# Supplementary material for: Exploring the genetic factors of nitrogen use efficiency in potato
Source: PLoS One. 2025 Nov 14;20(11):e0325578. doi: 10.1371/journal.pone.0325578 (PMC12617955; doi:10.1371/journal.pone.0325578)
Supplement: S1 Table — (XLSX) [file pone.0325578.s001.xlsx]

## Sheet: Association panel
Number	Gentype	Population	Ploidy	Information
1	Col100	CCC	Landrace - Diploid	Colombia
2	Col101	CCC	Landrace - Diploid	Colombia
3	Col102	CCC	Landrace - Diploid	Colombia
4	Col103	CCC	Landrace - Diploid	Colombia
5	Col104	CCC	Landrace - Diploid	Colombia
6	Col106	CCC	Landrace - Diploid	Colombia
7	Col108	CCC	Landrace - Diploid	Colombia
8	Col109	CCC	Landrace - Diploid	Colombia
9	Col112	CCC	Landrace - Diploid	Colombia
10	Col113	CCC	Landrace - Diploid	Colombia
11	Col115	CCC	Landrace - Diploid	Colombia
12	Col117	CCC	Landrace - Diploid	Colombia
13	Col118	CCC	Landrace - Diploid	Reintroduction of the Wisconsin Seed Bank
14	Col119	CCC	Landrace - Diploid	Mambera-A, collected from Ipiales
15	Col120	CCC	Landrace - Diploid	Mambera-B, collected from Ipiales
16	Col121	CCC	Landrace - Diploid	Tornilla Ipiales
17	Col122	CCC	Landrace - Diploid	Res-A
18	Col123	CCC	Landrace - Diploid	Res-A
19	Col125	CCC	Landrace - Diploid	El Cocuy
20	Col126	CCC	Landrace - Diploid	El Cocuy
21	Col127	CCC	Landrace - Diploid	El Cocuy
22	Col128	CCC	Landrace - Diploid	El Cocuy
23	Col129	CCC	Landrace - Diploid	El Cocuy
24	Col13	CCC	Landrace - Diploid	Colombia
25	Col131	CCC	Landrace - Diploid	El Cocuy
26	Col132	CCC	Landrace - Diploid	El Cocuy
27	Col133	CCC	Landrace - Diploid	El Cocuy
28	Col135	CCC	Landrace - Diploid	Colombia
29	Col136	CCC	Landrace - Diploid	Colombia Fedepapa 1993
30	Col137	CCC	Landrace - Diploid	Colombia Fedepapa 1994
31	Col14	CCC	Landrace - Diploid	Colombia
32	Col140	CCC	Landrace - Diploid	Colombia Fedepapa 1994
33	Col141	CCC	Landrace - Diploid	Colombia Fedepapa 1995
34	Col142	CCC	Landrace - Diploid	CPC 979.1:
35	Col143	CCC	Landrace - Diploid	OCH 1372.1:
36	Col144	CCC	Landrace - Diploid	Criolla Colombia
37	Col145	CCC	Landrace - Diploid	510 CIP - CCC81
38	Col15	CCC	Landrace - Diploid	Colombia
39	Col16	CCC	Landrace - Diploid	Colombia
40	Col19	CCC	Landrace - Diploid	Colombia
41	Col 2	CCC	Landrace - Diploid	Colombia
42	Col 20	CCC	Landrace - Diploid	Colombia
43	Col 21	CCC	Landrace - Diploid	Colombia
44	Col 23	CCC	Landrace - Diploid	Colombia
45	Col 24	CCC	Landrace - Diploid	Colombia
46	Col 27	CCC	Landrace - Diploid	Colombia
47	Col 3	CCC	Landrace - Diploid	Colombia
48	Col 30	CCC	Landrace - Diploid	Colombia
49	Col 31	CCC	Landrace - Diploid	Colombia
50	Col 32	CCC	Landrace - Diploid	Colombia
51	Col 33	CCC	Landrace - Diploid	Colombia
52	Col 35	CCC	Landrace - Diploid	Colombia
53	Col 36	CCC	Landrace - Diploid	Colombia
54	Col 37	CCC	Landrace - Diploid	Colombia
55	Col 38	CCC	Landrace - Diploid	Colombia
56	Col 4	CCC	Landrace - Diploid	Colombia
57	Col 41	CCC	Landrace - Diploid	Colombia
58	Col 42	CCC	Landrace - Diploid	Colombia
59	Col 43	CCC	Landrace - Diploid	Colombia
60	Col 44	CCC	Landrace - Diploid	Colombia
61	Col 45	CCC	Landrace - Diploid	Colombia
62	Col 47	CCC	Landrace - Diploid	Colombia
63	Col 5	CCC	Landrace - Diploid	Colombia
64	Col 51	CCC	Landrace - Diploid	Colombia
65	Col 52	CCC	Landrace - Diploid	Colombia
66	Col 53	CCC	Landrace - Diploid	Colombia
67	Col 56	CCC	Landrace - Diploid	Colombia
68	Col 6	CCC	Landrace - Diploid	Colombia
69	Col 61	CCC	Landrace - Diploid	Colombia
70	Col 62	CCC	Landrace - Diploid	Colombia
71	Col 63	CCC	Landrace - Diploid	Colombia
72	Col 65	CCC	Landrace - Diploid	Colombia
73	Col 66	CCC	Landrace - Diploid	Colombia
74	Col 69	CCC	Landrace - Diploid	Colombia
75	Col 7	CCC	Landrace - Diploid	Colombia
76	Col 70	CCC	Landrace - Diploid	Colombia
77	Col 71	CCC	Landrace - Diploid	Colombia
78	Col 72	CCC	Landrace - Diploid	Colombia
79	Col 73	CCC	Landrace - Diploid	Colombia
80	Col 74	CCC	Landrace - Diploid	Colombia
81	Col 79	CCC	Landrace - Diploid	Colombia
82	Col 80	CCC	Landrace - Diploid	Colombia
83	Col 83	CCC	Landrace - Diploid	Colombia
84	Col 86	CCC	Landrace - Diploid	Colombia
85	Col 87	CCC	Landrace - Diploid	Colombia
86	Col 89	CCC	Landrace - Diploid	Colombia
87	Col9	CCC	Landrace - Diploid	Colombia
88	Col91	CCC	Landrace - Diploid	Colombia
89	Col92	CCC	Landrace - Diploid	Colombia
90	Col93	CCC	Landrace - Diploid	Colombia
91	Col94	CCC	Landrace - Diploid	Colombia
92	Col96	CCC	Landrace - Diploid	Colombia
93	Col98	CCC	Landrace - Diploid	Colombia
94	Col99	CCC	Landrace - Diploid	Colombia
95	Col138	CCC	Landrace - Diploid	Colombia
96	Criolla Colombia	CCC	Landrace - Diploid	Colombia
97	Galeras	CCC	Landrace - Diploid	Colombia
98	Guanena	CCC	Landrace - Diploid	Colombia
99	Latina	CCC	Landrace - Diploid	Colombia
100	Paisa	CCC	Landrace - Diploid	Colombia
