# Supplementary material for: Exploring the genetic factors of nitrogen use efficiency in potato
Source: PLoS One. 2025 Nov 14;20(11):e0325578. doi: 10.1371/journal.pone.0325578 (PMC12617955; doi:10.1371/journal.pone.0325578)
Supplement: S2 Table — (TXT) [file pone.0325578.s002.txt]

rs#	alleles	chrom	pos	strand	assembly#	center	protLSID	assayLSID	panelLSID	QCcode	C100	C101	C102	C103	C104	C106	C108	C109	C112	C113	C115	C117	C118	C119	C120	C121	C122	C123	C125	C126	C127	C128	C129	C13	C131	C132	C133	C135	C136	C137	C138	C14	C140	C141	C142	C143	C144	C145	C15
S01_516731	A/G	1	516731	+	NA	NA	NA	NA	NA	NA	A	A	A	A	A	A	A	A	A	A	A	A	A	A	A	A	R	A	A	A	A	A	A	A	A	A	A	A	A	A	A	A	A	A	A	A	A	A	A
S01_535853	G/T	1	535853	+	NA	NA	NA	NA	NA	NA	N	G	G	N	G	G	G	G	G	G	G	G	G	G	G	G	G	N	G	N	G	G	G	N	G	G	G	K	G	K	G	G	G	G	N	G	G	G	G
S01_558259	T/A	1	558259	+	NA	NA	NA	NA	NA	NA	T	T	T	T	T	T	T	T	T	T	T	T	T	T	T	T	T	T	T	T	T	T	T	T	T	T	T	T	T	T	T	T	T	T	T	T	T	T	T
S01_558261	C/G	1	558261	+	NA	NA	NA	NA	NA	NA	C	C	S	C	C	C	C	C	C	C	C	C	C	C	C	C	C	C	C	C	C	C	C	C	C	C	C	C	C	C	C	C	S	C	C	C	S	C	C
S01_558270	G/A	1	558270	+	NA	NA	NA	NA	NA	NA	G	G	G	G	G	G	G	G	G	G	G	G	G	G	G	G	G	R	G	G	G	G	G	G	G	G	G	G	G	G	G	G	G	G	G	G	G	G	G
S01_567360	A/G	1	567360	+	NA	NA	NA	NA	NA	NA	A	A	A	A	A	A	A	A	A	A	A	A	A	A	A	A	R	A	A	A	A	A	A	A	A	A	A	A	A	A	A	A	A	A	A	A	A	A	A
S01_567365	T/C	1	567365	+	NA	NA	NA	NA	NA	NA	T	T	T	T	T	T	T	T	T	T	T	T	T	T	T	T	Y	T	T	T	T	T	T	T	T	T	T	T	T	T	T	T	T	T	T	T	T	T	T
S01_567389	G/A	1	567389	+	NA	NA	NA	NA	NA	NA	G	G	R	G	G	G	G	G	G	G	G	G	G	G	G	G	G	G	G	G	G	G	G	G	G	G	G	G	G	G	G	G	R	G	G	G	G	G	G
S01_567399	C/A	1	567399	+	NA	NA	NA	NA	NA	NA	C	C	C	C	C	C	C	C	C	C	C	C	C	C	C	C	C	C	C	C	C	C	M	C	M	C	C	C	M	M	M	C	C	M	M	M	M	C	C
S01_567405	C/A	1	567405	+	NA	NA	NA	NA	NA	NA	C	C	C	C	C	C	C	C	C	C	C	C	C	C	C	C	C	C	C	C	C	C	M	C	C	M	M	C	M	M	M	C	M	M	M	M	M	M	C
S01_600707	T/C	1	600707	+	NA	NA	NA	NA	NA	NA	T	Y	Y	T	T	T	T	T	Y	T	T	T	T	T	T	T	T	T	T	T	T	T	T	T	T	T	T	T	T	T	T	T	Y	T	T	T	Y	T	T
S01_631358	C/T	1	631358	+	NA	NA	NA	NA	NA	NA	C	C	N	C	C	C	C	N	C	C	C	C	C	C	C	C	T	C	C	C	C	C	C	C	C	C	C	C	C	C	C	C	C	C	C	C	C	C	C
S01_631375	C/A	1	631375	+	NA	NA	NA	NA	NA	NA	C	C	N	C	C	C	C	N	C	C	C	C	C	C	C	C	C	C	C	C	C	C	A	C	A	M	M	M	A	A	M	C	M	M	M	A	M	M	C
S01_631376	T/C	1	631376	+	NA	NA	NA	NA	NA	NA	T	Y	N	T	T	Y	T	N	T	T	Y	T	Y	Y	Y	T	T	T	T	Y	T	T	T	T	T	T	T	T	T	T	T	T	T	T	T	T	T	T	T
S01_638825	G/A	1	638825	+	NA	NA	NA	NA	NA	NA	R	R	R	G	R	R	R	A	R	R	G	G	G	G	R	G	G	G	R	G	G	G	R	G	R	R	R	R	R	R	R	G	R	R	G	A	R	R	G
S01_638835	G/T	1	638835	+	NA	NA	NA	NA	NA	NA	K	K	K	G	K	K	K	T	K	K	G	G	G	G	K	G	G	G	K	G	G	G	K	G	K	K	K	K	K	K	K	G	K	K	G	T	K	K	G
S01_638898	C/T	1	638898	+	NA	NA	NA	NA	NA	NA	C	C	C	C	C	C	C	C	C	C	C	C	C	C	C	C	C	C	C	C	C	C	C	C	C	C	C	C	C	C	C	C	C	C	C	C	C	C	C
S01_641911	T/A	1	641911	+	NA	NA	NA	NA	NA	NA	T	T	T	T	T	T	T	T	T	T	T	T	T	T	T	T	T	T	T	T	T	T	T	T	T	T	T	T	T	T	T	T	T	T	T	T	T	T	T
S01_683889	G/C	1	683889	+	NA	NA	NA	NA	NA	NA	G	G	G	G	G	G	G	G	G	G	G	G	G	G	G	G	S	G	G	G	G	G	G	G	G	G	G	G	G	G	G	G	G	G	G	G	G	G	G
S01_683890	G/C	1	683890	+	NA	NA	NA	NA	NA	NA	G	G	G	G	G	G	G	G	G	G	G	G	G	G	G	G	S	G	G	G	G	G	G	G	G	G	G	G	G	G	G	G	G	G	G	G	G	G	G
S01_683903	A/G	1	683903	+	NA	NA	NA	NA	NA	NA	A	A	A	A	A	A	A	A	A	A	A	A	A	A	A	A	A	A	A	A	A	A	A	A	A	A	A	A	A	A	A	A	A	A	A	A	A	A	A
S01_683913	C/T	1	683913	+	NA	NA	NA	NA	NA	NA	Y	Y	Y	C	Y	Y	Y	T	Y	Y	C	C	C	Y	Y	Y	Y	Y	Y	Y	C	C	Y	C	Y	Y	Y	Y	Y	Y	Y	C	Y	T	C	T	Y	Y	C
S01_683942	C/G	1	683942	+	NA	NA	NA	NA	NA	NA	C	C	C	C	C	C	C	C	C	C	C	C	C	C	C	C	S	C	C	C	C	C	C	C	C	C	C	C	C	C	C	C	C	C	C	C	C	C	C
S01_684007	A/G	1	684007	+	NA	NA	NA	NA	NA	NA	A	A	A	A	A	A	A	A	A	A	A	A	A	A	A	A	A	A	A	A	A	A	A	A	A	A	A	A	A	A	A	A	A	A	A	A	A	A	A
S01_720616	G/T	1	720616	+	NA	NA	NA	NA	NA	NA	G	G	G	G	G	G	G	G	G	G	G	G	G	G	G	G	G	G	G	G	G	G	G	G	G	G	G	G	G	G	G	G	G	G	G	K	K	G	G
S01_733231	G/T	1	733231	+	NA	NA	NA	NA	NA	NA	K	K	T	K	K	K	K	G	K	G	T	G	T	G	K	G	T	G	K	K	T	T	K	K	K	K	G	G	G	G	G	G	K	G	T	G	G	G	K
S01_733244	C/T	1	733244	+	NA	NA	NA	NA	NA	NA	Y	Y	Y	Y	Y	Y	Y	C	Y	C	Y	C	T	C	Y	C	Y	C	Y	Y	T	T	Y	Y	Y	Y	C	C	C	C	C	C	C	C	T	C	C	C	Y
S01_733266	A/T	1	733266	+	NA	NA	NA	NA	NA	NA	W	W	T	W	W	W	W	A	W	A	T	A	T	A	W	A	T	A	W	W	T	T	W	W	W	W	A	A	A	A	A	A	W	A	T	A	A	A	W
S01_733267	G/T	1	733267	+	NA	NA	NA	NA	NA	NA	K	K	T	K	K	K	K	G	K	G	T	G	T	G	K	G	T	G	K	K	T	T	K	K	K	K	G	G	G	G	G	G	K	G	T	G	G	G	K
S01_733269	C/T	1	733269	+	NA	NA	NA	NA	NA	NA	C	C	C	C	C	C	C	C	C	C	C	C	C	C	C	C	C	C	C	C	C	C	C	C	C	C	C	C	C	C	C	C	C	C	C	C	C	C	C
S01_733277	G/A	1	733277	+	NA	NA	NA	NA	NA	NA	G	G	G	G	G	G	G	G	G	G	G	G	G	G	G	G	G	G	G	G	G	G	G	G	G	G	G	G	G	G	G	G	G	G	G	G	G	G	G
S01_733287	A/C	1	733287	+	NA	NA	NA	NA	NA	NA	M	M	C	M	M	M	M	A	M	A	C	A	C	A	M	A	C	A	M	M	C	C	M	M	M	M	A	A	A	A	A	M	M	A	C	A	A	A	C
S01_733320	A/G	1	733320	+	NA	NA	NA	NA	NA	NA	R	R	G	R	R	R	R	A	R	A	G	A	G	A	R	A	G	A	R	R	G	G	R	R	R	R	A	A	A	A	A	R	R	A	G	A	A	A	G
S01_733323	G/A	1	733323	+	NA	NA	NA	NA	NA	NA	G	G	G	G	G	G	G	G	G	G	G	G	G	G	G	G	G	G	G	G	G	G	G	G	G	G	G	G	G	G	G	G	G	G	G	G	G	G	G
S01_733339	G/A	1	733339	+	NA	NA	NA	NA	NA	NA	R	R	A	R	R	R	R	G	R	G	A	G	A	G	R	G	A	G	R	R	A	A	R	R	R	R	G	G	G	G	G	R	R	G	A	G	G	G	A
S01_823438	C/A	1	823438	+	NA	NA	NA	NA	NA	NA	A	M	A	M	M	M	M	M	M	C	A	C	A	C	M	C	A	C	M	M	A	A	M	M	M	M	C	C	C	C	C	M	M	C	A	C	M	C	M
S01_823451	A/T	1	823451	+	NA	NA	NA	NA	NA	NA	A	A	A	A	A	A	A	A	A	A	A	A	A	A	A	A	W	A	A	A	A	A	A	A	A	A	A	A	A	A	A	A	A	A	A	A	A	A	A
S01_823452	G/T	1	823452	+	NA	NA	NA	NA	NA	NA	K	K	K	K	K	K	K	G	K	G	K	G	T	G	K	G	K	G	K	K	T	T	K	K	K	K	G	G	G	G	G	K	G	G	T	G	G	G	K
S01_823781	T/C	1	823781	+	NA	NA	NA	NA	NA	NA	T	T	T	T	T	T	T	T	T	T	T	T	T	T	T	T	Y	T	T	T	T	T	T	T	T	T	T	T	T	T	T	T	T	T	T	T	T	T	T
S01_823831	C/T	1	823831	+	NA	NA	NA	NA	NA	NA	C	C	C	C	C	C	C	C	C	C	C	C	C	C	C	C	Y	C	C	C	C	C	C	C	C	C	C	C	C	C	C	C	C	C	C	C	C	C	C
S01_991579	C/T	1	991579	+	NA	NA	NA	NA	NA	NA	C	C	C	C	C	C	C	C	C	C	C	C	C	C	C	C	C	Y	C	C	C	C	C	C	C	C	C	C	C	C	C	C	C	C	C	C	C	C	C
S01_991583	T/A	1	991583	+	NA	NA	NA	NA	NA	NA	T	T	W	T	T	T	T	T	W	T	W	T	T	T	T	T	T	T	T	T	T	T	T	T	T	T	T	T	T	T	T	T	W	T	T	T	T	T	T
S01_991585	T/C	1	991585	+	NA	NA	NA	NA	NA	NA	T	T	Y	T	T	T	T	T	Y	T	Y	T	T	T	T	T	T	T	T	T	T	T	T	T	T	T	T	T	T	T	T	T	Y	T	T	T	T	T	T
S01_991609	T/C	1	991609	+	NA	NA	NA	NA	NA	NA	T	T	Y	T	T	T	T	T	Y	T	Y	T	T	T	T	T	T	T	T	T	T	T	T	T	T	T	T	T	T	T	T	T	Y	T	T	T	T	T	T
S01_1058430	C/A	1	1058430	+	NA	NA	NA	NA	NA	NA	C	M	M	C	C	C	C	N	M	C	C	C	C	C	C	C	C	C	C	C	C	C	C	C	C	C	C	C	C	C	C	C	M	N	C	N	C	C	C
S01_1118057	G/T	1	1118057	+	NA	NA	NA	NA	NA	NA	G	G	G	G	G	G	G	G	G	G	G	G	G	G	G	G	G	G	G	G	G	G	G	G	G	G	G	G	G	G	G	G	G	G	G	K	G	G	G
S01_1118060	A/G	1	1118060	+	NA	NA	NA	NA	NA	NA	R	A	R	A	A	A	A	R	R	A	R	A	A	A	A	A	A	A	A	A	A	A	A	A	A	A	A	A	A	A	A	A	R	A	A	A	A	A	A
S01_1147977	C/A	1	1147977	+	NA	NA	NA	NA	NA	NA	M	C	M	C	C	C	C	A	C	M	C	C	C	C	C	C	M	C	C	C	C	C	C	C	M	C	M	C	M	C	C	C	M	C	C	M	M	C	C
S01_1245225	A/G	1	1245225	+	NA	NA	NA	NA	NA	NA	R	A	G	A	A	A	A	R	R	A	G	A	R	A	A	A	A	R	G	G	R	R	G	A	R	A	A	A	R	R	R	G	R	A	A	A	A	A	A
S01_1255467	T/A	1	1255467	+	NA	NA	NA	NA	NA	NA	T	T	A	T	T	T	T	T	W	T	T	T	T	T	T	T	T	T	T	T	T	T	T	T	T	T	T	T	T	T	T	T	W	T	T	T	W	T	T
S01_1360761	G/T	1	1360761	+	NA	NA	NA	NA	NA	NA	G	G	N	G	G	G	G	G	G	G	G	G	G	G	G	G	K	G	G	G	G	G	G	G	G	G	G	G	G	G	G	G	G	G	G	G	G	N	G
S01_1360765	T/A	1	1360765	+	NA	NA	NA	NA	NA	NA	T	T	N	T	T	T	T	T	T	T	T	T	T	T	T	T	T	T	T	T	T	T	T	T	T	T	T	T	T	T	T	T	T	T	T	T	A	N	T
S01_1360775	T/A	1	1360775	+	NA	NA	NA	NA	NA	NA	T	T	N	T	T	T	T	T	T	T	T	T	T	T	T	T	W	T	T	T	T	T	T	T	T	T	T	T	T	T	T	T	T	T	T	T	A	N	T
S01_1360783	T/A	1	1360783	+	NA	NA	NA	NA	NA	NA	T	T	N	T	T	T	T	T	T	T	T	T	T	T	T	T	T	T	T	T	T	T	T	T	T	T	T	T	T	T	T	T	T	T	T	T	A	N	T
S01_1360805	T/A	1	1360805	+	NA	NA	NA	NA	NA	NA	T	T	N	T	T	T	T	T	T	T	T	T	T	T	T	T	T	T	T	T	T	T	T	T	T	T	T	T	T	T	T	T	T	T	T	T	A	N	T
S01_1416352	C/A	1	1416352	+	NA	NA	NA	NA	NA	NA	C	C	C	C	C	C	C	C	C	C	C	C	C	C	C	C	C	C	C	C	C	C	C	C	C	C	C	C	C	C	M	C	M	M	C	C	C	C	C
S01_1416360	G/C	1	1416360	+	NA	NA	NA	NA	NA	NA	S	S	S	G	G	G	G	G	S	G	S	G	G	G	G	G	G	G	S	S	G	G	G	G	G	G	S	S	S	S	S	S	G	G	G	G	S	S	G
S01_1416362	A/T	1	1416362	+	NA	NA	NA	NA	NA	NA	W	W	W	A	A	A	A	A	W	A	W	A	A	A	A	A	A	A	W	W	A	A	A	A	A	A	W	W	W	W	W	W	A	A	A	A	W	W	A
S01_1470202	A/T	1	1470202	+	NA	NA	NA	NA	NA	NA	A	A	A	A	A	A	A	A	A	A	A	A	A	A	A	A	W	A	A	A	A	A	A	A	A	A	A	A	A	A	A	A	A	A	A	A	A	A	A
S01_1470243	C/T	1	1470243	+	NA	NA	NA	NA	NA	NA	C	Y	T	C	Y	Y	C	Y	Y	C	T	Y	C	C	C	C	C	Y	Y	Y	C	C	Y	C	Y	C	Y	Y	Y	Y	Y	Y	Y	C	C	C	Y	Y	C
S01_1494730	G/T	1	1494730	+	NA	NA	NA	NA	NA	NA	G	G	G	G	G	G	G	G	G	G	G	G	G	G	G	G	G	G	G	G	G	G	G	G	G	G	G	G	G	G	G	G	G	G	G	G	G	G	G
S01_1494733	G/A	1	1494733	+	NA	NA	NA	NA	NA	NA	G	G	G	G	G	G	G	G	G	G	G	G	G	G	G	G	G	G	G	G	G	G	G	G	G	G	G	G	G	G	G	G	G	G	G	G	G	G	G
S01_1494741	A/C	1	1494741	+	NA	NA	NA	NA	NA	NA	A	M	C	A	M	M	A	C	M	A	C	M	A	A	M	A	M	M	M	M	A	A	M	A	M	A	M	M	A	M	M	C	M	A	A	A	A	A	M
S01_1494779	T/C	1	1494779	+	NA	NA	NA	NA	NA	NA	T	T	T	T	T	T	T	T	T	T	T	T	T	T	T	T	Y	T	T	T	T	T	T	T	T	T	T	T	T	T	T	T	T	T	T	T	T	T	T
S01_1579030	G/C	1	1579030	+	NA	NA	NA	NA	NA	NA	G	G	G	G	G	G	G	G	G	G	G	G	G	G	G	G	G	G	G	G	G	G	G	G	G	G	G	G	G	G	G	G	G	G	G	G	G	G	G
S01_1581148	G/A	1	1581148	+	NA	NA	NA	NA	NA	NA	R	G	G	G	G	G	G	G	G	G	A	G	G	G	G	G	G	G	G	G	G	G	R	G	R	G	G	G	G	G	G	G	G	G	G	G	R	G	G
S01_1596374	A/G	1	1596374	+	NA	NA	NA	NA	NA	NA	A	A	A	A	A	A	A	A	A	A	G	A	A	A	A	A	R	A	A	A	A	A	R	A	R	A	A	A	A	A	A	A	A	A	A	A	R	N	A
S01_1596375	A/T	1	1596375	+	NA	NA	NA	NA	NA	NA	A	A	A	A	A	A	A	A	A	A	T	A	A	A	A	A	W	A	A	A	A	A	W	A	W	A	A	A	A	A	A	A	A	A	A	A	W	N	A
S01_1714360	C/A	1	1714360	+	NA	NA	NA	NA	NA	NA	C	C	C	C	C	C	C	C	C	C	C	C	C	C	C	C	C	C	C	C	C	C	M	C	M	M	M	C	M	C	C	C	M	M	C	N	C	C	C
S01_1714363	G/A	1	1714363	+	NA	NA	NA	NA	NA	NA	G	G	G	G	G	G	G	G	G	G	A	G	G	G	G	G	G	G	G	G	G	G	R	G	R	G	G	G	G	G	G	G	G	G	G	N	G	G	G
S01_1728332	G/A	1	1728332	+	NA	NA	NA	NA	NA	NA	G	G	G	G	G	G	G	G	G	G	G	G	G	G	G	G	R	G	G	G	G	G	G	G	G	G	G	G	G	G	G	G	G	G	G	G	G	G	G
S01_1754200	A/G	1	1754200	+	NA	NA	NA	NA	NA	NA	A	A	A	A	A	A	A	A	A	A	A	A	A	A	A	A	A	G	A	A	A	A	A	A	A	A	A	A	A	A	A	A	A	A	A	A	A	A	A
S01_1754896	T/A	1	1754896	+	NA	NA	NA	NA	NA	NA	T	T	T	T	T	T	T	T	T	T	T	T	T	T	T	T	W	W	T	T	T	T	T	T	T	T	T	T	T	T	T	T	T	T	T	T	T	T	T
S01_1754903	T/A	1	1754903	+	NA	NA	NA	NA	NA	NA	W	T	W	T	T	T	T	T	T	T	A	T	T	T	T	T	T	T	T	T	T	T	W	T	W	T	T	T	T	T	T	T	W	T	T	T	W	T	T
S01_1762474	G/T	1	1762474	+	NA	NA	NA	NA	NA	NA	G	G	G	G	G	G	G	G	G	G	N	G	G	G	G	G	G	G	G	G	G	G	G	G	G	G	G	G	G	G	G	G	K	G	K	G	G	G	G
S01_1764338	G/C	1	1764338	+	NA	NA	NA	NA	NA	NA	S	G	S	G	G	G	G	G	S	G	C	G	G	G	G	G	G	S	G	G	G	G	S	G	S	G	G	G	G	G	G	G	S	G	G	G	S	G	G
S01_1764385	C/A	1	1764385	+	NA	NA	NA	NA	NA	NA	C	C	C	C	C	C	C	C	C	C	C	C	C	C	C	C	C	C	C	C	C	C	C	C	C	C	C	C	M	C	C	C	M	C	C	C	C	C	C
S01_1794454	A/G	1	1794454	+	NA	NA	NA	NA	NA	NA	R	A	R	A	A	A	A	A	A	A	G	A	A	A	A	A	R	R	A	A	A	A	R	A	R	A	A	A	A	A	A	A	R	A	A	A	A	A	A
S01_1802038	C/A	1	1802038	+	NA	NA	NA	NA	NA	NA	M	C	M	C	C	C	C	C	C	C	A	C	C	C	C	C	C	C	C	C	C	C	M	C	M	C	C	C	C	C	C	C	M	C	C	C	M	C	C
S01_1802039	A/G	1	1802039	+	NA	NA	NA	NA	NA	NA	A	A	A	A	A	A	A	A	A	A	A	A	A	A	A	A	R	A	A	A	A	A	A	A	A	A	A	A	A	A	A	A	A	A	A	A	A	A	A
S01_1819946	C/T	1	1819946	+	NA	NA	NA	NA	NA	NA	C	C	C	C	C	C	C	C	C	C	C	C	C	C	C	C	Y	C	C	C	C	C	C	C	C	C	C	C	C	C	C	C	C	C	C	C	C	C	C
S01_1819974	G/C	1	1819974	+	NA	NA	NA	NA	NA	NA	G	G	G	G	G	G	G	G	G	G	S	G	G	G	G	G	S	G	G	G	G	G	S	G	S	G	G	G	G	G	G	G	G	G	G	G	G	G	G
S01_1828085	C/T	1	1828085	+	NA	NA	NA	NA	NA	NA	C	C	Y	C	C	C	C	C	C	C	T	C	C	C	C	C	Y	Y	C	C	C	C	T	C	Y	C	C	C	C	C	C	C	Y	C	C	C	Y	C	C
S01_1905931	C/G	1	1905931	+	NA	NA	NA	NA	NA	NA	C	C	S	C	C	C	C	C	C	C	C	C	C	C	C	C	S	S	C	C	C	C	C	C	C	C	S	S	S	S	S	C	S	C	C	C	S	S	C
S01_1905960	C/T	1	1905960	+	NA	NA	NA	NA	NA	NA	C	C	C	C	C	C	C	C	C	C	C	C	C	C	C	C	C	Y	C	C	C	C	C	C	C	C	C	C	C	C	C	C	C	C	C	C	C	C	C
S01_1905974	G/C	1	1905974	+	NA	NA	NA	NA	NA	NA	G	G	G	G	G	G	G	G	G	G	G	G	G	G	G	G	S	G	G	G	G	G	G	G	G	G	G	G	G	G	G	G	G	G	G	G	G	G	G
S01_1918957	G/A	1	1918957	+	NA	NA	NA	NA	NA	NA	G	G	R	G	G	G	G	G	G	G	N	G	R	G	G	G	G	G	G	G	G	G	G	G	G	G	R	R	R	R	R	G	R	G	G	G	R	R	G
S01_1936920	A/G	1	1936920	+	NA	NA	NA	NA	NA	NA	A	A	A	A	A	A	A	A	A	A	A	A	A	A	A	A	R	A	A	A	A	A	A	A	A	A	A	A	A	A	A	A	A	A	A	A	A	A	A
S01_1936928	C/A	1	1936928	+	NA	NA	NA	NA	NA	NA	C	C	C	C	C	C	C	C	C	C	C	C	C	C	C	C	C	C	C	C	C	C	M	C	C	M	C	M	C	M	M	C	C	C	M	C	C	C	C
S01_1936929	C/A	1	1936929	+	NA	NA	NA	NA	NA	NA	C	C	C	C	C	C	C	C	C	C	C	C	C	C	C	C	C	C	C	C	C	C	C	C	C	C	C	C	C	C	C	C	C	C	C	M	C	C	C
S01_1989998	C/T	1	1989998	+	NA	NA	NA	NA	NA	NA	C	C	C	C	C	C	C	C	C	C	C	C	C	C	C	C	Y	C	C	C	C	C	C	C	C	C	C	C	C	C	C	C	C	C	C	C	C	C	C
S01_2108191	A/G	1	2108191	+	NA	NA	NA	NA	NA	NA	A	R	G	A	A	A	R	R	R	A	A	A	R	A	R	A	A	G	A	A	R	G	R	A	R	R	G	R	R	R	R	A	R	R	A	A	G	G	A
S01_2108200	C/T	1	2108200	+	NA	NA	NA	NA	NA	NA	C	Y	T	C	C	C	Y	Y	Y	C	C	C	Y	C	Y	C	C	Y	C	C	Y	T	Y	C	Y	Y	T	Y	Y	Y	Y	C	Y	Y	C	C	Y	T	C
S01_2150579	C/T	1	2150579	+	NA	NA	NA	NA	NA	NA	C	C	C	C	C	C	C	C	C	C	C	C	C	C	C	C	C	C	C	C	C	C	C	C	C	C	C	C	C	C	C	C	C	C	C	C	C	C	C
S01_2150815	C/T	1	2150815	+	NA	NA	NA	NA	NA	NA	N	C	Y	C	C	C	Y	C	Y	C	N	N	C	C	Y	C	Y	Y	C	C	C	C	C	C	C	N	T	Y	C	Y	Y	N	T	C	T	C	N	N	C
S01_2153482	C/T	1	2153482	+	NA	NA	NA	NA	NA	NA	C	C	C	C	C	C	C	C	C	C	C	C	C	C	C	C	Y	C	C	C	C	C	C	C	C	C	C	C	C	C	C	C	C	C	C	C	C	C	C
S01_2154390	C/G	1	2154390	+	NA	NA	NA	NA	NA	NA	C	C	C	C	C	C	C	C	C	C	C	C	C	C	C	C	S	C	C	C	C	C	C	C	C	C	C	C	C	C	C	C	C	C	C	C	C	C	C
S01_2154392	A/T	1	2154392	+	NA	NA	NA	NA	NA	NA	W	W	W	A	W	W	T	W	W	A	W	A	T	A	W	A	T	T	A	A	T	T	W	A	W	T	T	W	A	W	W	A	T	W	T	A	W	W	A
S01_2154395	G/A	1	2154395	+	NA	NA	NA	NA	NA	NA	R	R	R	G	R	R	R	G	R	G	R	G	R	G	R	G	R	R	G	G	R	R	G	G	G	R	R	R	G	R	R	G	A	G	A	G	R	R	G
S01_2154396	C/A	1	2154396	+	NA	NA	NA	NA	NA	NA	C	C	C	C	C	C	C	C	C	C	C	C	C	C	C	C	M	C	C	C	C	C	C	C	C	C	C	C	C	C	C	C	C	C	C	C	C	C	C
S01_2154399	C/T	1	2154399	+	NA	NA	NA	NA	NA	NA	C	C	C	C	C	C	Y	Y	C	C	C	C	Y	C	Y	C	C	Y	C	C	Y	Y	Y	C	Y	Y	Y	C	C	C	C	C	C	Y	C	C	Y	C	C
S01_2473878	C/A	1	2473878	+	NA	NA	NA	NA	NA	NA	C	C	C	C	C	C	C	C	C	N	C	N	C	N	C	N	C	C	C	C	C	C	M	C	C	C	M	C	C	C	C	C	C	C	C	N	C	C	C
S01_2473879	C/A	1	2473879	+	NA	NA	NA	NA	NA	NA	C	C	C	C	C	C	C	C	C	N	C	N	C	N	C	N	C	C	C	C	C	C	C	C	C	C	C	C	C	C	C	C	C	C	C	N	C	M	C
S01_2485766	A/G	1	2485766	+	NA	NA	NA	NA	NA	NA	A	A	A	A	A	A	A	A	A	A	A	A	A	A	A	A	A	N	A	A	A	A	A	A	A	A	A	A	A	A	A	A	A	A	A	A	A	A	A
S01_2486753	G/C	1	2486753	+	NA	NA	NA	NA	NA	NA	G	S	G	G	G	G	S	S	S	G	G	G	S	G	S	G	S	G	G	G	S	S	S	G	S	S	S	G	G	G	G	G	G	S	G	G	G	G	G
S01_2486754	T/A	1	2486754	+	NA	NA	NA	NA	NA	NA	T	W	W	T	T	T	T	T	W	T	W	T	T	T	T	T	T	W	T	T	T	T	T	T	T	T	W	W	W	W	W	T	W	T	T	T	W	W	T
S01_2486759	C/T	1	2486759	+	NA	NA	NA	NA	NA	NA	C	Y	Y	C	C	C	C	C	Y	C	Y	C	C	C	C	C	C	Y	C	C	C	C	C	C	C	C	Y	Y	Y	Y	Y	C	Y	C	C	C	Y	Y	C
S01_2487203	G/T	1	2487203	+	NA	NA	NA	NA	NA	NA	G	G	G	G	G	G	G	G	G	G	G	G	G	G	G	G	G	G	G	G	G	G	G	G	G	G	G	G	G	G	G	G	G	G	G	G	G	G	G
S01_2487224	G/A	1	2487224	+	NA	NA	NA	NA	NA	NA	G	G	G	G	G	G	G	G	G	G	G	G	G	G	G	G	G	G	G	G	G	G	G	G	G	G	G	G	G	G	G	G	G	G	G	G	G	G	G
S01_2487303	C/A	1	2487303	+	NA	NA	NA	NA	NA	NA	C	C	C	C	C	C	C	C	C	C	C	C	C	C	C	C	C	C	C	C	C	C	C	C	M	C	C	C	C	M	C	C	M	M	C	C	C	C	C
S01_2523456	C/T	1	2523456	+	NA	NA	NA	NA	NA	NA	C	C	C	C	C	C	C	C	C	C	T	C	C	C	C	C	C	C	C	C	C	C	C	C	C	C	C	C	C	C	C	C	C	C	C	C	C	C	C
S01_2558755	C/T	1	2558755	+	NA	NA	NA	NA	NA	NA	C	Y	C	C	C	C	Y	Y	C	C	C	C	Y	C	Y	C	T	C	C	C	Y	Y	N	C	Y	Y	Y	C	C	C	C	C	C	Y	C	C	C	C	C
S01_2578711	T/A	1	2578711	+	NA	NA	NA	NA	NA	NA	T	T	W	T	T	T	T	T	W	T	T	T	T	T	T	T	T	T	T	T	T	T	T	T	T	T	W	W	W	W	W	T	W	T	T	T	W	W	T
S01_2584821	G/A	1	2584821	+	NA	NA	NA	NA	NA	NA	G	R	G	G	G	G	R	R	R	G	G	G	R	G	R	G	R	R	G	G	R	R	R	G	R	R	R	G	G	G	G	G	G	R	G	G	G	G	G
S01_2584827	C/T	1	2584827	+	NA	NA	NA	NA	NA	NA	C	Y	Y	Y	Y	Y	C	Y	Y	T	Y	T	C	T	Y	T	C	C	Y	Y	C	C	Y	Y	Y	C	C	Y	Y	Y	Y	Y	C	Y	C	T	Y	Y	Y
S01_2709112	C/T	1	2709112	+	NA	NA	NA	NA	NA	NA	C	C	C	C	Y	Y	C	Y	C	C	C	C	C	Y	C	C	C	C	Y	C	C	C	N	C	C	C	C	C	Y	C	C	C	C	C	C	C	C	C	C
S01_2751385	C/G	1	2751385	+	NA	NA	NA	NA	NA	NA	C	C	C	C	C	C	C	C	C	C	C	C	C	C	C	C	C	C	C	C	C	C	C	C	C	C	C	S	S	C	C	C	S	C	C	S	S	C	C
S01_2793347	C/A	1	2793347	+	NA	NA	NA	NA	NA	NA	C	C	C	C	C	C	C	C	C	C	C	C	C	C	C	C	C	C	C	C	C	C	M	C	M	M	M	M	M	M	M	C	M	M	M	C	C	C	C
S01_2793350	G/A	1	2793350	+	NA	NA	NA	NA	NA	NA	G	G	G	G	G	G	R	G	R	G	A	G	R	G	R	G	G	G	G	G	R	R	A	G	A	R	G	G	G	G	G	G	G	R	G	G	G	G	G
S01_2823711	T/C	1	2823711	+	NA	NA	NA	NA	NA	NA	C	Y	Y	Y	T	T	Y	T	Y	T	T	T	Y	T	Y	T	Y	Y	Y	Y	Y	Y	T	Y	T	Y	Y	Y	Y	Y	Y	Y	C	T	T	T	Y	Y	Y
S01_2834695	A/G	1	2834695	+	NA	NA	NA	NA	NA	NA	A	A	A	A	A	A	A	A	R	A	A	R	A	A	A	A	R	A	A	A	A	A	A	A	A	A	A	A	A	A	A	A	A	A	G	A	A	A	A
S01_2834698	C/T	1	2834698	+	NA	NA	NA	NA	NA	NA	C	C	C	C	C	C	C	C	Y	C	C	Y	C	C	C	C	Y	C	C	C	C	C	C	C	C	C	C	C	C	C	C	C	C	C	T	C	C	C	C
S01_2834737	A/G	1	2834737	+	NA	NA	NA	NA	NA	NA	A	A	A	A	A	A	A	A	R	A	A	R	A	A	A	A	R	A	A	A	A	A	A	A	A	A	A	A	A	A	A	A	A	A	G	A	A	A	A
S01_2868837	C/T	1	2868837	+	NA	NA	NA	NA	NA	NA	C	Y	C	C	C	C	C	C	C	C	C	Y	C	C	C	C	Y	C	C	C	C	C	C	C	C	C	C	C	C	C	C	C	C	C	T	C	C	C	C
S01_2961761	C/A	1	2961761	+	NA	NA	NA	NA	NA	NA	C	C	C	C	C	C	C	C	C	C	C	C	C	C	C	C	C	C	C	C	C	C	M	C	M	C	C	C	M	C	C	C	C	C	C	C	C	C	C
S01_3088265	A/G	1	3088265	+	NA	NA	NA	NA	NA	NA	A	R	A	R	G	G	A	N	R	R	A	R	A	G	R	G	A	A	A	R	A	A	A	R	A	A	A	A	R	A	A	R	A	G	A	A	A	A	R
S01_3088312	G/T	1	3088312	+	NA	NA	NA	NA	NA	NA	G	K	G	K	T	T	G	N	K	K	T	K	G	T	K	T	G	G	G	K	G	G	T	K	T	G	G	G	K	G	G	K	G	T	G	G	G	G	K
S01_3088330	G/A	1	3088330	+	NA	NA	NA	NA	NA	NA	G	R	R	G	G	G	G	N	R	R	G	G	G	G	G	G	G	R	G	G	G	G	G	G	G	G	G	R	R	R	R	G	G	G	G	A	R	R	G
S01_3088366	C/A	1	3088366	+	NA	NA	NA	NA	NA	NA	C	C	C	C	C	C	C	N	C	C	C	C	C	C	C	C	C	C	C	C	C	C	C	C	C	C	C	C	C	C	C	C	C	C	C	C	C	C	C
S01_3104816	G/A	1	3104816	+	NA	NA	NA	NA	NA	NA	G	R	R	G	G	G	G	G	R	R	R	G	G	G	R	G	R	R	G	G	G	G	R	G	R	G	G	R	R	R	R	G	G	G	G	A	R	R	G
S01_3202628	G/A	1	3202628	+	NA	NA	NA	NA	NA	NA	N	R	G	A	G	G	N	G	A	R	N	A	G	A	G	A	N	G	A	A	G	G	G	A	G	G	G	G	R	G	G	A	N	R	N	G	G	G	A
S01_3400486	A/G	1	3400486	+	NA	NA	NA	NA	NA	NA	A	A	A	A	A	A	A	A	A	A	A	A	A	A	A	A	R	A	A	A	A	A	A	A	A	A	A	A	A	A	A	A	A	A	A	A	A	A	A
S01_3434373	A/G	1	3434373	+	NA	NA	NA	NA	NA	NA	A	R	A	A	R	R	R	A	R	A	A	A	A	A	A	A	A	R	A	A	A	A	A	A	A	R	A	A	A	A	A	A	A	A	A	A	R	A	A
S01_3434375	T/C	1	3434375	+	NA	NA	NA	NA	NA	NA	T	Y	T	T	Y	Y	Y	T	Y	T	T	T	T	T	T	T	T	Y	T	T	T	T	T	T	T	Y	T	T	T	T	T	T	T	T	T	T	Y	T	T
S01_3434379	C/T	1	3434379	+	NA	NA	NA	NA	NA	NA	C	C	C	C	C	C	C	C	C	C	C	C	C	C	C	C	C	Y	C	C	C	C	C	C	C	C	C	C	C	C	C	C	C	C	C	C	Y	C	C
S01_3434409	A/T	1	3434409	+	NA	NA	NA	NA	NA	NA	A	A	A	A	A	A	A	A	A	A	A	A	A	A	A	A	A	W	A	A	A	A	A	A	A	A	A	A	A	A	A	A	A	A	A	A	A	A	A
S01_3466456	C/T	1	3466456	+	NA	NA	NA	NA	NA	NA	C	Y	Y	C	Y	Y	Y	T	Y	Y	T	C	Y	Y	Y	Y	Y	C	C	T	Y	C	T	C	T	Y	T	Y	Y	Y	Y	C	Y	T	C	C	T	T	C
S01_3472931	T/A	1	3472931	+	NA	NA	NA	NA	NA	NA	A	W	W	A	T	T	W	T	W	W	T	A	W	W	W	W	A	W	W	W	W	W	T	A	T	W	T	W	W	W	W	W	W	T	A	A	W	W	A
S01_3472933	G/C	1	3472933	+	NA	NA	NA	NA	NA	NA	G	S	S	G	S	S	G	C	S	S	C	G	S	S	S	S	G	G	G	S	S	S	C	G	C	G	C	S	S	S	S	G	S	C	G	G	S	S	G
S01_3472974	A/G	1	3472974	+	NA	NA	NA	NA	NA	NA	G	R	R	G	A	A	R	A	R	R	A	G	R	R	R	R	G	R	R	R	R	R	A	G	A	R	A	R	R	R	R	R	R	A	G	G	R	R	G
S01_3473040	C/A	1	3473040	+	NA	NA	NA	NA	NA	NA	C	C	C	C	C	C	C	C	C	C	C	C	C	C	C	C	C	C	C	C	C	C	C	C	C	C	C	C	C	C	C	C	C	C	C	M	C	C	C
S01_3561837	G/A	1	3561837	+	NA	NA	NA	NA	NA	NA	G	R	R	G	R	R	R	G	R	R	G	G	G	G	R	G	G	R	G	G	G	G	G	G	G	R	G	R	R	R	R	G	G	G	G	A	R	R	G
S01_3561902	C/T	1	3561902	+	NA	NA	NA	NA	NA	NA	C	Y	Y	C	Y	Y	Y	C	Y	Y	C	C	C	C	Y	C	C	Y	C	C	C	C	C	C	C	Y	C	Y	Y	Y	Y	C	C	C	C	T	Y	Y	C
S01_3561903	T/C	1	3561903	+	NA	NA	NA	NA	NA	NA	T	Y	Y	T	Y	Y	Y	T	Y	Y	T	T	T	T	Y	T	T	Y	T	T	T	T	T	T	T	Y	T	Y	Y	Y	Y	T	T	T	T	C	Y	Y	T
S01_3561915	T/C	1	3561915	+	NA	NA	NA	NA	NA	NA	T	Y	Y	T	Y	Y	Y	T	Y	Y	T	T	T	T	Y	T	Y	Y	T	T	T	T	T	T	T	Y	T	Y	Y	Y	Y	T	T	T	T	C	Y	Y	T
S01_3561917	G/A	1	3561917	+	NA	NA	NA	NA	NA	NA	G	G	G	G	G	G	G	G	G	G	G	G	G	G	G	G	R	G	G	G	G	G	G	G	G	G	G	G	G	G	G	G	G	G	G	G	G	G	G
S01_3565141	G/A	1	3565141	+	NA	NA	NA	NA	NA	NA	G	G	G	G	G	G	G	G	G	G	G	G	G	G	G	G	G	G	G	G	G	G	G	G	G	G	G	G	G	G	G	G	G	G	G	G	G	G	G
S01_3565154	G/C	1	3565154	+	NA	NA	NA	NA	NA	NA	C	S	G	C	G	G	S	G	S	S	S	C	S	C	S	C	S	G	S	C	S	G	S	C	S	S	G	G	G	G	G	S	S	S	C	G	G	G	C
S01_3565181	G/A	1	3565181	+	NA	NA	NA	NA	NA	NA	A	R	G	A	G	G	R	G	R	R	R	A	R	A	R	A	R	G	R	A	R	G	R	A	R	R	G	G	G	G	G	R	R	R	A	G	G	G	A
S01_3565226	G/A	1	3565226	+	NA	NA	NA	NA	NA	NA	A	R	G	A	G	G	R	G	R	R	A	A	R	A	R	A	R	G	R	N	R	A	N	A	G	R	G	G	G	G	G	N	R	R	A	G	G	G	A
S01_3565233	A/G	1	3565233	+	NA	NA	NA	NA	NA	NA	A	A	A	A	R	R	A	R	A	A	A	A	A	A	A	A	A	A	A	N	A	A	N	A	A	A	A	A	A	A	A	N	A	A	A	A	A	A	A
S01_3565234	G/A	1	3565234	+	NA	NA	NA	NA	NA	NA	A	R	G	A	G	G	R	G	R	R	A	A	R	A	R	A	R	G	R	N	R	A	N	A	G	R	G	G	G	G	G	N	R	R	A	G	G	G	A
S01_3600729	C/G	1	3600729	+	NA	NA	NA	NA	NA	NA	C	S	S	C	S	S	S	C	S	S	S	C	C	C	S	C	C	G	C	C	C	C	C	C	C	S	C	S	S	S	S	C	C	C	C	G	S	S	C
S01_3600754	T/C	1	3600754	+	NA	NA	NA	NA	NA	NA	T	Y	Y	T	Y	Y	Y	T	Y	Y	Y	T	T	T	Y	T	T	C	T	T	T	T	T	T	T	Y	T	Y	Y	Y	Y	T	T	T	T	C	Y	Y	T
S01_3600816	C/T	1	3600816	+	NA	NA	NA	NA	NA	NA	C	C	T	C	T	T	C	N	C	C	C	C	C	C	C	C	C	T	C	C	C	C	C	C	C	C	T	C	C	T	T	C	C	C	C	N	N	T	C
S01_3600838	T/G	1	3600838	+	NA	NA	NA	NA	NA	NA	T	T	T	T	T	T	T	N	T	T	T	T	T	T	T	T	T	T	T	T	T	T	T	T	T	T	T	T	T	T	T	T	T	T	T	N	N	T	T
S01_3619958	G/A	1	3619958	+	NA	NA	NA	NA	NA	NA	G	G	G	G	G	G	G	G	G	G	G	G	G	G	G	G	N	G	G	G	G	G	N	G	G	G	G	G	G	G	G	G	G	G	N	G	G	G	G
S01_3619977	G/A	1	3619977	+	NA	NA	NA	NA	NA	NA	G	G	G	G	G	G	G	G	G	G	G	G	G	G	G	G	N	G	G	G	G	G	N	G	G	G	G	G	G	G	G	G	G	G	N	G	R	G	G
S01_3619980	G/A	1	3619980	+	NA	NA	NA	NA	NA	NA	G	G	G	G	G	G	G	G	G	G	G	G	G	G	G	G	N	G	G	G	G	G	N	G	G	G	G	G	G	G	G	G	G	G	N	G	R	G	G
S01_3620009	C/T	1	3620009	+	NA	NA	NA	NA	NA	NA	C	Y	Y	C	C	C	C	C	Y	C	C	C	T	C	Y	C	N	Y	C	C	C	C	N	C	C	C	T	Y	Y	T	T	C	Y	C	N	T	Y	T	C
S01_3635095	G/A	1	3635095	+	NA	NA	NA	NA	NA	NA	G	G	G	G	G	G	G	G	G	G	G	G	G	G	G	G	G	R	G	G	G	G	G	G	G	G	G	G	G	G	G	G	G	G	G	N	G	G	G
S01_3671130	C/T	1	3671130	+	NA	NA	NA	NA	NA	NA	C	Y	Y	N	C	C	C	C	C	C	C	N	C	N	C	C	C	C	C	T	C	C	C	N	C	C	Y	Y	Y	Y	Y	C	T	C	N	C	Y	Y	C
S01_3681062	T/C	1	3681062	+	NA	NA	NA	NA	NA	NA	T	Y	Y	T	T	T	T	T	T	T	T	T	T	T	T	T	T	T	T	T	T	T	T	T	T	T	Y	Y	Y	Y	Y	T	Y	T	T	T	Y	Y	T
S01_3681063	T/G	1	3681063	+	NA	NA	NA	NA	NA	NA	T	K	K	T	T	T	T	T	T	T	T	T	T	T	T	T	T	T	T	T	T	T	T	T	T	T	K	K	K	K	K	T	K	T	T	T	K	K	T
S01_3681066	C/A	1	3681066	+	NA	NA	NA	NA	NA	NA	C	M	M	C	C	C	C	C	C	C	C	C	C	C	C	C	C	C	C	C	C	C	C	C	C	C	M	M	M	M	M	C	M	C	C	C	M	M	C
S01_3681079	C/G	1	3681079	+	NA	NA	NA	NA	NA	NA	C	S	S	C	C	C	C	C	C	C	C	C	C	C	C	C	C	C	C	C	C	C	C	C	C	C	S	S	S	S	S	C	S	C	C	C	S	S	C
S01_3681097	C/T	1	3681097	+	NA	NA	NA	NA	NA	NA	C	C	C	C	C	C	C	C	C	C	C	C	C	C	C	C	C	C	C	C	C	C	C	C	C	C	C	C	C	C	C	C	C	C	C	C	Y	C	C
S01_3681174	C/T	1	3681174	+	NA	NA	NA	NA	NA	NA	C	C	C	C	C	C	C	C	C	C	C	C	C	C	C	C	C	N	C	C	C	C	C	C	C	C	C	C	C	C	C	C	C	C	C	C	C	C	C
S01_3681177	A/C	1	3681177	+	NA	NA	NA	NA	NA	NA	A	A	M	A	A	A	A	A	A	A	A	A	A	A	A	A	A	N	A	A	A	A	A	A	A	A	M	M	A	M	A	A	M	A	A	A	M	A	A
S01_3704850	C/A	1	3704850	+	NA	NA	NA	NA	NA	NA	C	A	A	C	M	C	C	C	M	C	C	C	C	C	C	C	C	C	C	C	C	N	C	C	C	C	A	M	M	A	A	C	M	C	N	N	A	N	C
S01_3748465	T/G	1	3748465	+	NA	NA	NA	NA	NA	NA	T	T	T	T	T	T	T	T	T	T	T	T	T	T	T	T	T	T	T	T	T	T	T	T	T	T	T	K	K	K	K	T	K	T	T	K	T	T	T
S01_3748478	A/G	1	3748478	+	NA	NA	NA	NA	NA	NA	A	A	A	A	A	A	A	A	A	A	A	A	A	A	A	A	A	R	A	A	A	A	A	A	A	A	A	A	A	A	A	A	A	A	A	A	A	A	A
S01_3748513	C/T	1	3748513	+	NA	NA	NA	NA	NA	NA	C	C	C	C	C	C	C	C	C	C	Y	C	C	C	C	C	C	C	C	C	C	C	C	C	C	C	C	C	C	C	C	C	C	C	C	C	C	C	C
S01_3757590	T/C	1	3757590	+	NA	NA	NA	NA	NA	NA	Y	Y	Y	T	Y	Y	Y	C	Y	Y	T	Y	Y	Y	Y	Y	T	Y	T	C	Y	Y	Y	T	Y	Y	Y	T	T	T	T	T	T	C	C	Y	T	T	T
S01_3758559	T/A	1	3758559	+	NA	NA	NA	NA	NA	NA	W	W	T	A	W	W	W	T	W	W	A	W	W	W	W	W	A	T	A	W	W	W	W	A	W	W	T	W	A	W	W	A	W	T	T	W	W	W	A
S01_3758560	A/T	1	3758560	+	NA	NA	NA	NA	NA	NA	A	A	W	A	A	A	A	A	A	A	A	A	A	A	A	A	A	A	A	A	A	A	A	A	A	A	W	W	A	W	W	A	W	A	A	A	W	W	A
S01_3777317	C/A	1	3777317	+	NA	NA	NA	NA	NA	NA	C	C	M	C	C	C	C	C	C	M	A	C	C	C	C	C	C	C	C	C	C	C	C	C	C	C	C	C	C	C	C	C	C	C	C	C	M	C	C
S01_3777344	A/G	1	3777344	+	NA	NA	NA	NA	NA	NA	R	A	A	A	A	A	A	A	A	A	A	A	R	G	A	G	A	A	A	A	R	A	A	A	A	A	R	A	A	A	A	R	A	A	A	A	A	A	A
S01_3791764	T/C	1	3791764	+	NA	NA	NA	NA	NA	NA	T	T	T	T	T	T	T	T	T	T	T	T	T	T	T	T	Y	T	T	T	T	T	T	T	T	T	T	T	T	T	T	T	T	T	N	T	T	T	T
S01_3791771	A/C	1	3791771	+	NA	NA	NA	NA	NA	NA	A	M	C	A	M	M	M	C	M	M	A	A	M	M	A	M	A	C	A	A	M	A	A	A	A	M	C	M	M	M	M	A	M	C	N	M	C	M	A
S01_3791801	G/T	1	3791801	+	NA	NA	NA	NA	NA	NA	G	K	T	G	K	K	K	T	K	K	G	G	K	K	G	K	G	T	G	G	K	G	G	G	G	K	T	K	K	K	K	G	K	T	N	K	T	K	G
S01_3801223	C/A	1	3801223	+	NA	NA	NA	NA	NA	NA	C	C	C	C	C	C	C	N	C	C	C	C	C	C	C	C	C	N	C	C	C	C	C	C	C	C	A	C	C	C	C	C	C	N	C	C	C	C	C
S01_3801788	C/T	1	3801788	+	NA	NA	NA	NA	NA	NA	C	C	C	N	C	C	C	C	C	C	C	C	C	C	C	C	T	C	N	C	C	C	C	N	C	C	C	C	C	C	C	N	C	C	C	C	C	C	N
S01_3801851	C/A	1	3801851	+	NA	NA	NA	NA	NA	NA	C	M	C	C	C	C	C	C	M	A	A	C	C	A	C	A	C	M	M	A	C	C	C	N	C	C	C	C	C	C	C	N	C	M	C	C	M	C	N
S01_3801852	T/A	1	3801852	+	NA	NA	NA	NA	NA	NA	T	W	T	T	T	T	T	T	W	A	A	T	T	A	T	A	T	W	W	A	T	T	T	N	T	T	T	T	T	T	T	N	T	W	T	T	W	T	N
S01_3801880	C/A	1	3801880	+	NA	NA	NA	NA	NA	NA	C	C	C	C	C	C	C	C	C	C	C	C	C	C	C	C	C	C	C	C	C	C	C	N	C	C	M	C	C	M	M	N	M	M	C	C	C	C	N
S01_3801883	G/A	1	3801883	+	NA	NA	NA	NA	NA	NA	G	R	G	G	G	G	G	G	R	A	A	G	G	A	G	A	G	R	R	A	G	G	G	N	G	G	G	G	G	G	G	N	G	R	G	G	R	G	N
S01_3808129	C/A	1	3808129	+	NA	NA	NA	NA	NA	NA	C	C	C	C	C	C	C	C	C	C	C	C	C	C	C	C	C	C	C	C	C	C	C	C	M	C	M	M	C	C	M	C	M	M	C	C	C	C	C
S01_3817549	G/A	1	3817549	+	NA	NA	NA	NA	NA	NA	G	G	G	G	G	G	G	G	G	G	G	G	G	G	G	G	G	G	G	G	G	G	G	G	G	G	G	G	G	G	G	G	G	G	G	G	R	G	G
S01_3817651	G/A	1	3817651	+	NA	NA	NA	NA	NA	NA	G	G	G	G	G	G	G	G	G	G	G	G	G	G	G	G	R	G	G	G	G	G	G	G	G	G	G	G	G	G	G	G	G	G	G	G	G	G	G
S01_3832014	T/C	1	3832014	+	NA	NA	NA	NA	NA	NA	T	T	T	T	T	T	T	T	T	T	T	T	T	T	T	T	T	T	T	T	T	T	T	T	T	T	T	T	T	T	T	T	T	T	T	T	Y	T	T
S01_3832015	A/G	1	3832015	+	NA	NA	NA	NA	NA	NA	A	A	A	A	A	A	A	A	A	A	A	A	A	A	A	A	R	A	A	A	A	A	A	A	A	A	A	A	A	A	A	A	A	A	A	A	A	A	A
S01_3891632	G/A	1	3891632	+	NA	NA	NA	NA	NA	NA	G	R	R	N	G	G	G	G	R	G	G	N	G	G	G	G	G	G	N	G	G	G	G	N	G	G	R	A	A	A	A	G	A	G	N	G	A	A	G
S01_3891639	A/G	1	3891639	+	NA	NA	NA	NA	NA	NA	A	A	A	N	A	A	A	A	A	A	A	N	A	A	A	A	G	A	N	A	A	A	A	N	A	A	A	A	A	A	A	A	A	A	N	A	A	A	A
S01_3892599	G/A	1	3892599	+	NA	NA	NA	NA	NA	NA	G	G	A	G	G	G	G	N	G	A	G	G	G	G	G	G	G	N	G	G	N	N	G	G	G	G	A	R	R	A	A	G	G	N	G	A	R	A	G
S01_3892604	G/A	1	3892604	+	NA	NA	NA	NA	NA	NA	G	G	A	G	G	G	G	N	G	A	G	G	G	G	G	G	G	N	G	G	N	N	G	G	G	G	A	R	R	A	A	G	G	N	G	A	R	A	G
S01_3892618	A/C	1	3892618	+	NA	NA	NA	NA	NA	NA	A	A	A	A	A	A	A	N	A	A	A	A	A	A	A	A	M	N	A	A	N	N	A	A	A	A	A	A	A	A	A	A	A	N	A	A	A	A	A
S01_3892619	T/A	1	3892619	+	NA	NA	NA	NA	NA	NA	T	T	A	T	T	T	T	N	T	A	T	T	T	T	T	T	T	N	T	T	N	N	T	T	T	T	A	W	W	A	A	T	T	N	T	A	W	A	T
S01_3911282	A/G	1	3911282	+	NA	NA	NA	NA	NA	NA	A	A	A	A	A	A	A	N	A	A	R	A	A	A	A	A	A	G	A	A	A	A	N	A	A	A	A	A	A	A	A	A	A	A	A	A	A	A	A
S01_3939038	G/A	1	3939038	+	NA	NA	NA	NA	NA	NA	G	G	G	G	G	G	G	G	G	G	G	G	G	G	G	G	R	G	G	G	G	G	G	G	G	G	G	G	G	G	G	G	G	G	G	G	G	G	G
S01_3939062	A/T	1	3939062	+	NA	NA	NA	NA	NA	NA	A	A	A	A	A	A	A	A	A	A	A	A	A	A	A	A	W	A	A	A	A	A	A	A	A	A	A	A	A	A	A	A	A	A	A	A	A	A	A
S01_3939071	T/C	1	3939071	+	NA	NA	NA	NA	NA	NA	T	Y	T	T	T	T	T	T	Y	T	T	T	T	T	T	T	T	T	T	T	T	T	T	T	T	T	T	T	T	T	T	T	T	Y	Y	T	T	T	T
S01_3940782	C/G	1	3940782	+	NA	NA	NA	NA	NA	NA	G	S	G	C	N	N	N	C	S	S	C	C	C	C	S	C	C	C	C	N	C	C	C	C	C	C	S	S	S	G	G	S	S	C	N	G	G	G	C
S01_3952474	G/A	1	3952474	+	NA	NA	NA	NA	NA	NA	G	G	G	G	G	G	G	G	G	R	G	G	G	R	G	R	G	G	G	R	G	G	G	G	G	G	G	G	G	G	G	G	G	G	G	G	R	G	G
S01_3952499	A/G	1	3952499	+	NA	NA	NA	NA	NA	NA	A	A	A	A	A	A	A	A	A	A	A	A	A	A	A	A	R	A	A	A	A	A	A	A	A	A	A	A	A	A	A	A	A	A	A	A	A	A	A
S01_3952504	A/G	1	3952504	+	NA	NA	NA	NA	NA	NA	R	A	A	A	R	R	A	A	A	R	A	A	A	A	A	A	A	A	R	A	A	A	A	A	A	A	A	R	R	R	R	R	A	A	R	R	R	R	A
S01_3991354	G/T	1	3991354	+	NA	NA	NA	NA	NA	NA	G	G	G	G	G	G	G	G	G	G	G	G	G	G	G	G	G	G	G	G	G	G	G	G	G	G	G	G	G	G	G	G	G	G	G	G	G	G	G
S01_3991432	T/C	1	3991432	+	NA	NA	NA	NA	NA	NA	T	Y	T	T	T	T	T	T	Y	Y	C	T	T	N	T	Y	T	T	N	C	T	T	T	T	T	T	T	T	T	T	T	T	T	T	T	T	T	N	T
S01_3996620	T/G	1	3996620	+	NA	NA	NA	NA	NA	NA	T	T	T	T	T	T	T	T	T	T	T	T	T	T	T	T	K	T	T	T	T	T	N	T	T	T	T	T	T	T	T	T	T	T	T	T	T	T	T
S01_4036761	G/T	1	4036761	+	NA	NA	NA	NA	NA	NA	G	G	G	G	G	G	G	G	G	G	G	G	G	G	G	G	G	G	G	G	G	G	G	G	G	G	G	G	G	G	G	G	G	G	G	G	G	G	G
S01_4036765	A/G	1	4036765	+	NA	NA	NA	NA	NA	NA	A	A	A	A	A	A	A	A	A	A	A	A	A	A	A	A	R	A	A	A	A	A	A	A	A	A	A	A	A	A	A	A	A	A	A	A	A	A	A
S01_4036767	C/T	1	4036767	+	NA	NA	NA	NA	NA	NA	C	C	C	C	C	C	C	C	C	C	C	C	C	C	C	C	Y	C	C	C	C	C	C	C	C	C	C	C	C	C	C	C	C	C	C	C	C	C	C
S01_4036779	A/T	1	4036779	+	NA	NA	NA	NA	NA	NA	A	A	A	A	A	A	A	A	A	A	A	A	A	A	A	A	A	A	A	A	A	A	A	A	A	A	A	A	A	A	A	A	A	W	W	A	A	A	A
S01_4036799	T/A	1	4036799	+	NA	NA	NA	NA	NA	NA	T	T	T	T	T	T	T	T	T	T	T	T	T	T	T	T	W	T	T	T	T	T	T	T	T	T	T	T	T	T	T	T	T	T	T	T	T	T	T
S01_4036802	C/T	1	4036802	+	NA	NA	NA	NA	NA	NA	C	C	C	C	C	C	C	C	C	C	C	C	C	C	C	C	C	C	C	C	C	C	C	C	C	C	C	C	C	C	C	C	C	Y	Y	C	C	C	C
S01_4036803	G/A	1	4036803	+	NA	NA	NA	NA	NA	NA	G	G	G	G	G	G	G	G	G	R	G	G	G	R	G	R	G	G	G	R	G	G	G	G	G	G	G	G	G	G	G	G	G	G	G	G	R	G	G
S01_4036805	C/A	1	4036805	+	NA	NA	NA	NA	NA	NA	C	C	C	C	C	C	C	C	C	C	C	C	C	C	C	C	C	C	C	C	C	C	C	C	C	C	C	C	C	C	C	C	C	C	C	C	M	C	C
S01_4157390	A/C	1	4157390	+	NA	NA	NA	NA	NA	NA	A	A	A	C	C	C	C	A	A	A	C	A	A	A	M	A	C	N	N	A	A	A	A	C	A	C	A	A	A	A	A	N	A	A	N	C	A	A	C
S01_4157398	A/G	1	4157398	+	NA	NA	NA	NA	NA	NA	A	A	A	G	G	G	G	A	A	A	G	A	A	A	R	A	G	N	N	A	A	A	A	G	A	G	A	A	A	A	A	N	A	A	N	G	A	A	G
S01_4423932	C/T	1	4423932	+	NA	NA	NA	NA	NA	NA	C	C	C	C	C	C	C	C	C	C	C	C	C	C	C	C	Y	C	C	C	C	C	C	C	C	C	C	C	C	C	C	C	C	C	C	C	C	C	C
S01_4423938	C/T	1	4423938	+	NA	NA	NA	NA	NA	NA	C	C	C	C	C	C	C	C	C	C	C	C	C	C	C	C	Y	C	C	C	C	C	C	C	C	C	C	C	C	C	C	C	C	C	C	C	C	C	C
S01_4423945	G/T	1	4423945	+	NA	NA	NA	NA	NA	NA	G	G	G	G	G	G	G	G	G	G	G	G	G	G	G	G	G	K	G	G	G	G	G	G	G	G	G	G	G	G	G	G	G	G	G	G	G	G	G
S01_4423953	C/G	1	4423953	+	NA	NA	NA	NA	NA	NA	S	S	S	C	S	S	C	S	S	C	C	S	S	C	C	C	S	C	S	C	S	S	S	C	S	C	S	S	S	S	S	S	S	S	S	C	S	S	C
S01_4423972	A/T	1	4423972	+	NA	NA	NA	NA	NA	NA	A	A	A	A	A	A	A	A	A	A	W	A	A	A	A	A	A	A	A	A	A	A	A	A	A	A	A	A	A	A	A	A	A	A	A	A	A	A	A
S01_4423975	G/T	1	4423975	+	NA	NA	NA	NA	NA	NA	G	G	G	G	G	G	G	G	G	G	K	G	G	G	G	G	G	G	G	G	G	G	G	G	G	G	G	G	G	G	G	G	G	G	G	G	G	G	G
S01_4423976	A/T	1	4423976	+	NA	NA	NA	NA	NA	NA	A	A	A	A	A	A	A	A	A	A	W	A	A	A	A	A	A	A	A	A	A	A	A	A	A	A	A	A	A	A	A	A	A	A	A	A	A	A	A
S01_4423981	C/T	1	4423981	+	NA	NA	NA	NA	NA	NA	C	C	C	C	C	C	C	C	C	C	Y	C	C	C	C	C	C	C	C	C	C	C	C	C	C	C	C	C	C	C	C	C	C	C	C	C	C	C	C
S01_4593096	G/T	1	4593096	+	NA	NA	NA	NA	NA	NA	G	G	G	G	G	G	G	G	G	G	G	G	G	G	G	G	G	K	G	G	G	G	G	G	G	G	G	G	G	G	G	G	G	G	G	G	G	G	G
S01_4593103	G/A	1	4593103	+	NA	NA	NA	NA	NA	NA	R	G	R	G	R	R	G	R	R	G	R	R	R	G	G	G	G	G	R	G	R	R	R	G	R	G	A	R	R	R	R	R	R	R	R	G	R	R	G
S01_4593104	A/T	1	4593104	+	NA	NA	NA	NA	NA	NA	A	A	A	A	A	A	A	A	A	A	A	A	A	A	A	A	A	W	A	A	A	A	A	A	A	A	A	A	A	A	A	A	A	A	A	A	A	A	A
S01_4593109	T/C	1	4593109	+	NA	NA	NA	NA	NA	NA	T	T	T	T	T	T	T	T	T	T	Y	T	T	T	T	T	T	T	T	T	T	T	T	T	T	T	T	T	T	T	T	T	T	T	T	T	T	T	T
S01_4787286	A/G	1	4787286	+	NA	NA	NA	NA	NA	NA	A	A	A	A	A	A	A	A	A	A	A	N	N	A	A	A	G	A	A	A	N	N	A	A	A	A	N	A	A	A	A	N	A	A	A	A	R	A	A
S01_4787321	T/C	1	4787321	+	NA	NA	NA	NA	NA	NA	T	T	T	T	T	T	T	T	Y	Y	T	N	N	T	Y	T	C	T	T	T	N	N	T	T	T	T	N	C	C	C	C	N	T	T	T	Y	Y	C	T
S01_4787340	G/A	1	4787340	+	NA	NA	NA	NA	NA	NA	G	G	G	G	G	G	G	G	G	G	G	N	N	G	G	G	A	G	G	G	N	N	G	G	G	G	N	G	G	G	G	N	G	G	G	G	R	G	G
S01_4808725	G/A	1	4808725	+	NA	NA	NA	NA	NA	NA	G	G	G	G	G	G	G	G	R	R	G	G	G	G	G	G	G	G	G	G	G	G	G	G	G	G	G	R	R	R	R	G	G	G	G	R	R	R	G
S01_4836970	T/A	1	4836970	+	NA	NA	NA	NA	NA	NA	T	T	T	T	T	T	T	T	T	T	T	T	T	T	T	T	W	T	T	T	T	T	T	T	T	T	T	T	T	T	T	T	T	T	T	T	T	T	T
S01_4836978	A/C	1	4836978	+	NA	NA	NA	NA	NA	NA	M	A	A	M	A	A	A	A	M	M	A	A	A	A	A	A	A	A	A	A	A	A	M	A	M	A	A	M	M	M	M	A	M	A	A	M	M	M	M
S01_4837025	T/C	1	4837025	+	NA	NA	NA	NA	NA	NA	T	T	T	T	T	T	T	T	T	T	T	T	T	T	T	T	Y	T	T	T	T	T	T	T	T	T	T	T	T	T	T	T	T	T	T	T	T	T	T
S01_4917101	T/A	1	4917101	+	NA	NA	NA	NA	NA	NA	T	T	T	T	T	T	T	T	T	T	T	T	T	T	T	T	T	T	T	T	T	T	T	T	T	T	T	W	W	W	W	T	T	T	T	W	W	T	T
S01_4983007	T/A	1	4983007	+	NA	NA	NA	NA	NA	NA	T	T	T	T	T	T	T	T	T	T	T	T	T	T	T	T	T	T	T	T	T	T	W	T	T	T	W	T	T	T	T	T	T	T	T	T	W	T	T
S01_4983011	G/A	1	4983011	+	NA	NA	NA	NA	NA	NA	G	G	G	G	G	G	G	G	G	G	G	G	G	G	G	G	G	G	G	G	G	G	G	G	G	G	R	R	R	R	G	G	R	G	G	G	R	R	G
S01_4983013	G/A	1	4983013	+	NA	NA	NA	NA	NA	NA	G	G	G	G	G	G	G	G	G	G	G	G	G	G	G	G	G	G	G	G	G	G	R	G	G	G	R	G	R	R	G	G	G	G	G	G	R	G	G
S01_4988533	A/T	1	4988533	+	NA	NA	NA	NA	NA	NA	A	A	A	W	A	A	W	A	A	A	N	W	A	T	A	A	W	A	W	T	A	T	N	A	A	A	A	A	W	N	W	A	A	A	N	A	A	N	A
S01_4989574	C/A	1	4989574	+	NA	NA	NA	NA	NA	NA	C	C	C	M	C	C	M	C	C	C	C	M	M	M	C	M	M	C	M	M	C	M	C	M	C	M	C	C	M	C	C	M	C	C	C	C	C	C	M
S01_5019824	T/G	1	5019824	+	NA	NA	NA	NA	NA	NA	T	K	T	T	T	T	T	T	T	T	T	T	T	T	K	T	T	T	T	T	T	T	T	T	T	T	T	T	T	T	T	T	T	K	K	T	K	T	T
S01_5019831	A/T	1	5019831	+	NA	NA	NA	NA	NA	NA	W	W	W	A	W	W	A	T	W	A	W	A	W	A	A	A	A	W	W	A	W	W	W	A	W	A	W	W	W	W	W	W	W	W	W	A	W	W	A
S01_5019838	A/G	1	5019838	+	NA	NA	NA	NA	NA	NA	R	R	R	A	R	R	A	G	R	A	R	A	R	A	A	A	A	R	R	A	R	R	R	A	R	A	R	R	R	R	R	R	R	R	R	A	R	R	A
S01_5019853	G/T	1	5019853	+	NA	NA	NA	NA	NA	NA	G	K	G	G	G	G	G	G	G	G	G	G	G	G	K	G	G	G	G	G	G	G	G	G	G	G	G	G	G	G	G	G	G	K	K	G	K	G	G
S01_5036107	T/C	1	5036107	+	NA	NA	NA	NA	NA	NA	Y	T	Y	T	Y	T	T	T	Y	T	Y	T	Y	T	T	T	T	Y	Y	T	Y	Y	T	T	Y	T	C	T	Y	Y	T	C	Y	C	C	T	Y	Y	T
S01_5036114	G/A	1	5036114	+	NA	NA	NA	NA	NA	NA	R	G	R	G	R	G	G	G	R	G	R	G	R	G	G	G	G	R	R	G	R	R	G	G	R	G	A	G	R	R	G	A	R	A	A	G	R	R	G
S01_5083458	G/A	1	5083458	+	NA	NA	NA	NA	NA	NA	G	G	G	G	G	G	G	G	G	G	G	G	G	G	G	G	R	G	G	G	G	G	G	G	G	G	G	G	G	G	G	G	G	G	G	G	G	G	G
S01_5083497	C/G	1	5083497	+	NA	NA	NA	NA	NA	NA	C	S	S	C	S	S	S	S	S	C	C	S	C	C	S	C	S	C	C	C	C	C	C	C	C	S	C	C	C	C	C	C	C	S	S	S	S	C	C
S01_5084142	C/T	1	5084142	+	NA	NA	NA	NA	NA	NA	C	C	C	C	C	C	C	C	C	C	C	C	C	C	C	C	Y	C	C	N	C	C	C	C	C	C	C	C	C	C	C	C	C	C	C	C	C	C	C
S01_5084144	A/G	1	5084144	+	NA	NA	NA	NA	NA	NA	A	R	R	A	R	R	R	R	R	A	A	R	A	A	R	A	R	R	A	N	A	A	A	A	A	R	A	A	A	A	A	A	A	R	A	R	A	A	A
S01_5613047	G/A	1	5613047	+	NA	NA	NA	NA	NA	NA	G	R	G	R	G	G	R	G	G	G	G	R	R	R	R	R	A	G	A	G	R	R	G	A	G	R	G	G	R	G	G	R	G	G	G	G	G	G	G
S01_5613052	T/C	1	5613052	+	NA	NA	NA	NA	NA	NA	T	Y	T	T	T	T	T	T	T	T	T	T	T	T	T	T	T	T	T	T	T	T	T	T	T	T	T	T	T	T	T	T	T	Y	Y	T	T	T	T
S01_5660446	G/T	1	5660446	+	NA	NA	NA	NA	NA	NA	G	K	G	K	G	G	K	G	K	G	G	K	K	K	K	K	K	G	K	K	K	K	G	K	G	K	G	G	K	G	G	K	G	G	G	G	G	G	K
S01_5660469	G/C	1	5660469	+	NA	NA	NA	NA	NA	NA	G	G	S	G	G	G	G	S	G	G	G	G	G	G	G	G	G	S	G	G	G	G	G	G	G	G	G	G	G	G	G	G	G	G	G	S	G	G	G
S01_5660495	C/T	1	5660495	+	NA	NA	NA	NA	NA	NA	C	C	Y	C	C	C	C	Y	C	C	C	C	C	C	C	C	C	Y	C	C	C	C	C	C	C	C	C	C	C	C	C	C	C	C	C	Y	C	C	C
S01_5727964	C/G	1	5727964	+	NA	NA	NA	NA	NA	NA	C	S	C	S	C	C	S	C	S	C	C	S	S	S	S	S	G	C	S	C	G	S	C	S	C	S	C	C	S	C	C	S	C	S	G	C	C	C	S
S01_5727985	A/G	1	5727985	+	NA	NA	NA	NA	NA	NA	A	R	A	R	A	A	R	A	R	A	A	R	R	R	R	R	G	A	R	A	G	R	A	R	A	R	A	A	R	A	A	R	A	R	G	A	A	A	R
S01_5728010	C/T	1	5728010	+	NA	NA	NA	NA	NA	NA	C	Y	C	Y	C	C	Y	C	Y	C	C	Y	Y	Y	Y	Y	T	C	Y	C	T	Y	C	Y	C	Y	C	C	Y	C	C	Y	C	Y	T	C	C	C	Y
S01_5746446	A/G	1	5746446	+	NA	NA	NA	NA	NA	NA	A	R	A	G	A	A	G	A	R	R	A	G	G	G	R	R	G	A	R	G	G	G	A	G	A	G	A	R	R	A	A	R	A	A	A	A	A	A	R
S01_5746470	G/A	1	5746470	+	NA	NA	NA	NA	NA	NA	G	R	G	A	G	G	A	G	R	R	G	A	A	A	R	R	A	G	R	A	A	A	G	A	G	A	G	R	R	G	G	R	G	G	G	G	G	G	R
S01_5746474	A/G	1	5746474	+	NA	NA	NA	NA	NA	NA	A	A	A	A	A	A	A	A	A	A	A	A	A	A	A	A	A	A	A	A	A	A	A	A	A	A	A	A	A	A	A	A	A	A	A	A	R	A	A
S01_5811023	C/T	1	5811023	+	NA	NA	NA	NA	NA	NA	C	Y	Y	C	C	Y	C	Y	Y	C	Y	C	Y	C	C	C	C	C	Y	C	Y	Y	Y	C	Y	C	Y	Y	Y	Y	Y	Y	Y	Y	Y	C	Y	Y	C
S01_5811045	C/T	1	5811045	+	NA	NA	NA	NA	NA	NA	C	C	Y	C	Y	Y	C	Y	C	C	C	C	C	C	C	C	C	T	C	C	C	C	C	C	C	C	C	C	C	C	C	C	C	C	C	Y	C	C	C
S01_5811466	C/T	1	5811466	+	NA	NA	NA	NA	NA	NA	T	Y	C	Y	Y	Y	Y	C	Y	T	Y	Y	C	Y	Y	Y	Y	C	C	Y	C	C	Y	Y	Y	Y	C	Y	Y	Y	Y	C	Y	Y	Y	T	Y	Y	Y
S01_5811498	G/A	1	5811498	+	NA	NA	NA	NA	NA	NA	G	R	R	G	R	R	G	R	R	G	R	G	R	G	G	G	G	G	R	G	R	R	R	G	R	G	R	R	R	R	R	R	R	R	R	G	R	R	G
S01_5811506	C/T	1	5811506	+	NA	NA	NA	NA	NA	NA	T	Y	C	Y	Y	Y	Y	C	Y	T	Y	Y	C	Y	Y	Y	Y	C	C	Y	C	C	Y	Y	Y	Y	C	Y	Y	Y	Y	C	Y	Y	Y	T	Y	Y	Y
S01_5824117	G/A	1	5824117	+	NA	NA	NA	NA	NA	NA	G	R	R	G	R	R	G	R	R	G	G	G	G	G	G	G	G	A	G	G	G	G	G	G	G	G	G	G	G	G	G	G	G	G	G	A	G	G	G
S01_5824125	T/A	1	5824125	+	NA	NA	NA	NA	NA	NA	T	W	T	A	T	T	A	T	W	A	T	A	W	A	W	A	A	T	W	A	W	W	T	A	T	A	T	W	W	T	T	W	T	T	T	T	T	T	A
S01_5824583	G/A	1	5824583	+	NA	NA	NA	NA	NA	NA	G	R	R	R	R	R	R	R	R	R	G	R	R	R	R	R	R	A	R	R	R	R	G	R	G	R	G	G	R	G	G	R	G	G	G	R	G	G	R
S01_5824601	C/T	1	5824601	+	NA	NA	NA	NA	NA	NA	C	Y	Y	Y	Y	Y	Y	Y	Y	Y	C	Y	Y	Y	Y	Y	Y	T	Y	Y	Y	Y	C	Y	C	Y	C	C	Y	C	C	Y	C	C	C	Y	C	C	Y
S01_5824616	C/T	1	5824616	+	NA	NA	NA	NA	NA	NA	C	Y	Y	Y	Y	Y	Y	Y	Y	Y	C	Y	Y	Y	Y	Y	Y	T	Y	Y	Y	Y	C	Y	C	Y	C	C	Y	C	C	Y	C	C	C	Y	C	C	Y
S01_6100830	C/T	1	6100830	+	NA	NA	NA	NA	NA	NA	N	T	C	N	C	C	N	C	T	T	Y	N	C	T	Y	T	C	C	C	Y	C	C	C	N	C	N	C	C	C	C	C	C	C	Y	T	C	C	C	C
S01_6100832	A/G	1	6100832	+	NA	NA	NA	NA	NA	NA	N	A	A	N	A	A	N	A	A	A	A	N	A	A	A	A	G	A	A	R	R	A	A	N	A	N	A	R	A	A	A	A	A	A	A	A	R	A	A
S01_6100844	A/G	1	6100844	+	NA	NA	NA	NA	NA	NA	N	A	A	N	A	A	N	A	A	A	A	N	A	A	A	A	G	A	A	R	R	A	A	N	A	N	A	R	A	A	A	A	A	A	A	A	R	A	A
S01_6100845	T/C	1	6100845	+	NA	NA	NA	NA	NA	NA	N	T	T	N	T	T	N	T	T	T	T	N	T	T	T	T	C	T	T	Y	Y	T	T	N	T	N	T	Y	T	T	T	T	T	T	T	T	Y	T	T
S01_6100849	A/T	1	6100849	+	NA	NA	NA	NA	NA	NA	N	A	A	N	A	A	N	A	A	A	A	N	A	A	A	A	T	A	A	W	W	A	A	N	A	N	A	W	A	A	A	A	A	A	A	A	W	A	A
S01_6100852	A/G	1	6100852	+	NA	NA	NA	NA	NA	NA	N	A	A	N	A	A	N	A	A	A	A	N	A	A	A	A	G	A	A	R	R	A	A	N	A	N	A	R	A	A	A	A	A	A	A	A	R	A	A
S01_6100879	T/C	1	6100879	+	NA	NA	NA	NA	NA	NA	N	T	T	N	T	T	N	T	T	T	T	N	T	T	T	T	C	T	T	Y	Y	T	T	N	T	N	T	Y	T	T	T	T	T	T	T	T	Y	T	T
S01_6138027	A/G	1	6138027	+	NA	NA	NA	NA	NA	NA	A	A	A	A	A	A	A	G	A	A	A	A	A	A	A	A	A	A	A	A	A	A	A	A	A	A	A	A	A	A	A	A	A	A	A	A	A	A	A
S01_6155432	A/T	1	6155432	+	NA	NA	NA	NA	NA	NA	W	W	W	A	W	W	A	T	W	W	W	A	W	W	A	W	A	W	W	W	W	W	W	A	W	A	W	A	W	A	A	W	A	W	W	W	A	A	A
S01_6221779	A/G	1	6221779	+	NA	NA	NA	NA	NA	NA	G	R	R	A	G	G	R	G	R	R	R	R	R	R	R	R	A	R	R	G	R	R	R	A	R	R	R	A	R	A	A	R	A	R	R	R	R	A	A
S01_6236186	G/A	1	6236186	+	NA	NA	NA	NA	NA	NA	G	G	G	G	G	G	G	G	G	G	G	G	G	G	G	G	A	G	G	G	G	G	G	N	G	G	G	G	G	G	G	G	G	G	G	G	R	N	N
S01_6250730	C/A	1	6250730	+	NA	NA	NA	NA	NA	NA	C	C	C	C	C	C	C	C	C	C	C	C	C	C	C	C	C	C	C	C	C	C	C	C	C	C	C	C	C	C	C	C	C	C	C	C	C	C	C
S01_6250752	C/A	1	6250752	+	NA	NA	NA	NA	NA	NA	C	C	C	C	C	C	C	C	C	C	C	C	C	C	C	C	C	C	C	C	C	C	C	C	C	M	M	C	M	M	M	C	M	M	C	C	C	C	C
S01_6687638	G/A	1	6687638	+	NA	NA	NA	NA	NA	NA	G	G	G	G	G	G	G	G	G	G	G	G	G	G	G	G	G	R	G	G	G	G	G	G	G	G	G	G	G	G	G	G	G	G	G	G	G	G	G
S01_6721216	G/T	1	6721216	+	NA	NA	NA	NA	NA	NA	G	G	G	G	G	G	G	G	G	G	G	T	N	K	G	K	G	G	K	G	G	G	G	G	G	G	G	G	K	G	G	T	G	G	G	G	G	G	G
S01_6751190	C/A	1	6751190	+	NA	NA	NA	NA	NA	NA	M	M	A	M	M	M	C	M	M	A	C	M	C	A	M	A	C	A	A	N	C	C	A	C	M	M	A	M	C	C	M	C	C	M	C	N	N	M	C
S01_6751193	G/A	1	6751193	+	NA	NA	NA	NA	NA	NA	R	R	A	R	R	R	G	R	R	A	G	R	G	A	R	A	G	A	A	N	G	G	A	G	R	R	A	R	G	G	R	G	G	R	G	N	N	R	G
S01_7060040	T/C	1	7060040	+	NA	NA	NA	NA	NA	NA	C	Y	Y	Y	Y	Y	T	Y	Y	C	Y	T	T	Y	T	Y	Y	Y	T	C	T	T	Y	Y	Y	T	T	Y	Y	Y	Y	T	Y	Y	Y	C	Y	Y	Y
S01_7060071	G/A	1	7060071	+	NA	NA	NA	NA	NA	NA	G	R	G	G	G	G	G	G	G	G	G	G	G	G	G	G	G	R	G	G	G	G	G	G	G	G	G	G	G	G	G	G	G	R	R	G	G	G	G
S01_7060557	A/C	1	7060557	+	NA	NA	NA	NA	NA	NA	M	M	M	M	M	M	A	M	M	C	M	A	A	M	M	M	A	A	A	M	A	A	M	M	M	A	A	M	M	M	M	A	M	A	A	C	M	M	M
S01_7060565	C/T	1	7060565	+	NA	NA	NA	NA	NA	NA	C	Y	C	C	C	C	C	C	C	C	C	C	C	C	C	C	C	Y	C	C	C	C	C	C	C	C	C	C	C	C	C	C	C	Y	Y	C	Y	C	C
S01_7060583	T/C	1	7060583	+	NA	NA	NA	NA	NA	NA	C	Y	Y	Y	Y	Y	T	Y	Y	C	Y	T	T	Y	Y	Y	Y	Y	T	C	T	T	Y	Y	Y	T	T	Y	Y	Y	Y	T	Y	Y	Y	C	Y	Y	Y
S01_7067713	A/G	1	7067713	+	NA	NA	NA	NA	NA	NA	G	R	R	R	R	R	A	R	R	G	R	A	A	R	A	R	R	A	A	G	A	A	R	R	R	A	A	R	R	R	R	A	R	A	A	G	R	R	R
S01_7067742	C/T	1	7067742	+	NA	NA	NA	NA	NA	NA	T	Y	Y	Y	Y	Y	C	Y	Y	T	Y	C	C	Y	C	Y	Y	C	C	T	C	C	Y	Y	Y	C	C	Y	Y	Y	Y	C	Y	C	C	T	Y	Y	Y
S01_7067751	G/A	1	7067751	+	NA	NA	NA	NA	NA	NA	A	R	R	R	R	R	G	R	R	A	R	G	G	R	G	R	G	G	G	A	G	G	R	R	R	G	G	R	R	R	R	G	R	G	G	A	R	R	R
S01_7068606	G/A	1	7068606	+	NA	NA	NA	NA	NA	NA	N	G	G	G	G	G	G	G	G	G	G	G	G	G	G	G	R	G	G	N	G	G	G	G	G	G	G	G	G	G	G	G	G	G	G	N	G	G	G
S01_7068643	G/T	1	7068643	+	NA	NA	NA	NA	NA	NA	N	K	G	G	G	G	G	G	K	G	G	G	G	G	G	G	K	K	G	N	G	G	G	G	G	G	G	G	G	G	G	G	G	K	K	N	K	G	G
S01_7068650	C/T	1	7068650	+	NA	NA	NA	NA	NA	NA	N	Y	C	C	C	C	C	C	Y	C	C	C	C	C	C	C	Y	Y	C	N	C	C	C	C	C	C	C	C	C	C	C	C	C	Y	Y	N	Y	C	C
S01_7092147	T/A	1	7092147	+	NA	NA	NA	NA	NA	NA	A	W	W	W	W	T	T	W	W	A	T	T	T	W	W	W	T	T	N	N	T	T	N	W	W	T	T	A	W	N	W	T	W	T	T	A	T	N	W
S01_7185786	T/A	1	7185786	+	NA	NA	NA	NA	NA	NA	W	W	T	T	T	T	T	T	W	W	T	T	T	W	W	W	W	T	T	W	T	T	T	T	T	T	T	T	T	T	T	T	T	W	W	T	W	T	T
S01_7192656	A/C	1	7192656	+	NA	NA	NA	NA	NA	NA	M	M	A	A	A	A	A	A	M	M	A	A	A	M	M	M	M	A	A	M	A	A	A	A	A	A	A	A	A	A	A	A	A	M	M	A	A	A	A
S01_7192694	C/T	1	7192694	+	NA	NA	NA	NA	NA	NA	C	C	C	C	C	C	C	C	C	C	C	C	C	C	C	C	C	C	C	C	C	C	C	C	C	C	C	C	C	C	C	C	C	C	C	C	C	C	C
S01_7206000	C/A	1	7206000	+	NA	NA	NA	NA	NA	NA	C	C	C	C	C	C	C	C	C	C	C	C	C	C	C	C	C	C	C	C	C	C	C	C	C	C	C	C	C	C	C	C	C	C	C	M	M	M	C
S01_7232627	T/C	1	7232627	+	NA	NA	NA	NA	NA	NA	T	T	T	T	T	T	T	T	T	T	T	T	T	T	T	T	T	T	T	T	T	T	T	T	T	T	T	T	T	T	T	T	T	T	T	T	T	T	T
S01_7308737	T/G	1	7308737	+	NA	NA	NA	NA	NA	NA	K	T	T	T	T	T	T	T	T	T	T	T	T	K	T	K	T	T	T	K	T	T	T	T	T	T	T	T	T	T	T	T	T	K	K	T	T	T	T
S01_7308782	C/T	1	7308782	+	NA	NA	NA	NA	NA	NA	C	C	C	C	C	C	C	C	C	C	C	C	C	C	C	C	C	C	C	C	C	C	C	C	C	C	C	C	C	C	C	C	C	Y	Y	C	C	C	C
S01_7829626	G/A	1	7829626	+	NA	NA	NA	NA	NA	NA	G	G	A	G	R	G	G	R	R	G	G	G	G	G	G	G	G	G	G	G	G	G	G	G	G	G	G	G	G	G	G	G	G	R	R	R	G	G	G
S01_7829627	T/A	1	7829627	+	NA	NA	NA	NA	NA	NA	T	T	A	T	W	T	T	W	W	T	T	T	T	T	T	T	T	T	T	T	T	T	T	T	T	T	T	T	T	T	T	T	T	W	W	W	T	T	T
S01_7829646	C/G	1	7829646	+	NA	NA	NA	NA	NA	NA	C	C	G	C	S	C	C	S	S	C	C	C	C	C	C	C	C	C	C	C	C	C	C	C	C	C	C	C	C	C	C	C	C	S	S	S	C	C	C
S01_7898313	T/C	1	7898313	+	NA	NA	NA	NA	NA	NA	Y	Y	Y	T	T	T	T	T	Y	Y	T	T	T	Y	T	Y	Y	Y	T	Y	T	T	T	T	T	T	Y	Y	Y	Y	Y	T	Y	T	T	T	Y	Y	T
S01_7901211	C/T	1	7901211	+	NA	NA	NA	NA	NA	NA	C	C	Y	C	C	C	C	C	C	C	C	C	C	C	C	C	C	C	C	C	C	C	C	C	C	C	Y	Y	Y	Y	Y	C	Y	C	C	C	Y	Y	C
S01_7901225	A/T	1	7901225	+	NA	NA	NA	NA	NA	NA	W	W	T	A	W	W	A	W	W	A	A	A	A	A	A	A	W	W	A	T	A	A	A	A	A	A	W	W	W	W	W	A	W	W	W	W	W	W	A
S01_7901236	C/A	1	7901236	+	NA	NA	NA	NA	NA	NA	M	C	C	C	C	C	C	C	C	C	C	C	C	C	C	C	M	M	C	C	C	C	C	C	C	C	C	C	C	C	C	C	C	C	C	C	M	C	C
S01_7901240	T/C	1	7901240	+	NA	NA	NA	NA	NA	NA	T	T	T	T	T	T	T	T	T	T	T	T	T	T	T	T	T	T	T	C	T	T	T	T	T	T	T	T	T	T	T	T	T	T	T	T	T	T	T
S01_7901257	G/T	1	7901257	+	NA	NA	NA	NA	NA	NA	G	G	K	G	G	G	G	G	G	G	G	G	G	G	G	G	G	G	G	G	G	G	G	G	G	G	K	K	K	K	K	G	K	G	G	G	K	K	G
S01_7901267	C/A	1	7901267	+	NA	NA	NA	NA	NA	NA	C	C	M	C	C	C	C	C	C	C	C	C	C	C	C	C	C	C	C	C	C	C	C	C	C	C	M	M	M	M	M	C	M	C	C	C	M	M	C
S01_7901268	A/C	1	7901268	+	NA	NA	NA	NA	NA	NA	A	A	M	A	A	A	A	A	A	A	A	A	A	A	A	A	A	A	A	A	A	A	A	A	A	A	M	M	M	M	M	A	M	A	A	A	M	M	A
S01_7915126	C/T	1	7915126	+	NA	NA	NA	NA	NA	NA	C	C	N	C	Y	Y	Y	C	Y	C	Y	Y	C	C	C	C	C	C	C	N	C	C	C	C	C	Y	C	C	C	C	C	C	C	C	C	C	C	C	C
S01_8031960	G/A	1	8031960	+	NA	NA	NA	NA	NA	NA	G	G	R	G	R	R	G	R	G	G	G	G	G	G	G	G	R	G	G	G	G	G	G	G	G	G	G	G	G	G	G	G	G	G	G	R	G	G	G
S01_8031966	A/C	1	8031966	+	NA	NA	NA	NA	NA	NA	M	M	A	M	M	M	M	M	M	M	C	M	C	A	M	A	A	A	C	A	C	C	C	M	C	M	M	M	M	M	M	M	M	C	C	M	M	M	M
S01_8031979	C/A	1	8031979	+	NA	NA	NA	NA	NA	NA	C	C	C	C	C	C	C	C	C	C	C	C	C	C	C	C	C	C	C	C	C	C	C	C	C	C	C	C	C	C	C	C	C	C	C	C	M	M	C
S01_8645763	G/T	1	8645763	+	NA	NA	NA	NA	NA	NA	G	K	G	T	G	G	K	G	K	G	T	G	G	G	G	G	K	G	G	N	G	G	K	T	K	K	K	K	K	K	K	G	K	G	G	G	K	K	T
S01_8645764	C/G	1	8645764	+	NA	NA	NA	NA	NA	NA	C	S	C	G	C	C	S	C	S	C	G	C	C	C	C	C	S	C	C	N	C	C	S	G	S	S	S	S	S	S	S	C	S	C	C	C	S	S	G
S01_9058226	C/T	1	9058226	+	NA	NA	NA	NA	NA	NA	C	Y	C	Y	Y	Y	C	C	Y	C	N	C	C	C	C	C	C	C	Y	C	C	C	C	Y	C	C	C	C	C	C	C	C	C	Y	Y	C	C	C	Y
S01_9058269	C/T	1	9058269	+	NA	NA	NA	NA	NA	NA	C	C	C	Y	C	C	T	C	Y	C	N	C	C	C	Y	C	T	C	C	C	C	C	C	Y	C	T	C	C	C	C	C	C	C	C	C	C	C	C	Y
S01_9058270	T/A	1	9058270	+	NA	NA	NA	NA	NA	NA	T	W	T	T	W	W	T	W	W	T	N	T	A	T	T	T	T	T	W	T	A	A	A	T	A	T	T	T	W	T	T	A	T	W	W	T	T	T	T
S01_9058272	G/A	1	9058272	+	NA	NA	NA	NA	NA	NA	G	G	R	G	G	G	G	G	G	G	N	A	G	G	G	G	G	R	G	G	G	G	G	G	G	G	A	A	R	A	A	G	A	G	G	G	R	A	G
S01_9287574	G/A	1	9287574	+	NA	NA	NA	NA	NA	NA	G	G	G	G	G	G	G	G	G	R	R	G	G	G	G	G	R	R	G	R	G	G	R	G	R	G	R	R	G	R	R	G	R	G	G	R	R	G	G
S01_9287596	T/G	1	9287596	+	NA	NA	NA	NA	NA	NA	T	T	T	T	T	T	T	T	T	K	K	T	T	T	T	T	T	K	T	K	T	T	K	T	K	T	K	K	T	K	K	T	K	T	T	K	K	T	T
S01_9770858	T/C	1	9770858	+	NA	NA	NA	NA	NA	NA	T	T	Y	T	C	C	T	C	Y	T	N	T	N	T	T	T	Y	T	N	T	N	N	N	T	T	T	T	T	T	T	T	T	T	T	N	T	Y	T	T
S01_9824691	G/A	1	9824691	+	NA	NA	NA	NA	NA	NA	G	G	G	G	G	G	N	G	G	G	G	N	G	N	G	N	G	G	G	R	G	G	G	G	G	G	G	G	G	G	G	G	G	G	G	R	R	G	G
S01_9824694	G/C	1	9824694	+	NA	NA	NA	NA	NA	NA	G	G	G	G	G	G	N	G	G	G	G	N	G	N	G	N	G	G	G	S	G	G	G	G	G	G	G	G	G	G	G	G	G	G	G	S	S	G	G
S01_9824705	A/G	1	9824705	+	NA	NA	NA	NA	NA	NA	A	A	A	A	A	A	N	A	A	A	A	N	A	N	A	N	G	A	A	A	A	A	A	A	A	A	A	A	A	A	A	A	A	A	A	A	A	A	A
S01_9824712	G/A	1	9824712	+	NA	NA	NA	NA	NA	NA	G	R	A	G	R	R	N	R	R	A	R	N	G	N	R	N	A	G	G	A	G	G	R	G	R	G	A	R	R	A	A	G	A	G	G	A	A	A	G
S01_9824722	C/A	1	9824722	+	NA	NA	NA	NA	NA	NA	C	C	C	C	C	C	N	C	C	C	C	N	C	N	C	N	C	C	C	M	C	C	C	C	C	C	C	C	C	C	C	C	C	C	C	M	M	C	C
S01_9845840	A/G	1	9845840	+	NA	NA	NA	NA	NA	NA	G	R	R	A	G	G	A	G	R	R	G	A	G	A	A	A	R	A	A	G	G	G	G	R	G	A	R	R	R	R	R	R	R	G	G	G	R	R	A
S01_10211640	C/T	1	10211640	+	NA	NA	NA	NA	NA	NA	Y	Y	C	Y	C	C	Y	Y	Y	C	C	T	Y	C	Y	C	Y	C	C	N	Y	C	Y	Y	Y	Y	C	C	C	C	C	C	C	T	Y	C	Y	C	Y
S01_10768688	A/T	1	10768688	+	NA	NA	NA	NA	NA	NA	W	W	A	W	W	W	W	A	W	A	A	T	T	A	W	A	W	A	W	A	T	T	T	A	W	W	A	W	W	A	A	T	A	T	T	A	W	A	W
S01_10919930	T/A	1	10919930	+	NA	NA	NA	NA	NA	NA	W	T	T	N	T	T	A	T	W	N	T	A	A	W	W	A	W	A	T	T	W	T	N	T	A	W	T	T	T	T	T	T	T	T	T	T	T	T	N
S01_10922909	C/A	1	10922909	+	NA	NA	NA	NA	NA	NA	C	C	C	C	C	C	C	C	C	C	C	C	C	C	C	C	M	C	C	C	C	C	C	C	C	C	C	C	C	C	C	C	C	C	C	C	C	C	C
S01_11630402	C/A	1	11630402	+	NA	NA	NA	NA	NA	NA	C	C	C	C	C	C	C	C	C	C	C	N	C	C	C	C	N	C	C	C	C	N	C	C	C	C	C	C	C	C	C	C	C	C	N	M	C	M	C
S01_11815858	C/T	1	11815858	+	NA	NA	NA	NA	NA	NA	C	C	C	C	C	C	C	C	C	C	C	C	C	C	C	C	Y	C	C	C	C	C	C	C	C	C	C	C	C	C	C	C	C	C	C	C	C	C	C
S01_11815864	T/C	1	11815864	+	NA	NA	NA	NA	NA	NA	T	T	T	T	T	T	T	T	T	T	T	T	T	T	T	T	Y	T	T	T	T	T	T	T	T	T	T	T	T	T	T	T	T	T	T	T	T	T	T
S01_11815876	C/T	1	11815876	+	NA	NA	NA	NA	NA	NA	C	C	C	C	C	C	C	C	C	C	C	C	C	C	C	C	Y	C	C	C	C	C	C	C	C	C	C	C	C	C	C	C	C	C	C	C	C	C	C
S01_11962448	C/A	1	11962448	+	NA	NA	NA	NA	NA	NA	M	M	C	C	C	C	M	C	M	C	C	M	M	M	M	M	C	A	C	C	M	M	M	C	M	M	C	C	C	C	C	C	C	A	M	C	C	C	C
S01_12647626	C/T	1	12647626	+	NA	NA	NA	NA	NA	NA	C	C	C	C	C	C	C	C	C	C	C	N	C	C	C	C	C	C	C	N	C	C	C	C	C	C	C	C	C	C	C	C	C	Y	C	N	N	N	C
S01_12919127	T/C	1	12919127	+	NA	NA	NA	NA	NA	NA	Y	Y	T	T	T	T	Y	T	T	T	C	N	N	T	T	Y	C	N	T	T	T	T	T	T	T	T	T	Y	T	T	T	N	T	Y	T	T	C	T	T
S01_12919138	C/T	1	12919138	+	NA	NA	NA	NA	NA	NA	C	C	C	C	C	C	Y	C	C	C	T	N	N	C	C	C	T	N	C	C	C	C	C	C	C	C	C	Y	C	C	C	N	C	C	C	C	T	C	C
S01_12919191	C/A	1	12919191	+	NA	NA	NA	NA	NA	NA	C	C	C	C	C	C	C	C	C	C	C	C	C	C	C	C	C	C	C	C	C	C	M	C	M	M	M	M	M	M	M	C	M	M	M	C	C	C	C
S01_12919202	C/T	1	12919202	+	NA	NA	NA	NA	NA	NA	Y	Y	C	C	C	C	Y	C	Y	C	C	Y	Y	Y	Y	Y	C	Y	C	C	Y	Y	Y	C	Y	Y	C	C	C	C	C	C	C	Y	C	C	C	C	C
S01_12988385	T/A	1	12988385	+	NA	NA	NA	NA	NA	NA	T	T	T	T	T	T	T	T	T	T	T	T	T	T	T	T	W	T	T	T	T	T	T	T	T	T	T	T	T	T	T	T	T	T	T	T	T	T	T
S01_12989104	T/G	1	12989104	+	NA	NA	NA	NA	NA	NA	T	T	T	T	T	T	T	T	T	T	T	T	T	T	T	T	K	T	T	T	T	T	T	T	T	T	T	T	T	T	T	T	T	T	T	T	T	T	T
S01_12989111	T/G	1	12989111	+	NA	NA	NA	NA	NA	NA	T	T	T	T	T	T	T	T	T	T	T	T	T	T	T	T	T	K	T	T	T	T	T	T	T	T	T	T	T	T	T	T	T	T	T	T	T	T	T
S01_12989143	G/A	1	12989143	+	NA	NA	NA	NA	NA	NA	G	G	G	G	G	G	G	G	G	G	G	G	G	G	G	G	G	R	G	G	G	G	G	G	G	G	G	G	G	G	G	G	G	G	G	G	G	G	G
S01_12993017	T/C	1	12993017	+	NA	NA	NA	NA	NA	NA	T	T	T	T	T	T	T	T	T	T	T	T	T	T	T	T	T	Y	T	T	T	T	T	T	T	T	T	T	T	N	N	T	T	T	N	T	N	N	T
S01_12993034	C/T	1	12993034	+	NA	NA	NA	NA	NA	NA	C	C	C	C	C	C	C	C	C	C	C	C	C	C	C	C	C	Y	C	C	C	C	C	C	C	C	C	C	C	N	N	C	C	C	N	C	N	N	C
S01_13028966	A/G	1	13028966	+	NA	NA	NA	NA	NA	NA	A	A	A	R	A	A	A	A	A	A	A	A	A	A	A	A	A	A	A	R	A	A	A	A	A	A	N	A	A	A	R	A	N	A	A	R	A	N	N
S01_13741549	A/G	1	13741549	+	NA	NA	NA	NA	NA	NA	A	A	A	A	R	A	A	A	A	A	A	A	A	A	A	A	A	A	A	A	A	A	A	A	A	A	A	A	A	A	A	R	A	A	A	A	A	A	A
S01_13781197	C/A	1	13781197	+	NA	NA	NA	NA	NA	NA	C	C	C	C	C	C	C	C	C	C	C	C	C	C	C	C	C	C	C	C	C	C	C	N	C	C	C	C	C	C	C	C	C	C	C	M	C	C	C
S01_13781201	G/A	1	13781201	+	NA	NA	NA	NA	NA	NA	G	G	G	G	G	G	G	G	G	G	G	G	G	G	G	G	G	G	G	G	G	G	G	N	G	G	G	G	G	G	G	G	G	G	G	G	G	G	G
S01_13781205	A/C	1	13781205	+	NA	NA	NA	NA	NA	NA	M	A	A	M	A	M	M	A	M	A	M	A	M	A	M	M	M	M	M	M	M	A	A	N	A	A	A	A	A	A	A	M	A	A	A	A	A	A	A
S01_13781206	G/C	1	13781206	+	NA	NA	NA	NA	NA	NA	G	G	G	G	G	G	G	G	G	G	G	G	G	G	G	G	G	G	G	G	G	G	G	N	G	G	G	G	G	G	G	G	G	G	G	G	G	G	G
S01_13853399	G/T	1	13853399	+	NA	NA	NA	NA	NA	NA	G	G	G	G	G	G	G	G	G	G	G	G	G	G	G	G	G	G	G	G	G	G	K	G	G	G	G	G	K	K	G	G	G	K	G	G	G	G	G
S01_14813617	G/C	1	14813617	+	NA	NA	NA	NA	NA	NA	G	S	C	C	S	S	S	G	S	N	N	G	C	G	S	N	S	G	G	C	N	C	N	S	S	S	S	C	S	C	C	G	S	C	C	S	C	C	G
S01_14828449	A/T	1	14828449	+	NA	NA	NA	NA	NA	NA	T	W	A	W	W	W	W	T	A	W	N	W	A	W	A	T	A	T	A	A	A	N	W	T	W	A	W	A	W	A	A	A	W	A	A	A	N	N	A
S01_14828465	C/T	1	14828465	+	NA	NA	NA	NA	NA	NA	C	C	Y	C	Y	Y	Y	C	Y	Y	N	Y	C	Y	T	C	C	C	C	C	C	N	Y	C	Y	T	C	C	C	Y	Y	C	C	T	C	C	N	N	C
S01_14836464	T/C	1	14836464	+	NA	NA	NA	NA	NA	NA	C	C	T	Y	Y	Y	Y	Y	Y	Y	C	Y	T	Y	N	T	T	C	Y	N	T	T	C	T	Y	T	T	T	T	T	T	T	Y	T	T	Y	N	T	T
S01_14836467	G/A	1	14836467	+	NA	NA	NA	NA	NA	NA	G	G	R	R	R	R	G	R	R	G	G	G	G	G	N	G	A	G	R	N	A	R	G	A	G	G	A	R	R	R	G	A	R	G	R	R	N	G	A
S01_14836489	C/T	1	14836489	+	NA	NA	NA	NA	NA	NA	C	C	C	C	Y	Y	C	Y	Y	C	C	C	C	C	N	C	C	C	Y	N	T	Y	C	C	C	C	C	C	C	C	C	T	C	C	C	C	N	C	C
S01_14836517	C/T	1	14836517	+	NA	NA	NA	NA	NA	NA	T	T	C	Y	Y	Y	Y	Y	Y	Y	T	Y	C	Y	N	C	C	T	Y	N	C	C	T	C	Y	C	C	C	C	C	C	C	Y	C	C	Y	N	C	C
S01_15050489	T/G	1	15050489	+	NA	NA	NA	NA	NA	NA	T	T	T	T	T	T	T	T	T	T	T	T	T	T	T	T	T	T	T	T	T	T	T	T	T	T	T	T	T	K	T	T	T	T	T	T	T	T	T
S01_15064177	T/G	1	15064177	+	NA	NA	NA	NA	NA	NA	T	T	T	T	T	T	T	T	T	T	T	T	T	T	T	T	T	T	T	T	T	T	T	T	T	T	T	T	T	T	T	T	T	T	T	T	T	T	T
S01_15210574	C/T	1	15210574	+	NA	NA	NA	NA	NA	NA	C	Y	Y	Y	Y	Y	Y	C	Y	Y	C	Y	Y	Y	Y	Y	Y	C	C	Y	Y	Y	Y	Y	Y	Y	C	Y	Y	Y	Y	C	C	T	Y	Y	Y	Y	Y
S01_15210617	C/T	1	15210617	+	NA	NA	NA	NA	NA	NA	C	C	Y	C	C	C	C	C	C	C	C	C	C	C	C	C	C	C	C	C	C	C	C	C	C	C	Y	Y	Y	Y	Y	C	Y	C	Y	C	Y	Y	C
S01_15210625	C/T	1	15210625	+	NA	NA	NA	NA	NA	NA	C	Y	Y	Y	Y	Y	Y	C	Y	Y	C	Y	Y	Y	Y	Y	Y	C	C	Y	Y	Y	Y	Y	Y	Y	C	Y	Y	Y	Y	C	C	T	Y	Y	Y	Y	Y
S01_15214114	T/A	1	15214114	+	NA	NA	NA	NA	NA	NA	T	W	W	W	T	W	W	T	W	W	T	A	W	W	W	W	W	T	T	W	W	W	A	T	T	W	T	N	W	A	W	T	T	A	A	W	T	W	W
S01_15215709	G/A	1	15215709	+	NA	NA	NA	NA	NA	NA	G	G	R	G	G	G	G	G	G	G	G	G	G	G	G	G	G	G	G	G	G	G	G	G	G	G	R	R	R	R	R	G	R	G	R	G	R	R	G
S01_15901546	A/C	1	15901546	+	NA	NA	NA	NA	NA	NA	A	M	A	M	A	A	M	A	M	A	A	A	M	A	M	A	M	N	N	M	M	M	A	M	A	M	A	A	A	A	A	A	M	A	M	A	A	A	M
S01_15901560	G/A	1	15901560	+	NA	NA	NA	NA	NA	NA	G	R	G	R	G	G	R	G	R	G	G	G	R	G	R	G	R	N	N	R	R	R	G	R	G	R	G	G	G	G	G	G	R	G	R	G	G	G	R
S01_15901569	G/A	1	15901569	+	NA	NA	NA	NA	NA	NA	G	R	G	R	G	G	R	G	R	G	G	G	R	G	R	G	R	N	N	R	R	R	G	R	G	R	G	G	G	G	G	G	R	G	R	G	G	G	R
S01_16179511	A/G	1	16179511	+	NA	NA	NA	NA	NA	NA	A	A	A	A	A	A	A	A	A	A	A	R	A	A	A	A	A	A	A	A	A	A	A	A	A	A	A	A	A	A	A	A	A	A	A	A	A	A	A
S01_16179518	G/A	1	16179518	+	NA	NA	NA	NA	NA	NA	G	G	G	G	G	G	G	G	G	G	G	G	G	G	G	G	G	R	G	G	G	G	G	G	G	G	G	G	G	G	G	G	G	G	G	G	G	G	G
S01_16179548	C/A	1	16179548	+	NA	NA	NA	NA	NA	NA	C	C	C	C	C	C	C	C	C	C	C	M	C	C	C	C	C	C	C	C	C	C	C	M	C	C	C	C	C	C	C	C	C	C	C	C	C	C	C
S01_16179581	A/T	1	16179581	+	NA	NA	NA	NA	NA	NA	A	A	A	A	W	W	A	A	A	A	W	A	A	A	A	A	A	W	W	A	A	A	A	A	A	A	A	A	A	A	A	A	A	A	A	A	A	A	A
S01_16633531	C/A	1	16633531	+	NA	NA	NA	NA	NA	NA	C	C	C	C	C	C	C	C	C	C	C	C	C	C	C	C	C	C	C	C	C	C	M	C	C	C	C	C	C	C	C	C	C	M	C	C	C	C	C
S01_18391528	T/C	1	18391528	+	NA	NA	NA	NA	NA	NA	T	T	T	T	T	T	T	T	T	Y	Y	T	T	T	T	T	T	T	T	Y	T	T	Y	T	Y	T	Y	T	T	T	T	T	Y	Y	T	Y	T	T	T
S01_18391537	G/A	1	18391537	+	NA	NA	NA	NA	NA	NA	G	G	G	G	G	G	G	G	G	R	R	G	G	G	G	G	G	G	G	R	G	G	R	G	R	G	R	G	G	G	G	G	R	R	G	R	G	G	G
S01_18485704	C/T	1	18485704	+	NA	NA	NA	NA	NA	NA	C	Y	Y	Y	Y	Y	C	Y	Y	Y	Y	Y	Y	C	C	C	Y	C	Y	T	Y	Y	Y	Y	Y	C	T	Y	Y	Y	Y	Y	T	Y	Y	T	Y	Y	Y
S01_18525882	C/A	1	18525882	+	NA	NA	NA	NA	NA	NA	C	C	M	C	C	C	C	C	C	C	N	C	C	C	C	C	C	C	C	N	C	N	C	C	C	C	A	M	M	M	M	C	A	C	M	C	N	N	N
S01_18525926	C/T	1	18525926	+	NA	NA	NA	NA	NA	NA	T	Y	C	Y	C	C	Y	Y	Y	Y	C	C	C	Y	Y	Y	Y	C	C	C	C	C	C	Y	C	Y	C	Y	Y	Y	Y	Y	C	C	Y	C	Y	Y	Y
S01_18525927	G/A	1	18525927	+	NA	NA	NA	NA	NA	NA	G	G	G	G	G	G	G	G	G	G	G	G	G	G	G	G	G	G	G	G	G	G	G	G	G	G	G	G	G	G	G	G	G	G	G	G	G	G	G
S01_18525958	G/A	1	18525958	+	NA	NA	NA	NA	NA	NA	G	G	G	G	G	G	G	G	G	G	G	G	G	G	G	G	G	G	G	G	G	G	G	G	G	G	G	G	G	G	G	G	G	G	G	G	G	G	G
S01_18526972	G/A	1	18526972	+	NA	NA	NA	NA	NA	NA	G	G	G	G	G	G	G	G	R	R	R	G	G	G	G	G	G	G	G	R	G	G	R	G	R	G	R	G	G	G	G	G	R	R	G	R	G	G	G
S01_19034163	T/C	1	19034163	+	NA	NA	NA	NA	NA	NA	T	T	T	T	T	T	T	T	T	T	T	T	T	T	T	T	Y	T	T	T	T	T	T	T	T	T	T	T	T	T	N	T	N	N	T	T	T	T	T
S01_19034172	C/T	1	19034172	+	NA	NA	NA	NA	NA	NA	C	C	C	C	C	C	C	C	C	C	C	C	C	C	C	C	Y	C	C	C	C	C	C	C	C	C	C	C	C	C	N	C	N	N	C	C	C	C	C
S01_19034173	G/A	1	19034173	+	NA	NA	NA	NA	NA	NA	A	R	G	R	G	G	R	R	R	R	G	G	G	R	R	R	R	G	G	G	G	G	G	A	G	G	A	A	R	A	N	R	N	N	A	G	R	A	R
S01_19194655	G/C	1	19194655	+	NA	NA	NA	NA	NA	NA	G	G	G	G	G	G	G	G	S	S	S	G	G	G	G	G	G	G	G	S	G	G	S	G	S	G	S	G	G	G	G	G	S	S	G	S	G	G	G
S01_19194689	A/G	1	19194689	+	NA	NA	NA	NA	NA	NA	A	A	A	A	A	A	A	A	R	R	R	A	A	A	A	A	A	A	A	R	A	A	R	A	R	A	R	A	A	A	A	A	R	R	A	R	A	A	A
S01_19458812	C/A	1	19458812	+	NA	NA	NA	NA	NA	NA	C	C	C	C	C	C	C	C	C	C	C	C	C	C	C	C	C	C	C	C	C	C	C	C	C	C	C	C	C	C	C	C	C	C	C	M	C	C	C
S01_19458817	C/T	1	19458817	+	NA	NA	NA	NA	NA	NA	C	C	C	C	C	C	C	C	Y	Y	Y	C	C	C	C	C	C	C	C	C	C	C	C	C	Y	C	Y	C	C	C	C	C	Y	Y	C	Y	C	C	C
S01_19781097	G/A	1	19781097	+	NA	NA	NA	NA	NA	NA	G	G	A	G	G	G	G	G	G	G	G	G	G	G	G	G	G	G	G	G	G	G	G	G	G	G	R	G	R	R	R	G	R	N	A	G	G	N	G
S01_19781104	C/T	1	19781104	+	NA	NA	NA	NA	NA	NA	T	T	C	Y	C	C	C	T	C	T	C	C	C	C	Y	Y	T	C	C	C	C	C	C	Y	C	Y	C	T	Y	Y	Y	T	C	N	C	Y	T	N	T
S01_19781124	C/G	1	19781124	+	NA	NA	NA	NA	NA	NA	C	C	C	C	C	C	C	C	S	C	S	C	C	C	C	C	C	C	C	C	C	C	G	C	C	C	S	C	C	C	C	C	S	N	C	S	C	N	C
S01_19781135	C/T	1	19781135	+	NA	NA	NA	NA	NA	NA	C	C	C	C	C	C	C	C	Y	C	Y	C	C	C	C	C	C	C	C	C	C	C	T	C	C	C	Y	C	C	C	C	C	Y	N	C	Y	C	N	C
S01_20920545	T/C	1	20920545	+	NA	NA	NA	NA	NA	NA	N	T	T	T	T	Y	T	C	T	T	T	T	T	T	T	N	N	T	C	T	T	Y	T	T	T	T	T	T	T	T	T	N	T	T	T	T	Y	N	T
S01_20920571	G/T	1	20920571	+	NA	NA	NA	NA	NA	NA	N	G	G	G	G	K	G	T	G	G	G	G	G	G	G	N	N	G	T	G	G	K	G	G	G	G	G	G	G	G	G	N	G	G	G	G	K	N	G
S01_21885690	G/A	1	21885690	+	NA	NA	NA	NA	NA	NA	G	R	R	G	G	G	G	G	R	G	N	G	G	G	G	G	G	G	N	N	G	G	G	G	G	G	A	R	R	R	R	G	A	G	R	N	R	R	G
S01_21960769	G/T	1	21960769	+	NA	NA	NA	NA	NA	NA	G	G	G	G	G	G	G	G	G	G	G	G	G	G	G	G	G	G	G	G	G	G	K	G	G	G	G	G	G	G	G	G	G	G	G	N	G	G	G
S01_22053565	C/T	1	22053565	+	NA	NA	NA	NA	NA	NA	C	C	C	C	C	C	C	C	C	C	C	C	C	C	C	C	C	C	C	C	C	C	C	C	C	C	C	C	C	C	C	C	C	C	C	C	C	C	C
S01_22710619	T/C	1	22710619	+	NA	NA	NA	NA	NA	NA	T	T	Y	T	T	T	T	Y	T	Y	T	Y	Y	T	T	T	Y	Y	T	Y	T	T	Y	T	T	T	T	T	T	T	T	T	T	T	T	T	T	T	T
S01_22710624	C/T	1	22710624	+	NA	NA	NA	NA	NA	NA	C	C	C	C	C	C	C	C	C	C	C	C	C	C	C	C	Y	C	Y	C	C	Y	C	C	C	C	C	C	C	C	C	C	C	C	C	C	C	C	C
S01_22728470	G/C	1	22728470	+	NA	NA	NA	NA	NA	NA	G	G	G	G	G	G	G	G	G	G	G	G	G	G	G	G	G	G	G	G	G	G	G	G	G	G	G	G	G	G	G	S	G	G	G	G	G	G	G
S01_22728509	A/C	1	22728509	+	NA	NA	NA	NA	NA	NA	A	A	A	A	A	A	A	A	A	A	A	A	A	A	A	A	A	A	A	A	A	A	M	A	A	A	A	A	A	A	M	A	M	A	A	A	A	A	A
S01_22728512	G/A	1	22728512	+	NA	NA	NA	NA	NA	NA	R	G	G	G	G	G	G	G	G	G	G	G	G	G	G	G	G	G	G	G	G	G	G	R	G	G	G	G	G	G	G	G	G	G	G	G	G	G	G
S01_22728522	C/A	1	22728522	+	NA	NA	NA	NA	NA	NA	C	C	C	C	C	C	C	C	C	C	C	C	C	C	C	C	C	C	C	C	C	C	M	C	M	M	M	M	M	M	M	C	M	M	M	M	M	M	C
S01_22782148	T/G	1	22782148	+	NA	NA	NA	NA	NA	NA	T	T	T	T	K	K	T	T	K	T	T	T	G	T	T	T	K	T	K	T	G	T	T	N	T	T	T	T	T	T	T	G	T	T	T	T	K	T	T
S01_22949266	C/T	1	22949266	+	NA	NA	NA	NA	NA	NA	C	C	Y	C	C	C	C	C	C	C	C	C	C	C	C	C	C	C	C	C	C	C	C	C	C	C	C	C	C	C	C	C	C	C	C	C	C	C	C
S01_22949279	A/T	1	22949279	+	NA	NA	NA	NA	NA	NA	A	A	W	A	A	A	A	A	A	A	A	A	A	A	A	A	A	A	A	A	A	A	A	A	A	A	A	A	A	A	A	A	A	A	A	A	A	A	A
S01_22949307	G/C	1	22949307	+	NA	NA	NA	NA	NA	NA	G	G	S	G	G	G	G	G	G	G	G	G	G	G	G	G	G	G	G	G	G	G	G	G	G	G	G	G	G	G	G	G	G	G	G	G	G	G	G
S01_22949316	C/T	1	22949316	+	NA	NA	NA	NA	NA	NA	Y	C	Y	C	C	C	Y	C	Y	C	C	C	C	C	Y	C	Y	C	C	C	C	C	C	C	C	Y	C	C	C	C	C	Y	C	C	C	C	C	C	C
S01_24114216	A/G	1	24114216	+	NA	NA	NA	NA	NA	NA	A	A	A	A	A	A	A	A	A	A	A	A	A	A	A	A	R	A	A	A	A	A	A	A	A	A	A	A	A	A	A	A	A	A	A	A	A	A	A
S01_24114228	C/T	1	24114228	+	NA	NA	NA	NA	NA	NA	C	C	C	C	C	C	C	N	C	C	N	C	C	C	C	C	C	N	C	N	C	C	C	N	C	C	C	C	C	C	C	C	N	C	C	Y	C	C	C
S01_24114260	C/A	1	24114260	+	NA	NA	NA	NA	NA	NA	C	C	C	C	C	C	C	N	C	C	N	C	C	C	C	C	C	N	C	N	C	C	C	N	C	C	C	C	C	C	C	C	N	C	C	M	C	C	C
S01_24490852	G/T	1	24490852	+	NA	NA	NA	NA	NA	NA	G	G	G	G	G	G	G	G	G	G	G	G	G	G	G	G	G	G	G	G	G	G	G	G	G	G	G	G	G	G	G	G	G	G	G	G	K	G	G
S01_24501443	T/G	1	24501443	+	NA	NA	NA	NA	NA	NA	T	T	T	K	T	T	T	T	K	G	T	K	T	T	K	T	T	K	T	G	T	T	N	K	T	T	K	K	T	K	K	T	T	T	K	K	K	K	K
S01_25297592	G/A	1	25297592	+	NA	NA	NA	NA	NA	NA	G	R	G	R	G	G	G	G	R	R	N	R	G	G	R	G	G	A	N	A	G	G	G	R	G	G	N	A	G	A	A	G	N	G	A	A	A	N	R
S01_25297633	C/T	1	25297633	+	NA	NA	NA	NA	NA	NA	T	C	C	Y	C	C	Y	Y	C	C	N	C	C	Y	C	C	Y	C	N	C	C	C	C	Y	C	C	N	C	Y	C	C	Y	N	C	C	C	C	N	Y
S01_25418674	G/T	1	25418674	+	NA	NA	NA	NA	NA	NA	G	N	T	G	K	K	K	G	K	K	N	K	K	K	K	K	G	G	G	G	T	K	T	G	T	T	N	G	G	G	G	G	N	T	G	G	G	G	N
S01_25418706	G/C	1	25418706	+	NA	NA	NA	NA	NA	NA	G	N	G	G	S	S	G	S	G	G	N	G	S	G	G	G	G	G	C	G	G	S	G	G	G	G	N	G	G	G	G	S	N	G	G	G	G	G	N
S01_25418707	T/G	1	25418707	+	NA	NA	NA	NA	NA	NA	T	N	T	T	K	K	T	K	T	T	N	T	K	T	T	T	T	T	G	T	T	K	T	T	T	T	N	T	T	T	T	K	N	T	T	T	T	T	N
S01_25653227	C/A	1	25653227	+	NA	NA	NA	NA	NA	NA	M	C	M	C	C	C	C	C	C	M	C	C	M	M	M	M	C	C	C	M	M	M	C	N	C	M	M	M	M	M	M	C	M	C	A	M	C	M	C
S01_25932163	A/C	1	25932163	+	NA	NA	NA	NA	NA	NA	A	A	A	A	A	A	A	A	A	M	C	A	A	A	A	A	A	A	A	A	A	A	A	A	M	A	M	A	A	A	A	A	M	M	A	M	A	A	A
S01_25932193	A/C	1	25932193	+	NA	NA	NA	NA	NA	NA	A	A	A	A	A	A	A	A	M	M	A	A	A	A	M	A	A	A	A	A	A	A	A	A	A	A	A	M	A	M	M	A	A	A	M	A	A	M	A
S01_25932196	T/A	1	25932196	+	NA	NA	NA	NA	NA	NA	T	T	T	W	T	T	T	T	T	T	T	T	T	T	T	T	T	W	T	T	T	T	T	W	T	T	W	W	W	W	W	T	T	T	T	W	W	W	W
S01_25932999	A/G	1	25932999	+	NA	NA	NA	NA	NA	NA	A	A	A	A	A	A	A	A	A	A	G	A	A	A	A	A	A	A	A	A	A	A	R	A	R	A	R	A	A	A	A	A	R	R	A	R	A	A	A
S01_25933001	C/A	1	25933001	+	NA	NA	NA	NA	NA	NA	C	C	C	C	C	C	C	C	C	C	A	C	C	C	C	C	C	C	C	C	C	C	M	C	M	C	M	C	C	C	C	C	M	M	C	M	C	C	C
S01_26003271	C/A	1	26003271	+	NA	NA	NA	NA	NA	NA	C	C	C	C	C	C	C	C	C	C	C	C	C	C	C	C	C	C	C	C	C	C	C	C	C	C	C	C	C	C	C	C	C	C	C	C	C	C	C
S01_26274110	C/A	1	26274110	+	NA	NA	NA	NA	NA	NA	C	C	C	C	C	M	C	C	C	C	M	N	C	C	C	C	N	C	M	C	C	C	C	C	C	C	C	C	C	C	C	C	C	C	C	C	A	C	C
S01_26274111	G/A	1	26274111	+	NA	NA	NA	NA	NA	NA	G	G	G	G	G	R	G	G	G	G	R	N	G	G	G	G	N	G	R	G	G	G	G	G	G	G	G	G	G	G	G	G	G	G	G	G	A	G	G
S01_26274117	G/T	1	26274117	+	NA	NA	NA	NA	NA	NA	G	G	G	G	G	K	G	G	G	G	K	N	G	G	G	G	N	G	K	G	G	G	G	G	G	G	G	G	G	G	G	G	G	G	G	G	T	G	G
S01_26872048	C/T	1	26872048	+	NA	NA	NA	NA	NA	NA	C	Y	C	C	C	C	C	C	Y	Y	T	Y	C	C	C	C	C	T	C	T	C	C	Y	C	Y	C	Y	C	C	C	C	C	Y	Y	C	T	C	C	Y
S01_27146194	A/G	1	27146194	+	NA	NA	NA	NA	NA	NA	A	R	A	A	R	R	A	A	A	A	G	A	A	A	A	A	A	A	R	N	A	A	A	A	A	A	A	A	A	A	A	A	A	A	A	N	G	A	A
S01_27146203	A/T	1	27146203	+	NA	NA	NA	NA	NA	NA	A	A	W	A	W	W	W	A	W	W	A	T	W	W	W	W	A	A	A	N	W	W	T	A	T	W	A	A	W	A	A	A	A	T	A	N	A	A	A
S01_27146209	C/T	1	27146209	+	NA	NA	NA	NA	NA	NA	C	C	Y	C	Y	Y	Y	C	Y	Y	C	T	Y	Y	Y	Y	C	C	C	N	Y	Y	T	C	T	Y	C	C	Y	C	C	C	C	T	C	N	C	C	C
S01_27493890	G/A	1	27493890	+	NA	NA	NA	NA	NA	NA	N	R	A	G	A	A	G	A	R	R	A	G	G	R	G	R	G	G	A	N	G	G	G	G	G	A	G	G	G	G	G	G	G	G	N	G	R	G	G
S01_27493891	G/A	1	27493891	+	NA	NA	NA	NA	NA	NA	N	R	A	G	A	A	G	A	R	R	A	G	G	R	G	R	G	G	A	N	G	G	G	G	G	A	G	G	G	G	G	G	G	G	N	G	R	G	G
S01_27493915	T/C	1	27493915	+	NA	NA	NA	NA	NA	NA	N	Y	C	T	C	C	T	C	Y	Y	C	T	T	Y	T	Y	T	T	C	N	T	T	T	T	T	C	T	T	T	T	T	T	T	T	N	T	Y	T	T
S01_27566812	G/A	1	27566812	+	NA	NA	NA	NA	NA	NA	N	R	G	A	G	G	G	G	R	R	A	R	G	G	R	G	G	N	R	A	G	G	R	A	R	G	R	G	G	G	G	N	R	R	G	A	G	G	A
S01_27597042	A/T	1	27597042	+	NA	NA	NA	NA	NA	NA	A	A	A	A	A	A	A	A	A	W	W	W	A	A	A	A	A	A	A	T	A	A	W	W	W	A	W	A	A	A	A	A	W	W	A	T	A	A	N
S01_27597050	G/T	1	27597050	+	NA	NA	NA	NA	NA	NA	G	K	K	G	K	K	K	G	K	K	G	K	T	K	K	K	T	T	G	G	T	T	K	G	K	K	G	K	K	G	G	G	G	K	K	G	K	K	N
S01_27597053	G/C	1	27597053	+	NA	NA	NA	NA	NA	NA	G	G	G	G	G	G	G	G	G	G	G	G	G	G	G	G	G	G	G	G	G	G	G	G	G	G	G	G	G	G	G	G	G	G	G	G	G	G	N
S01_27597054	C/A	1	27597054	+	NA	NA	NA	NA	NA	NA	C	C	M	C	C	C	C	C	M	C	C	C	C	C	C	C	C	C	C	C	C	C	C	C	C	C	M	M	M	A	A	C	M	C	M	C	M	M	N
S01_27597075	T/C	1	27597075	+	NA	NA	NA	NA	NA	NA	T	T	T	T	Y	Y	T	C	T	T	Y	T	T	Y	T	Y	T	T	C	T	T	T	T	T	T	T	T	T	T	T	T	T	T	T	T	T	T	T	N
S01_27597099	A/G	1	27597099	+	NA	NA	NA	NA	NA	NA	G	R	R	G	R	R	R	G	R	A	R	A	A	R	R	R	A	A	G	A	A	A	A	R	A	R	R	R	R	G	G	G	R	A	R	A	R	R	N
S01_27656011	C/G	1	27656011	+	NA	NA	NA	NA	NA	NA	C	C	C	C	C	C	C	C	C	C	N	C	C	C	C	N	S	C	C	C	C	C	N	N	C	C	C	C	C	C	C	C	C	C	C	C	C	N	C
S01_27656032	G/A	1	27656032	+	NA	NA	NA	NA	NA	NA	G	G	G	G	R	R	G	G	G	G	N	G	R	G	R	N	G	G	R	G	R	R	N	N	G	G	G	R	R	G	G	A	G	G	G	G	G	N	G
S01_27825273	G/T	1	27825273	+	NA	NA	NA	NA	NA	NA	G	G	G	K	G	G	G	K	G	G	K	T	G	T	G	T	G	G	G	K	N	G	T	K	T	G	G	G	G	G	G	G	G	G	G	K	K	K	K
S01_27825314	C/A	1	27825314	+	NA	NA	NA	NA	NA	NA	C	C	C	M	C	C	C	M	C	C	M	A	C	A	C	A	C	C	C	M	N	C	A	M	A	C	C	C	C	C	C	C	C	C	C	M	M	M	M
S01_28145219	C/T	1	28145219	+	NA	NA	NA	NA	NA	NA	N	C	T	C	C	C	C	C	Y	C	C	C	N	C	C	N	C	C	C	C	N	N	N	C	C	C	Y	Y	T	T	T	C	Y	C	T	C	T	T	C
S01_28145258	G/C	1	28145258	+	NA	NA	NA	NA	NA	NA	N	S	G	G	C	C	G	G	S	S	S	G	N	G	S	N	S	C	C	G	N	N	N	G	G	G	S	S	G	G	G	G	S	C	G	C	G	G	G
S01_28145263	C/G	1	28145263	+	NA	NA	NA	NA	NA	NA	N	S	G	C	G	G	C	C	S	S	S	C	N	C	S	N	S	G	G	C	N	N	N	C	C	C	G	G	G	G	G	C	G	G	G	G	G	G	C
S01_28145776	T/A	1	28145776	+	NA	NA	NA	NA	NA	NA	T	W	A	T	N	A	T	T	W	W	T	T	N	T	T	T	T	A	N	T	N	N	T	T	T	T	A	A	A	A	A	T	A	A	A	T	A	A	T
S01_28145777	G/A	1	28145777	+	NA	NA	NA	NA	NA	NA	G	R	A	G	N	A	G	G	R	R	G	G	N	G	G	G	G	A	N	G	N	N	G	G	G	G	A	A	A	A	A	G	A	A	A	G	A	A	G
S01_28145803	G/A	1	28145803	+	NA	NA	NA	NA	NA	NA	G	G	G	G	N	A	G	G	G	R	G	G	N	G	G	G	G	A	N	G	N	N	G	G	G	G	G	G	G	G	G	G	G	A	G	G	G	G	G
S01_28145831	C/G	1	28145831	+	NA	NA	NA	NA	NA	NA	C	S	G	C	N	C	C	C	S	C	C	C	N	C	C	C	C	C	N	C	N	N	C	C	C	C	G	G	G	G	G	C	G	C	G	C	G	G	C
S01_28145834	C/T	1	28145834	+	NA	NA	NA	NA	NA	NA	C	Y	T	C	N	C	C	C	Y	C	C	C	N	C	C	C	C	C	N	C	N	N	C	C	C	C	T	T	T	T	T	C	T	C	T	C	T	T	C
S01_28145862	T/C	1	28145862	+	NA	NA	NA	NA	NA	NA	T	Y	C	T	T	T	T	T	T	T	T	T	N	T	T	T	T	T	T	T	N	N	T	T	T	T	Y	Y	C	C	C	T	Y	T	C	T	C	C	T
S01_28145888	C/T	1	28145888	+	NA	NA	NA	NA	NA	NA	C	C	C	C	C	C	C	C	C	C	C	C	N	C	C	C	C	C	C	C	N	N	C	C	C	C	C	C	C	C	C	C	C	C	C	C	Y	C	C
S01_28291990	A/G	1	28291990	+	NA	NA	NA	NA	NA	NA	A	R	R	A	R	R	A	A	R	R	R	A	A	A	A	A	A	G	G	R	A	A	A	A	A	A	G	R	R	R	R	A	G	R	R	R	R	R	A
S01_28292025	T/G	1	28292025	+	NA	NA	NA	NA	NA	NA	T	T	T	T	T	T	T	T	T	T	T	T	T	T	T	T	T	T	T	T	T	T	T	T	T	T	T	T	T	T	T	T	T	T	T	T	T	T	T
S01_28292039	C/T	1	28292039	+	NA	NA	NA	NA	NA	NA	C	Y	Y	C	Y	Y	Y	C	Y	Y	C	Y	T	Y	Y	Y	C	C	C	C	T	T	Y	C	Y	Y	C	Y	Y	Y	Y	C	C	Y	Y	C	Y	Y	C
S01_28582574	C/T	1	28582574	+	NA	NA	NA	NA	NA	NA	Y	C	C	C	C	C	C	C	C	C	C	C	C	C	C	C	C	C	C	C	C	C	C	C	C	C	C	C	C	C	C	C	C	C	C	C	C	C	C
S01_28582603	G/A	1	28582603	+	NA	NA	NA	NA	NA	NA	R	G	G	G	G	G	G	G	G	G	G	G	G	G	G	G	G	G	G	G	G	G	G	G	G	G	G	G	G	G	G	G	G	G	G	G	G	G	G
S01_28582628	C/G	1	28582628	+	NA	NA	NA	NA	NA	NA	C	C	C	C	C	C	C	C	C	C	C	C	C	C	C	C	G	C	C	C	C	C	C	C	C	C	C	C	C	C	C	C	C	C	C	C	C	C	C
S01_28655169	T/G	1	28655169	+	NA	NA	NA	NA	NA	NA	G	K	K	T	K	K	G	K	K	K	T	K	K	K	G	K	G	T	T	T	K	K	K	T	K	G	T	K	K	K	K	K	T	G	K	T	K	K	T
S01_28655175	A/T	1	28655175	+	NA	NA	NA	NA	NA	NA	T	W	W	A	W	W	T	W	W	W	A	W	W	W	T	W	T	A	A	A	W	W	W	A	W	T	A	W	W	W	W	W	A	T	W	A	W	W	A
S01_28692163	A/T	1	28692163	+	NA	NA	NA	NA	NA	NA	A	W	A	A	A	A	W	A	A	A	N	A	A	A	W	W	T	W	A	A	A	A	A	A	A	W	A	A	A	A	A	W	A	A	A	A	A	A	A
S01_28692174	C/T	1	28692174	+	NA	NA	NA	NA	NA	NA	C	C	C	C	C	C	C	C	C	C	N	C	C	C	C	C	T	C	C	C	C	C	C	C	C	C	C	C	C	C	C	C	C	C	C	C	C	C	C
S01_28692181	C/A	1	28692181	+	NA	NA	NA	NA	NA	NA	C	M	C	C	C	C	M	C	C	C	N	C	C	C	M	M	C	M	C	C	C	C	C	C	C	M	C	C	C	C	C	M	C	C	C	C	C	C	C
S01_28698326	C/A	1	28698326	+	NA	NA	NA	NA	NA	NA	N	C	M	C	C	C	C	C	C	C	N	C	N	C	C	C	C	C	C	N	C	C	C	C	C	C	C	C	C	C	C	C	C	C	C	N	C	C	C
S01_28698346	T/C	1	28698346	+	NA	NA	NA	NA	NA	NA	N	T	Y	T	T	T	T	T	T	T	N	T	N	T	T	T	T	T	T	N	T	T	T	T	T	T	T	T	T	T	T	T	T	T	T	N	T	T	T
S01_28908225	T/C	1	28908225	+	NA	NA	NA	NA	NA	NA	Y	Y	T	T	T	T	C	T	Y	N	T	T	T	T	Y	T	Y	T	T	N	T	T	N	T	N	C	T	T	T	T	T	Y	T	N	N	T	T	T	T
S01_28908233	C/A	1	28908233	+	NA	NA	NA	NA	NA	NA	C	M	A	C	C	C	C	A	M	N	A	A	C	A	M	A	C	C	C	N	C	C	N	C	N	C	A	A	C	A	A	C	A	N	N	A	A	A	C
S01_29094967	T/C	1	29094967	+	NA	NA	NA	NA	NA	NA	T	T	T	C	T	T	T	T	T	T	T	Y	T	T	T	T	T	T	T	N	T	T	T	C	T	T	T	T	T	T	T	T	T	T	T	C	T	T	C
S01_29096452	G/T	1	29096452	+	NA	NA	NA	NA	NA	NA	G	G	G	K	K	K	G	G	K	G	K	K	G	G	G	G	G	G	K	K	G	G	G	K	G	G	G	G	G	G	G	G	G	G	G	T	G	G	K
S01_29096467	G/A	1	29096467	+	NA	NA	NA	NA	NA	NA	G	G	G	G	G	G	G	G	G	G	G	G	G	G	G	G	R	A	G	G	G	G	G	G	G	G	G	G	G	G	G	G	G	G	G	G	G	G	G
S01_29096478	C/A	1	29096478	+	NA	NA	NA	NA	NA	NA	C	C	C	C	C	C	C	C	C	C	C	C	C	C	C	C	C	C	C	C	C	C	C	C	C	C	C	C	C	C	C	C	C	C	C	C	C	C	C
S01_29096479	A/T	1	29096479	+	NA	NA	NA	NA	NA	NA	A	W	W	A	W	W	W	A	W	T	A	W	W	W	W	W	A	A	A	A	W	W	W	A	W	W	A	W	W	W	W	A	A	T	W	A	W	W	A
S01_29096480	G/A	1	29096480	+	NA	NA	NA	NA	NA	NA	G	G	G	G	G	G	G	G	G	G	G	G	G	G	G	G	R	A	G	G	G	G	G	G	G	G	G	G	G	G	G	G	G	G	G	G	G	G	G
S01_29129520	A/G	1	29129520	+	NA	NA	NA	NA	NA	NA	A	R	A	N	A	A	A	A	A	A	A	A	N	A	A	A	G	A	A	A	A	A	A	N	A	A	R	R	R	R	R	R	A	A	A	A	R	R	N
S01_31651803	G/A	1	31651803	+	NA	NA	NA	NA	NA	NA	G	G	G	G	G	G	G	G	G	G	G	G	G	G	G	G	R	R	G	G	G	G	G	G	G	G	G	G	G	G	G	G	G	G	G	G	G	G	G
S01_31667794	G/T	1	31667794	+	NA	NA	NA	NA	NA	NA	K	G	G	K	G	G	G	G	G	G	N	G	G	G	G	G	G	G	G	G	G	G	G	K	G	G	N	G	G	G	G	G	N	G	G	G	G	N	K
S01_31667795	C/A	1	31667795	+	NA	NA	NA	NA	NA	NA	C	C	C	C	M	M	C	A	M	C	N	C	M	C	C	C	C	C	A	C	C	M	C	C	C	C	N	M	M	C	C	M	N	C	C	C	C	N	C
S01_31667797	C/T	1	31667797	+	NA	NA	NA	NA	NA	NA	C	C	C	Y	C	C	C	C	C	C	N	Y	C	C	C	C	C	C	C	T	C	C	C	Y	C	C	N	C	C	C	C	C	N	C	C	T	C	N	Y
S01_31667827	T/C	1	31667827	+	NA	NA	NA	NA	NA	NA	Y	T	T	T	T	T	Y	T	T	T	N	T	T	T	Y	T	T	Y	T	T	T	T	T	T	T	Y	N	T	T	T	T	Y	N	T	T	T	T	N	T
S01_31668029	C/A	1	31668029	+	NA	NA	NA	NA	NA	NA	C	C	C	M	C	C	C	C	C	C	C	M	C	C	C	C	C	C	C	A	C	C	C	M	C	C	C	C	C	C	C	C	C	C	C	A	C	C	M
S01_31668040	A/G	1	31668040	+	NA	NA	NA	NA	NA	NA	A	A	A	R	A	A	A	A	A	A	A	R	A	A	A	A	A	A	A	G	A	A	A	R	A	A	A	A	A	A	A	A	A	A	A	G	A	A	R
S01_31668073	C/T	1	31668073	+	NA	NA	NA	NA	NA	NA	C	C	C	C	Y	C	C	C	C	C	C	C	Y	C	C	C	C	C	T	C	Y	Y	C	C	C	C	C	C	Y	Y	C	Y	C	C	C	C	C	C	C
S01_32209218	T/A	1	32209218	+	NA	NA	NA	NA	NA	NA	T	T	T	T	T	T	T	T	T	T	T	T	T	T	T	T	T	T	T	T	T	T	N	T	T	T	T	T	T	T	T	T	T	T	T	T	T	T	T
S01_32757294	G/T	1	32757294	+	NA	NA	NA	NA	NA	NA	G	G	G	G	G	G	G	G	G	G	G	G	G	G	G	G	G	G	G	G	G	G	G	N	K	G	G	G	K	G	K	G	G	G	N	G	G	G	G
S01_32757386	T/C	1	32757386	+	NA	NA	NA	NA	NA	NA	N	T	T	Y	Y	Y	N	T	T	T	T	T	Y	T	T	T	T	T	Y	T	Y	C	N	Y	Y	T	T	T	Y	T	T	C	T	T	T	T	T	T	N
S01_32757387	G/A	1	32757387	+	NA	NA	NA	NA	NA	NA	N	G	G	R	G	G	N	G	G	G	G	G	G	G	G	G	G	G	G	G	G	G	N	R	G	G	G	G	G	G	G	G	G	G	G	G	G	G	N
S01_32758235	C/T	1	32758235	+	NA	NA	NA	NA	NA	NA	T	Y	Y	C	Y	Y	T	C	Y	Y	C	Y	T	Y	Y	Y	Y	Y	C	C	T	T	Y	C	Y	T	C	Y	Y	Y	Y	T	C	Y	Y	C	Y	Y	C
S01_32758236	G/A	1	32758236	+	NA	NA	NA	NA	NA	NA	G	G	G	G	G	G	G	G	G	G	G	G	G	G	G	G	G	G	R	G	G	G	G	G	G	G	G	G	G	G	G	G	G	G	G	G	G	G	R
S01_32758254	C/T	1	32758254	+	NA	NA	NA	NA	NA	NA	C	C	C	C	C	C	C	C	C	C	C	C	C	C	C	C	C	C	Y	C	C	C	C	C	C	C	C	C	C	C	C	C	C	C	C	C	C	C	Y
S01_32833877	G/T	1	32833877	+	NA	NA	NA	NA	NA	NA	N	K	G	K	K	K	N	G	K	G	G	T	G	G	K	G	G	G	G	N	G	G	G	T	G	N	T	G	G	G	G	N	K	G	N	G	K	G	T
S01_32833886	G/A	1	32833886	+	NA	NA	NA	NA	NA	NA	N	R	R	R	R	R	N	A	R	A	A	G	A	A	R	A	A	A	A	N	A	A	R	G	R	N	G	G	G	G	G	N	G	A	N	A	R	G	G
S01_32833889	C/T	1	32833889	+	NA	NA	NA	NA	NA	NA	N	C	Y	C	C	C	N	C	C	C	C	T	C	C	C	C	C	C	C	N	C	C	C	T	C	N	C	C	C	C	C	N	Y	C	N	C	Y	C	T
S01_32833903	G/T	1	32833903	+	NA	NA	NA	NA	NA	NA	N	K	G	K	G	G	N	G	K	K	T	G	G	G	K	G	G	G	K	N	G	G	G	G	G	N	G	G	G	G	G	N	G	K	N	T	G	G	G
S01_32833906	C/T	1	32833906	+	NA	NA	NA	NA	NA	NA	N	C	C	C	C	C	N	C	C	C	C	C	C	C	C	C	C	C	C	N	C	C	C	C	C	N	C	C	C	C	C	N	C	C	N	C	C	C	C
S01_32833917	G/A	1	32833917	+	NA	NA	NA	NA	NA	NA	N	G	G	G	G	G	N	G	G	G	G	G	G	G	G	G	G	G	G	N	G	G	R	G	R	N	G	A	A	A	A	N	G	G	N	G	R	A	G
S01_32833925	T/G	1	32833925	+	NA	NA	NA	NA	NA	NA	N	T	T	T	T	T	N	K	T	T	T	T	T	T	T	T	T	G	K	N	T	T	T	T	T	N	T	T	T	T	T	N	T	T	N	T	T	T	T
S01_32833926	C/T	1	32833926	+	NA	NA	NA	NA	NA	NA	N	C	Y	C	C	C	N	C	C	C	C	C	C	C	C	C	C	C	C	N	C	C	C	C	C	N	C	C	C	C	C	N	Y	C	N	C	C	C	C
S01_32862344	C/T	1	32862344	+	NA	NA	NA	NA	NA	NA	C	C	Y	C	Y	Y	C	Y	Y	C	C	N	Y	Y	C	Y	C	C	C	N	C	T	T	C	T	Y	C	Y	Y	Y	Y	C	C	Y	T	C	N	T	C
S01_32873415	G/T	1	32873415	+	NA	NA	NA	NA	NA	NA	G	K	K	G	K	K	K	G	K	K	G	K	G	K	K	T	G	G	G	N	K	T	N	G	K	N	G	K	T	K	K	G	G	K	T	G	N	G	N
S01_32873416	T/C	1	32873416	+	NA	NA	NA	NA	NA	NA	T	Y	Y	T	Y	Y	C	T	Y	Y	T	Y	T	Y	Y	C	Y	Y	T	N	Y	C	N	T	Y	N	T	Y	C	Y	Y	C	T	Y	C	T	N	T	N
S01_32894967	T/C	1	32894967	+	NA	NA	NA	NA	NA	NA	N	T	T	T	T	T	N	T	T	T	T	T	T	T	N	T	T	T	T	T	T	T	T	T	T	N	T	T	T	T	T	T	T	N	T	T	T	T	T
S01_32895003	G/T	1	32895003	+	NA	NA	NA	NA	NA	NA	N	G	G	G	G	G	N	G	G	G	G	G	G	G	N	G	G	G	G	G	G	G	G	G	G	N	G	G	G	G	G	G	G	N	G	G	G	G	G
S01_33716438	T/A	1	33716438	+	NA	NA	NA	NA	NA	NA	T	T	T	T	T	T	T	W	W	T	T	T	T	T	T	T	T	T	T	T	T	T	T	T	T	T	T	T	T	T	T	T	T	T	T	T	T	T	T
S01_34177833	G/C	1	34177833	+	NA	NA	NA	NA	NA	NA	C	S	G	C	G	G	N	G	G	G	G	G	G	G	N	G	G	G	G	G	G	G	G	C	G	N	G	G	G	G	G	G	G	N	G	G	G	G	C
S01_34333838	C/T	1	34333838	+	NA	NA	NA	NA	NA	NA	C	C	C	C	C	C	N	Y	Y	N	C	C	C	C	C	C	C	C	C	N	C	C	C	C	C	N	C	C	C	C	C	C	C	N	C	C	C	C	C
S01_35661520	T/G	1	35661520	+	NA	NA	NA	NA	NA	NA	T	K	K	T	K	K	T	G	K	T	K	T	K	K	T	K	K	K	K	T	K	K	K	T	K	T	K	K	K	K	K	K	K	T	K	T	K	K	T
S01_35661521	G/T	1	35661521	+	NA	NA	NA	NA	NA	NA	G	G	G	T	G	G	G	G	G	G	G	K	G	G	G	G	G	G	G	K	G	G	G	T	G	G	G	G	G	G	G	G	G	G	G	K	G	G	T
S01_35661522	T/C	1	35661522	+	NA	NA	NA	NA	NA	NA	T	T	T	C	T	T	T	T	T	T	T	Y	T	T	T	T	T	T	T	Y	T	T	T	C	T	T	T	T	T	T	T	T	T	T	T	Y	T	T	C
S01_35661524	T/A	1	35661524	+	NA	NA	NA	NA	NA	NA	T	W	W	T	W	W	T	W	W	T	W	T	W	W	T	W	W	W	W	T	W	W	W	T	W	T	W	W	W	W	W	W	W	T	W	T	W	W	T
S01_35661526	C/T	1	35661526	+	NA	NA	NA	NA	NA	NA	C	Y	C	C	Y	Y	C	C	Y	Y	Y	C	C	C	C	C	C	C	Y	Y	C	C	C	C	C	C	Y	C	C	C	C	C	Y	Y	C	Y	C	C	C
S01_35661537	T/C	1	35661537	+	NA	NA	NA	NA	NA	NA	C	Y	Y	T	Y	Y	C	T	Y	C	Y	Y	Y	Y	C	Y	Y	Y	Y	Y	Y	Y	Y	T	Y	C	Y	Y	Y	Y	Y	Y	Y	C	Y	Y	Y	Y	T
S01_35661547	A/G	1	35661547	+	NA	NA	NA	NA	NA	NA	G	R	R	A	R	R	G	A	R	G	R	R	R	R	G	R	R	R	R	R	R	R	R	A	R	G	R	R	R	R	R	R	R	G	R	R	R	R	A
S01_36643534	A/C	1	36643534	+	NA	NA	NA	NA	NA	NA	A	M	A	A	M	M	A	A	A	M	M	N	A	A	A	A	A	A	C	N	A	A	A	A	A	A	M	A	A	A	A	N	M	M	A	M	A	A	A
S01_36643539	A/T	1	36643539	+	NA	NA	NA	NA	NA	NA	A	A	W	A	W	W	W	A	W	W	A	N	T	A	T	W	A	A	A	N	T	T	W	A	W	W	A	A	W	W	W	N	A	W	T	A	A	A	A
S01_36657863	C/T	1	36657863	+	NA	NA	NA	NA	NA	NA	C	T	Y	C	Y	Y	C	T	T	T	T	C	C	N	T	N	N	T	Y	T	C	C	N	C	Y	C	T	Y	C	C	Y	C	T	T	C	T	C	Y	C
S01_36657874	C/T	1	36657874	+	NA	NA	NA	NA	NA	NA	C	C	C	C	Y	Y	Y	C	C	C	C	C	T	N	C	N	N	C	Y	C	T	T	N	C	C	C	C	Y	T	C	C	T	C	C	C	C	C	C	C
S01_36657882	G/A	1	36657882	+	NA	NA	NA	NA	NA	NA	A	G	G	A	G	G	G	G	G	G	G	A	G	N	G	N	N	G	G	G	G	G	N	A	G	G	G	G	G	G	G	G	G	G	G	G	G	R	A
S01_36657889	T/G	1	36657889	+	NA	NA	NA	NA	NA	NA	T	T	T	T	K	K	K	T	T	T	T	T	G	N	T	N	N	T	K	T	G	G	N	T	T	T	T	K	G	T	T	G	T	T	T	T	T	T	T
S01_36657898	T/A	1	36657898	+	NA	NA	NA	NA	NA	NA	T	T	W	T	T	T	T	T	T	T	T	T	T	N	T	N	N	T	T	T	T	T	N	T	T	T	T	T	T	T	T	T	T	T	T	T	T	T	T
S01_41916984	C/T	1	41916984	+	NA	NA	NA	NA	NA	NA	C	C	C	Y	C	C	C	C	C	C	C	Y	C	C	C	C	C	C	C	N	C	C	C	Y	C	C	C	C	C	C	C	C	C	C	C	Y	C	C	Y
S01_41916988	A/C	1	41916988	+	NA	NA	NA	NA	NA	NA	A	M	C	A	M	M	A	M	M	A	C	A	M	M	M	M	A	A	M	N	M	M	M	A	M	A	C	C	M	C	C	M	C	A	C	A	C	C	A
S01_41917010	C/T	1	41917010	+	NA	NA	NA	NA	NA	NA	Y	Y	C	Y	Y	Y	Y	C	C	Y	C	Y	C	C	Y	C	T	C	Y	N	C	C	C	Y	C	Y	C	C	C	C	C	Y	C	Y	C	T	C	C	Y
S01_41945759	G/A	1	41945759	+	NA	NA	NA	NA	NA	NA	G	G	G	G	G	G	G	G	G	G	G	G	G	G	G	G	G	G	G	G	G	G	G	G	G	G	G	G	G	G	G	G	G	G	G	G	G	G	G
S01_41945779	C/T	1	41945779	+	NA	NA	NA	NA	NA	NA	Y	Y	C	Y	Y	Y	Y	C	Y	Y	Y	Y	C	C	Y	C	T	Y	T	T	C	C	C	Y	C	Y	Y	C	C	C	C	T	Y	Y	C	T	C	C	Y
S01_42194817	G/T	1	42194817	+	NA	NA	NA	NA	NA	NA	G	G	G	G	G	G	G	G	G	G	G	G	G	G	G	G	G	G	G	G	G	G	G	G	G	K	K	G	K	G	G	G	G	G	G	G	G	N	G
S01_42194822	T/C	1	42194822	+	NA	NA	NA	NA	NA	NA	T	T	T	T	T	T	T	T	T	T	T	T	T	T	T	T	T	T	T	T	T	T	T	T	T	T	T	T	T	T	T	T	T	T	T	T	T	N	T
S01_42760816	A/G	1	42760816	+	NA	NA	NA	NA	NA	NA	A	A	A	A	A	A	A	A	A	A	A	A	A	A	A	A	R	A	A	A	A	A	A	A	A	A	A	A	A	A	A	A	A	A	A	A	A	A	A
S01_42760838	C/T	1	42760838	+	NA	NA	NA	NA	NA	NA	C	C	C	C	C	C	C	C	C	C	C	C	C	C	C	C	Y	C	C	C	C	C	C	C	C	C	C	C	C	C	C	C	C	C	C	C	C	C	C
S01_42775072	C/T	1	42775072	+	NA	NA	NA	NA	NA	NA	Y	Y	C	Y	C	C	C	C	C	C	C	C	C	C	C	C	C	C	C	C	C	C	C	Y	C	C	C	Y	C	Y	Y	C	C	C	T	C	Y	N	T
S01_42775093	G/A	1	42775093	+	NA	NA	NA	NA	NA	NA	G	R	G	G	G	G	G	R	G	G	G	G	G	G	G	G	G	G	G	G	G	G	G	G	G	G	G	G	G	G	G	G	G	G	G	G	G	N	G
S01_42784747	G/A	1	42784747	+	NA	NA	NA	NA	NA	NA	G	G	G	G	G	G	G	G	G	R	G	G	G	G	G	R	R	G	G	G	G	G	R	G	G	G	G	G	G	G	G	G	G	G	G	G	G	G	G
S01_42784761	G/A	1	42784761	+	NA	NA	NA	NA	NA	NA	G	G	G	G	G	G	G	G	G	R	G	G	G	G	G	R	R	G	G	G	G	G	R	G	G	G	G	G	G	G	G	G	G	G	G	G	G	G	G
S01_42784791	C/G	1	42784791	+	NA	NA	NA	NA	NA	NA	C	C	C	C	C	C	C	C	C	S	C	C	C	C	C	S	S	C	C	C	C	C	S	C	C	C	C	C	C	C	C	C	C	C	C	C	C	C	C
S01_43561598	C/T	1	43561598	+	NA	NA	NA	NA	NA	NA	C	Y	C	C	Y	C	C	C	C	C	C	C	C	C	Y	C	Y	C	Y	N	C	C	C	N	C	C	Y	C	C	C	C	C	Y	Y	C	Y	N	N	C
S01_43681075	A/T	1	43681075	+	NA	NA	NA	NA	NA	NA	A	W	T	T	W	W	T	N	W	A	A	T	W	T	W	T	A	N	A	W	W	W	T	T	T	T	A	A	W	A	A	A	A	W	A	W	W	A	T
S01_43689828	C/T	1	43689828	+	NA	NA	NA	NA	NA	NA	T	Y	Y	Y	C	C	Y	T	Y	C	C	Y	C	Y	Y	Y	Y	T	C	C	C	C	N	T	T	Y	Y	Y	Y	Y	Y	T	Y	C	N	C	Y	N	Y
S01_44061337	T/A	1	44061337	+	NA	NA	NA	NA	NA	NA	N	T	T	T	T	T	T	T	T	A	N	T	T	W	T	T	T	T	T	T	T	T	T	T	T	T	T	N	N	W	N	T	T	T	T	T	T	T	T
S01_44337721	C/T	1	44337721	+	NA	NA	NA	NA	NA	NA	C	Y	C	C	Y	Y	C	N	Y	T	T	C	Y	C	C	C	Y	C	T	N	Y	Y	C	C	C	C	Y	Y	Y	Y	Y	Y	Y	Y	Y	T	Y	T	Y
S01_44815240	C/T	1	44815240	+	NA	NA	NA	NA	NA	NA	Y	Y	C	C	C	C	Y	Y	Y	C	Y	C	C	Y	Y	Y	Y	C	C	C	C	C	Y	C	Y	Y	C	C	C	C	C	Y	C	C	C	C	C	C	C
S01_45096053	T/A	1	45096053	+	NA	NA	NA	NA	NA	NA	W	W	T	T	T	W	T	T	W	W	T	T	T	W	W	T	T	T	W	W	T	T	T	W	T	T	T	T	T	T	T	W	T	T	T	T	T	T	T
S01_45096080	T/C	1	45096080	+	NA	NA	NA	NA	NA	NA	T	Y	T	T	Y	Y	T	Y	Y	C	Y	T	Y	Y	Y	Y	T	T	Y	C	Y	Y	Y	T	Y	T	Y	Y	Y	Y	Y	Y	Y	Y	Y	C	Y	Y	T
S01_45099553	T/C	1	45099553	+	NA	NA	NA	NA	NA	NA	T	T	T	T	T	T	T	T	T	Y	T	T	T	T	T	T	T	T	N	Y	N	N	T	N	T	T	Y	T	T	N	T	T	Y	Y	N	Y	T	T	N
S01_45099558	A/T	1	45099558	+	NA	NA	NA	NA	NA	NA	W	A	W	A	A	A	A	A	A	A	A	A	A	A	A	A	T	A	N	A	N	N	A	N	A	A	W	W	A	N	W	A	W	A	N	A	A	W	N
S01_45112231	C/T	1	45112231	+	NA	NA	NA	NA	NA	NA	C	Y	C	C	Y	Y	C	Y	Y	Y	C	C	Y	Y	Y	Y	C	C	Y	C	Y	Y	Y	C	Y	C	C	Y	Y	Y	Y	Y	C	C	Y	C	Y	Y	C
S01_45511112	G/A	1	45511112	+	NA	NA	NA	NA	NA	NA	G	G	G	G	G	G	G	G	G	G	G	G	G	G	G	G	G	G	G	G	G	G	R	G	R	R	R	R	R	R	R	G	R	R	R	G	G	G	G
S01_45511119	G/C	1	45511119	+	NA	NA	NA	NA	NA	NA	G	G	G	G	G	G	G	G	G	G	G	G	G	G	G	G	G	G	G	G	G	G	G	G	G	G	G	G	G	G	G	G	G	G	G	G	G	G	G
S01_45511153	A/G	1	45511153	+	NA	NA	NA	NA	NA	NA	A	R	A	A	A	A	A	G	R	A	A	G	A	A	A	A	A	G	A	A	A	A	A	A	A	A	A	A	A	A	A	A	A	A	A	A	A	A	A
S01_45593524	A/T	1	45593524	+	NA	NA	NA	NA	NA	NA	A	A	A	A	A	A	N	A	A	A	A	A	A	A	A	A	A	A	A	A	A	A	A	A	A	N	A	A	A	A	A	A	A	A	A	A	A	A	A
S01_45904447	C/A	1	45904447	+	NA	NA	NA	NA	NA	NA	A	C	C	C	C	C	C	C	C	C	C	C	C	C	C	C	C	C	C	C	C	C	C	C	C	C	C	M	C	M	C	C	M	C	M	C	C	C	C
S01_45904456	T/C	1	45904456	+	NA	NA	NA	NA	NA	NA	T	T	T	T	T	T	T	Y	T	T	T	T	T	T	T	T	C	Y	T	T	T	T	T	T	T	T	T	T	T	T	T	T	T	T	T	T	T	T	T
S01_45904457	C/T	1	45904457	+	NA	NA	NA	NA	NA	NA	C	Y	C	C	Y	Y	C	Y	Y	Y	Y	C	Y	Y	Y	Y	C	C	Y	C	Y	Y	Y	C	Y	C	C	Y	Y	Y	T	T	C	C	Y	C	Y	T	C
S01_45904473	C/G	1	45904473	+	NA	NA	NA	NA	NA	NA	C	S	G	C	S	S	G	C	S	S	S	C	S	S	S	S	C	C	S	C	S	S	S	C	S	G	C	C	S	C	C	C	C	S	C	C	S	C	C
S01_45933274	T/G	1	45933274	+	NA	NA	NA	NA	NA	NA	T	K	T	K	K	T	T	K	K	K	K	K	K	K	K	K	T	K	K	G	K	T	K	K	K	T	T	K	K	K	K	T	T	T	K	K	K	K	K
S01_45936442	C/G	1	45936442	+	NA	NA	NA	NA	NA	NA	S	C	C	C	C	C	S	C	S	C	C	C	C	C	S	C	S	C	C	C	C	C	C	C	C	S	C	C	C	C	C	S	C	C	C	C	C	C	C
S01_46296741	C/T	1	46296741	+	NA	NA	NA	NA	NA	NA	N	Y	T	T	Y	Y	T	C	Y	C	Y	T	Y	Y	Y	C	N	T	Y	T	C	Y	C	T	C	T	C	C	C	C	C	C	N	T	C	T	C	C	T
S01_47570708	C/T	1	47570708	+	NA	NA	NA	NA	NA	NA	C	C	C	Y	C	C	C	C	C	C	C	Y	C	C	C	C	C	Y	C	C	C	C	C	Y	C	C	C	C	C	C	C	C	C	C	C	Y	Y	C	Y
S01_47752625	G/C	1	47752625	+	NA	NA	NA	NA	NA	NA	G	G	N	G	G	G	S	G	G	G	G	G	G	G	G	G	G	G	G	G	G	G	G	G	G	S	G	G	G	G	G	S	N	G	G	G	G	G	G
S01_47752650	G/A	1	47752650	+	NA	NA	NA	NA	NA	NA	G	G	N	G	G	G	R	G	G	G	G	G	G	G	G	G	G	G	G	G	G	G	G	G	G	R	G	G	G	G	G	R	N	G	G	G	G	G	G
S01_47752661	C/A	1	47752661	+	NA	NA	NA	NA	NA	NA	C	C	N	C	C	C	M	C	C	C	C	C	C	C	C	C	C	C	C	C	C	C	C	C	C	M	C	C	C	C	C	M	N	C	C	C	C	C	C
S01_47752680	A/T	1	47752680	+	NA	NA	NA	NA	NA	NA	A	A	N	A	A	A	W	A	A	A	A	A	A	A	A	A	A	A	A	A	A	A	A	A	A	W	A	A	A	A	A	W	N	A	A	A	A	A	A
S01_48040438	T/C	1	48040438	+	NA	NA	NA	NA	NA	NA	T	Y	T	T	Y	Y	T	Y	Y	Y	Y	T	Y	Y	Y	Y	T	T	Y	T	Y	Y	Y	T	Y	T	T	Y	Y	Y	Y	Y	T	T	Y	T	Y	Y	T
S01_48040439	A/G	1	48040439	+	NA	NA	NA	NA	NA	NA	G	R	R	G	A	A	R	R	R	A	A	G	A	A	R	A	G	G	A	R	A	A	A	G	A	R	R	R	R	R	R	R	R	A	R	R	R	R	G
S01_48041482	C/T	1	48041482	+	NA	NA	NA	NA	NA	NA	C	C	C	C	C	C	C	C	C	C	C	C	C	C	C	C	C	C	C	C	C	C	C	C	C	C	C	C	C	C	C	C	C	C	C	Y	C	C	C
S01_48277085	C/A	1	48277085	+	NA	NA	NA	NA	NA	NA	C	C	C	C	C	C	C	C	C	C	C	C	C	C	C	C	C	C	C	C	C	C	C	C	C	C	C	C	C	C	C	C	C	C	C	C	C	C	C
S01_48277137	A/G	1	48277137	+	NA	NA	NA	NA	NA	NA	A	A	A	A	A	G	A	A	A	G	A	A	A	A	R	A	A	N	R	N	R	N	A	A	A	A	R	A	A	A	A	A	G	R	N	R	A	N	A
S01_48277786	G/T	1	48277786	+	NA	NA	NA	NA	NA	NA	G	G	G	G	G	G	G	G	G	G	G	G	G	G	G	G	G	G	G	G	G	G	K	G	K	K	K	K	K	K	K	G	K	K	K	G	G	G	G
S01_48277808	T/C	1	48277808	+	NA	NA	NA	NA	NA	NA	T	Y	T	Y	Y	Y	T	T	Y	Y	Y	Y	Y	T	T	T	T	C	C	C	Y	Y	T	Y	T	T	Y	Y	Y	T	T	Y	Y	Y	T	C	Y	T	Y
S01_48280091	C/A	1	48280091	+	NA	NA	NA	NA	NA	NA	C	C	C	C	C	C	C	C	C	C	C	C	C	C	C	C	C	C	C	C	C	C	C	C	M	C	C	C	C	C	C	C	C	C	M	C	C	C	C
S01_48280098	C/T	1	48280098	+	NA	NA	NA	NA	NA	NA	Y	Y	Y	Y	C	C	C	Y	Y	C	C	Y	C	C	C	C	Y	Y	C	C	C	C	C	T	C	C	Y	Y	Y	Y	Y	C	Y	C	Y	C	Y	T	Y
S01_48472289	T/C	1	48472289	+	NA	NA	NA	NA	NA	NA	T	T	T	Y	T	T	T	T	T	T	T	Y	T	T	T	T	T	C	T	Y	T	T	T	Y	T	T	T	T	T	T	T	T	T	T	T	Y	Y	T	Y
S01_48611493	A/G	1	48611493	+	NA	NA	NA	NA	NA	NA	A	A	A	A	A	A	A	A	A	A	A	A	A	A	A	A	A	A	A	A	A	A	A	A	A	A	A	A	A	A	A	A	A	A	A	A	A	A	A
S01_48611498	A/G	1	48611498	+	NA	NA	NA	NA	NA	NA	A	A	A	A	A	A	A	A	A	A	A	A	A	A	A	A	A	A	A	A	A	A	A	A	A	A	A	A	A	A	A	A	A	A	A	A	A	A	A
S01_48810521	C/T	1	48810521	+	NA	NA	NA	NA	NA	NA	C	Y	C	C	Y	N	C	C	C	C	Y	C	C	Y	C	C	C	N	Y	N	C	C	C	C	C	C	C	C	C	C	C	C	C	C	C	C	C	N	C
S01_49676957	C/T	1	49676957	+	NA	NA	NA	NA	NA	NA	C	Y	Y	C	C	C	C	C	C	C	C	C	C	C	Y	C	C	C	C	C	C	C	C	C	C	C	Y	Y	Y	Y	Y	C	Y	C	Y	C	Y	T	C
S01_49813188	G/A	1	49813188	+	NA	NA	NA	NA	NA	NA	G	G	R	A	G	G	A	G	G	G	R	G	G	N	A	N	G	G	G	N	G	G	N	N	G	N	G	G	G	G	G	G	G	G	G	R	G	G	A
S01_49813197	A/G	1	49813197	+	NA	NA	NA	NA	NA	NA	G	R	G	G	A	A	G	A	R	G	G	A	A	N	G	N	A	G	A	N	A	A	N	N	G	N	G	R	A	G	G	A	G	G	G	G	R	G	G
S01_49813201	C/A	1	49813201	+	NA	NA	NA	NA	NA	NA	C	C	M	A	C	C	A	C	C	C	M	C	C	N	A	N	C	C	C	N	C	C	N	N	C	N	C	C	C	C	C	C	C	C	C	M	C	C	A
S01_49813213	G/T	1	49813213	+	NA	NA	NA	NA	NA	NA	G	G	K	T	G	G	T	G	G	G	K	G	G	N	T	N	G	G	G	N	G	G	N	N	G	N	G	G	G	G	G	G	G	G	G	K	G	G	T
S01_49813215	C/A	1	49813215	+	NA	NA	NA	NA	NA	NA	C	C	M	A	C	C	A	C	C	C	M	C	C	N	A	N	C	C	C	N	C	C	N	N	C	N	C	C	C	C	C	C	C	C	C	M	C	C	A
S01_49813232	G/T	1	49813232	+	NA	NA	NA	NA	NA	NA	T	K	T	T	G	G	T	G	K	T	T	G	G	N	T	N	G	T	G	N	G	G	N	N	T	N	T	K	G	T	T	G	T	T	T	T	K	T	T
S01_49909930	C/T	1	49909930	+	NA	NA	NA	NA	NA	NA	C	Y	C	Y	Y	Y	C	C	C	Y	C	C	C	C	Y	C	T	C	C	C	Y	C	C	C	C	N	C	C	C	Y	C	C	Y	Y	C	Y	C	C	C
S01_49909956	C/T	1	49909956	+	NA	NA	NA	NA	NA	NA	C	C	C	C	C	Y	C	Y	Y	C	C	C	C	C	C	Y	C	C	C	C	Y	Y	C	C	C	N	C	C	C	C	C	C	C	C	C	C	C	C	Y
S01_49909962	T/C	1	49909962	+	NA	NA	NA	NA	NA	NA	T	T	T	T	T	Y	T	Y	Y	T	T	T	T	T	T	Y	T	T	T	T	Y	Y	T	T	T	N	T	T	T	T	T	T	T	T	T	T	T	T	Y
S01_49909985	G/C	1	49909985	+	NA	NA	NA	NA	NA	NA	G	G	G	G	G	G	G	G	G	G	S	G	G	G	G	G	G	G	G	G	G	G	S	G	G	N	G	G	G	G	G	G	G	G	G	S	G	G	G
S01_50103226	C/A	1	50103226	+	NA	NA	NA	NA	NA	NA	C	C	C	C	C	C	C	C	C	C	C	C	C	C	C	C	C	C	C	C	C	C	M	C	C	C	C	C	C	C	C	C	C	C	C	C	C	C	C
S01_50190174	G/T	1	50190174	+	NA	NA	NA	NA	NA	NA	G	G	G	G	G	G	G	G	G	G	N	G	G	G	G	G	G	G	G	N	G	G	G	G	G	G	G	K	G	G	G	G	K	G	G	G	G	G	G
S01_50190178	T/G	1	50190178	+	NA	NA	NA	NA	NA	NA	T	K	K	K	K	K	K	T	K	T	N	K	T	T	T	K	T	T	K	N	G	K	G	T	K	K	T	K	K	T	T	T	T	K	T	K	T	T	T
S01_50232777	T/A	1	50232777	+	NA	NA	NA	NA	NA	NA	T	W	T	T	W	W	T	W	W	T	T	W	W	T	T	T	W	T	W	T	W	W	T	T	T	T	T	T	W	T	T	W	T	T	T	T	T	T	T
S01_50232779	A/G	1	50232779	+	NA	NA	NA	NA	NA	NA	A	R	A	A	R	R	A	R	R	A	A	R	R	A	A	A	R	A	R	A	R	R	A	A	A	A	A	A	R	A	A	R	A	A	A	A	A	A	A
S01_50232780	G/T	1	50232780	+	NA	NA	NA	NA	NA	NA	G	K	G	G	K	K	G	K	K	G	G	K	K	G	G	G	K	G	K	G	K	K	G	G	G	G	G	G	K	G	G	K	G	G	G	G	G	G	G
S01_50232807	A/T	1	50232807	+	NA	NA	NA	NA	NA	NA	A	A	A	A	A	A	A	A	W	W	A	A	A	A	A	A	A	A	A	W	A	A	A	A	A	A	W	A	A	A	A	A	W	W	A	W	A	A	A
S01_50232810	A/G	1	50232810	+	NA	NA	NA	NA	NA	NA	R	R	A	A	R	R	R	G	R	R	R	R	R	R	R	R	G	A	R	A	R	R	R	A	R	R	A	R	R	R	R	G	A	A	R	A	A	R	A
S01_51099910	C/A	1	51099910	+	NA	NA	NA	NA	NA	NA	C	C	C	C	C	C	M	M	M	M	A	C	C	M	M	M	M	C	C	C	C	C	M	C	M	M	C	C	C	M	M	M	C	C	M	C	M	M	C
S01_51438347	C/T	1	51438347	+	NA	NA	NA	NA	NA	NA	C	Y	C	C	C	C	C	C	Y	Y	C	C	C	C	C	C	C	C	C	T	C	C	C	C	C	C	Y	C	C	C	C	C	Y	Y	C	Y	C	C	C
S01_51442105	T/C	1	51442105	+	NA	NA	NA	NA	NA	NA	T	Y	T	T	T	T	T	T	Y	Y	T	T	T	T	Y	T	T	T	T	Y	T	T	T	T	T	T	Y	T	T	T	T	T	Y	Y	T	Y	T	T	T
S01_52944863	A/G	1	52944863	+	NA	NA	NA	NA	NA	NA	A	R	A	A	A	A	A	A	R	R	A	A	A	A	A	A	A	A	A	R	A	A	A	A	A	A	R	A	A	A	A	A	R	R	A	R	A	A	A
S01_53031145	C/A	1	53031145	+	NA	NA	NA	NA	NA	NA	C	C	C	C	C	C	C	C	C	C	C	N	C	C	C	C	C	C	C	N	C	C	M	C	M	M	C	C	C	C	M	C	N	C	C	N	C	C	C
S01_53267432	C/A	1	53267432	+	NA	NA	NA	NA	NA	NA	C	C	C	C	M	M	C	N	C	N	C	C	N	N	C	N	C	N	C	N	N	N	N	C	N	C	C	C	C	C	C	C	C	C	C	C	C	C	C
S01_53267434	T/A	1	53267434	+	NA	NA	NA	NA	NA	NA	T	W	T	T	T	T	T	N	T	N	T	T	N	N	W	N	T	N	T	N	N	N	N	T	N	T	W	W	A	W	W	T	W	A	W	W	W	A	T
S01_53267436	T/G	1	53267436	+	NA	NA	NA	NA	NA	NA	T	T	T	T	T	T	T	N	T	N	T	T	N	N	T	N	T	N	T	N	N	N	N	T	N	T	K	T	T	T	T	T	K	G	T	K	T	T	T
S01_53267440	T/C	1	53267440	+	NA	NA	NA	NA	NA	NA	C	T	T	T	T	T	C	N	Y	N	T	Y	N	N	Y	N	C	N	T	N	N	N	N	T	N	C	T	T	T	T	T	C	T	T	T	T	T	T	T
S01_53267465	C/T	1	53267465	+	NA	NA	NA	NA	NA	NA	C	Y	C	C	C	C	C	N	C	N	C	C	N	N	Y	N	C	N	C	N	N	N	N	C	N	C	C	Y	T	Y	Y	C	C	C	Y	C	Y	T	C
S01_53267486	A/T	1	53267486	+	NA	NA	NA	NA	NA	NA	A	W	A	A	W	W	A	N	A	N	A	A	N	N	W	N	A	N	A	N	N	N	N	A	N	A	W	W	T	W	W	A	W	T	W	W	W	T	A
S01_53267488	A/T	1	53267488	+	NA	NA	NA	NA	NA	NA	A	W	A	A	A	A	A	N	A	N	A	A	N	N	W	N	A	N	A	N	N	N	N	A	N	A	A	W	T	W	W	A	A	A	W	A	W	T	A
S01_53285867	C/T	1	53285867	+	NA	NA	NA	NA	NA	NA	C	C	C	C	C	C	C	C	C	Y	C	C	C	C	C	C	C	C	C	C	C	C	C	C	C	C	C	Y	Y	Y	Y	C	C	C	Y	C	Y	Y	C
S01_53954900	C/T	1	53954900	+	NA	NA	NA	NA	NA	NA	C	Y	C	C	Y	Y	C	T	Y	C	T	Y	C	C	C	C	C	C	Y	C	C	C	N	C	C	C	C	C	C	C	C	C	C	C	C	C	C	C	C
S01_53954909	C/T	1	53954909	+	NA	NA	NA	NA	NA	NA	C	C	C	C	C	C	C	C	C	C	C	C	C	C	C	C	Y	C	C	C	C	C	N	C	C	C	C	C	C	C	C	C	C	C	C	C	C	C	C
S01_53954914	A/G	1	53954914	+	NA	NA	NA	NA	NA	NA	R	A	A	G	A	A	A	A	A	A	A	R	A	A	A	A	A	A	A	G	A	A	N	G	A	A	A	A	A	A	A	A	A	A	A	R	A	A	G
S01_54439424	G/T	1	54439424	+	NA	NA	NA	NA	NA	NA	G	G	G	G	G	G	G	G	G	G	G	G	G	G	G	G	G	G	G	N	G	G	G	G	K	K	G	G	G	G	K	G	G	G	G	G	N	G	G
S01_54730967	C/G	1	54730967	+	NA	NA	NA	NA	NA	NA	C	C	C	C	C	C	C	C	C	C	C	C	C	C	C	C	S	C	C	C	C	C	C	C	S	S	S	C	S	S	S	C	S	S	C	C	C	C	C
S01_54730976	C/A	1	54730976	+	NA	NA	NA	NA	NA	NA	C	C	C	C	C	C	C	C	C	C	C	C	C	C	C	C	C	C	C	M	M	C	C	M	M	C	C	C	M	C	C	C	C	M	C	C	C	C	C
S01_54731018	C/A	1	54731018	+	NA	NA	NA	NA	NA	NA	C	C	C	C	C	C	C	C	C	C	C	C	C	M	C	M	C	C	C	C	C	C	C	C	M	M	M	C	C	M	M	C	M	C	C	M	M	M	C
S01_55223959	A/G	1	55223959	+	NA	NA	NA	NA	NA	NA	R	R	A	A	A	A	R	G	R	A	A	R	R	R	R	R	R	R	A	A	R	R	R	A	R	R	A	A	A	A	A	R	A	R	A	A	A	A	A
S01_55223970	C/G	1	55223970	+	NA	NA	NA	NA	NA	NA	S	S	C	C	C	C	S	G	S	C	C	S	S	S	S	S	S	S	C	C	S	S	S	C	S	S	C	C	C	C	C	S	C	S	C	C	C	C	C
S01_55223976	T/C	1	55223976	+	NA	NA	NA	NA	NA	NA	Y	Y	T	T	T	T	Y	C	Y	T	T	Y	Y	Y	Y	Y	Y	Y	T	T	Y	Y	Y	T	Y	Y	T	T	T	T	T	Y	T	Y	T	T	T	T	T
S01_55239651	C/G	1	55239651	+	NA	NA	NA	NA	NA	NA	S	C	C	C	C	C	S	S	C	C	C	C	C	S	S	S	S	C	C	C	C	C	C	C	C	S	C	C	C	C	C	S	C	C	C	C	C	C	C
S01_55309328	G/C	1	55309328	+	NA	NA	NA	NA	NA	NA	G	G	G	G	S	S	G	N	G	N	G	G	S	G	G	G	G	G	C	G	S	S	G	G	G	G	G	G	S	G	G	S	G	G	G	G	G	N	G
S01_55309339	A/G	1	55309339	+	NA	NA	NA	NA	NA	NA	A	A	A	A	A	A	A	N	A	N	A	A	A	A	A	A	A	A	A	A	A	A	A	A	A	A	A	A	A	A	A	A	A	A	A	A	A	N	A
S01_55309371	C/A	1	55309371	+	NA	NA	NA	NA	NA	NA	C	C	C	C	C	C	C	N	C	N	C	C	C	C	C	C	C	C	C	C	C	C	C	C	C	C	C	C	C	C	M	C	C	M	C	C	C	N	C
S01_55309380	T/A	1	55309380	+	NA	NA	NA	NA	NA	NA	W	T	T	A	W	W	T	N	T	N	T	A	W	T	T	T	T	T	A	A	W	W	T	A	T	T	T	T	W	T	T	W	T	T	T	A	T	N	A
S01_55450999	G/C	1	55450999	+	NA	NA	NA	NA	NA	NA	G	S	C	G	C	C	C	G	S	G	N	G	G	S	S	S	G	G	N	G	G	G	G	G	G	C	G	G	S	G	G	N	G	G	N	G	G	G	G
S01_55451024	A/G	1	55451024	+	NA	NA	NA	NA	NA	NA	G	A	A	G	A	A	A	A	A	A	N	R	A	A	A	A	G	A	N	R	A	A	A	G	A	A	A	A	A	A	A	N	A	A	N	R	R	A	G
S01_55774292	G/A	1	55774292	+	NA	NA	NA	NA	NA	NA	R	G	G	A	G	G	G	G	G	G	G	R	G	G	G	G	G	G	G	R	G	G	G	A	G	G	G	G	G	G	G	G	G	G	G	R	G	G	A
S01_55874075	C/T	1	55874075	+	NA	NA	NA	NA	NA	NA	C	C	C	C	C	C	C	C	C	C	C	C	C	C	C	C	C	C	C	C	C	C	C	C	C	C	C	C	C	C	C	C	C	C	C	C	C	C	C
S01_56170955	C/G	1	56170955	+	NA	NA	NA	NA	NA	NA	C	G	G	C	S	S	S	C	G	S	G	C	C	S	S	S	S	C	S	C	C	C	S	C	S	S	G	G	S	G	G	C	G	S	G	S	G	G	C
S01_56207910	C/T	1	56207910	+	NA	NA	NA	NA	NA	NA	C	Y	C	C	Y	Y	Y	T	Y	C	Y	Y	T	Y	Y	Y	Y	T	T	C	T	T	C	C	Y	Y	C	C	C	C	C	T	C	Y	N	C	C	N	C
S01_56207913	C/T	1	56207913	+	NA	NA	NA	NA	NA	NA	C	Y	C	C	Y	Y	Y	T	Y	C	Y	Y	T	Y	Y	Y	Y	T	T	C	T	T	C	C	Y	Y	C	C	C	C	C	T	C	Y	N	C	C	N	C
S01_56207915	C/T	1	56207915	+	NA	NA	NA	NA	NA	NA	C	Y	C	C	Y	Y	Y	T	Y	C	Y	Y	T	Y	Y	Y	Y	T	T	C	T	T	C	C	Y	Y	C	C	C	C	C	T	C	Y	N	C	C	N	C
S01_56207916	A/G	1	56207916	+	NA	NA	NA	NA	NA	NA	A	R	A	A	R	R	R	G	R	A	R	R	G	R	R	R	R	G	G	A	G	G	A	A	R	R	A	A	A	A	A	G	A	R	N	A	A	N	A
S01_56207917	G/A	1	56207917	+	NA	NA	NA	NA	NA	NA	G	R	G	G	R	R	R	A	R	G	R	R	A	R	R	R	R	A	A	G	A	A	G	G	R	R	G	G	G	G	G	A	G	R	N	G	G	N	G
S01_56322707	C/T	1	56322707	+	NA	NA	NA	NA	NA	NA	Y	Y	C	C	Y	Y	Y	Y	Y	C	Y	C	Y	Y	Y	Y	T	T	T	C	Y	Y	C	C	C	Y	C	C	Y	C	C	T	C	C	C	C	C	C	C
S01_56322728	A/G	1	56322728	+	NA	NA	NA	NA	NA	NA	A	R	G	A	R	R	R	R	R	A	A	R	R	R	R	R	A	A	A	A	R	R	R	A	R	R	A	A	R	A	A	A	A	R	A	A	A	A	A
S01_56650550	T/C	1	56650550	+	NA	NA	NA	NA	NA	NA	C	Y	T	T	Y	Y	Y	Y	T	Y	Y	T	T	Y	Y	Y	C	C	Y	T	T	T	T	T	T	Y	T	T	T	T	T	C	T	T	N	T	N	N	T
S01_57006735	G/T	1	57006735	+	NA	NA	NA	NA	NA	NA	G	G	G	G	G	G	G	G	G	G	G	G	G	G	G	G	G	N	G	G	G	G	G	G	G	G	N	T	G	N	N	G	N	K	N	G	G	N	G
S01_57131448	C/A	1	57131448	+	NA	NA	NA	NA	NA	NA	C	C	C	C	C	C	C	C	C	C	C	C	C	C	C	C	C	C	C	C	C	C	C	C	C	C	C	C	C	C	C	C	C	C	C	C	C	C	C
S01_57131475	T/A	1	57131475	+	NA	NA	NA	NA	NA	NA	T	T	T	T	T	T	T	T	T	T	T	T	T	T	T	T	T	T	T	T	T	T	T	T	T	T	T	T	T	T	T	T	T	T	T	T	T	T	T
S01_57140306	G/A	1	57140306	+	NA	NA	NA	NA	NA	NA	G	R	G	G	R	R	G	G	R	R	A	G	R	G	R	G	A	G	A	G	R	R	R	G	R	G	N	R	R	N	N	A	G	G	A	G	G	A	G
S01_57140313	G/T	1	57140313	+	NA	NA	NA	NA	NA	NA	G	G	G	G	G	G	G	G	G	G	G	G	G	G	G	G	G	G	G	G	G	G	K	G	K	G	N	G	K	N	N	G	G	K	G	G	G	G	G
S01_57189751	G/T	1	57189751	+	NA	NA	NA	NA	NA	NA	K	K	K	K	K	K	K	K	K	K	T	K	N	K	K	K	K	K	K	T	G	K	G	N	G	K	K	K	K	K	K	K	K	K	K	T	K	K	G
S01_57189761	T/A	1	57189761	+	NA	NA	NA	NA	NA	NA	W	W	W	T	W	W	W	W	W	T	T	T	N	W	W	W	W	W	W	T	T	T	T	N	T	W	W	W	W	W	W	W	W	W	W	T	W	W	T
S01_57189779	T/G	1	57189779	+	NA	NA	NA	NA	NA	NA	T	T	T	K	T	T	T	T	T	T	T	K	N	T	T	T	T	T	T	T	T	T	G	N	T	T	T	T	T	T	T	T	T	T	T	T	T	T	K
S01_57787317	G/T	1	57787317	+	NA	NA	NA	NA	NA	NA	G	G	G	G	G	G	G	G	G	G	G	G	G	G	G	G	G	G	G	G	G	G	G	G	G	G	G	G	G	G	G	G	G	G	G	G	G	G	G
S01_57787347	G/A	1	57787347	+	NA	NA	NA	NA	NA	NA	R	R	G	A	R	R	G	G	R	R	R	R	R	G	G	G	R	G	R	R	R	R	R	A	R	G	G	G	R	G	G	R	G	G	R	R	G	G	A
S01_58184748	T/C	1	58184748	+	NA	NA	NA	NA	NA	NA	T	T	T	T	T	T	T	T	T	T	T	T	T	T	T	T	T	T	T	T	T	T	T	T	T	T	T	T	T	T	Y	T	T	T	T	T	T	T	T
S01_58184749	G/T	1	58184749	+	NA	NA	NA	NA	NA	NA	G	G	G	G	G	G	G	G	G	G	G	G	G	G	G	G	G	T	G	G	G	G	G	G	G	G	G	G	G	K	K	G	G	G	G	G	G	G	G
S01_58184750	G/T	1	58184750	+	NA	NA	NA	NA	NA	NA	G	G	G	G	G	G	G	G	G	G	G	G	G	G	G	G	G	G	G	G	G	G	G	G	G	G	T	K	G	K	K	G	G	G	G	K	K	T	G
S01_58184760	T/A	1	58184760	+	NA	NA	NA	NA	NA	NA	T	T	T	T	T	T	T	T	T	T	T	T	T	T	T	T	T	T	T	T	T	T	T	T	T	T	T	T	T	W	T	T	T	T	T	T	T	T	T
S01_58184772	C/A	1	58184772	+	NA	NA	NA	NA	NA	NA	C	C	C	C	C	C	C	C	C	C	C	C	C	C	C	C	C	C	C	C	C	C	C	C	C	C	M	M	C	M	M	C	M	M	M	M	M	A	C
S01_58184775	T/C	1	58184775	+	NA	NA	NA	NA	NA	NA	T	T	T	T	T	T	T	T	T	T	T	T	T	T	T	T	T	C	T	T	T	T	T	T	T	T	Y	T	T	Y	Y	T	T	T	T	T	T	T	T
S01_58839725	T/G	1	58839725	+	NA	NA	NA	NA	NA	NA	T	T	K	T	T	T	T	T	T	T	T	G	K	T	T	T	T	T	T	T	T	G	N	T	T	T	T	T	T	T	T	T	T	T	T	T	T	T	T
S01_58839726	T/G	1	58839726	+	NA	NA	NA	NA	NA	NA	T	T	K	T	T	T	T	T	T	T	T	G	K	T	T	T	T	T	T	T	T	G	N	T	T	T	T	T	T	T	T	T	T	T	T	T	T	T	T
S01_58839735	C/T	1	58839735	+	NA	NA	NA	NA	NA	NA	C	C	C	C	C	C	C	C	C	C	C	C	C	C	C	C	C	C	C	C	C	C	N	C	C	Y	Y	Y	Y	Y	Y	C	Y	Y	C	C	C	C	C
S01_58984241	C/A	1	58984241	+	NA	NA	NA	NA	NA	NA	C	C	C	C	C	C	C	C	C	C	C	C	C	C	C	C	C	C	C	C	C	C	C	C	C	C	C	C	C	C	C	C	C	C	C	M	C	C	C
S01_59037388	C/T	1	59037388	+	NA	NA	NA	NA	NA	NA	C	T	C	Y	C	C	C	Y	Y	Y	C	C	C	Y	C	T	C	T	C	T	N	C	C	T	C	C	T	T	Y	T	T	C	C	Y	N	T	N	N	N
S01_59103134	T/G	1	59103134	+	NA	NA	NA	NA	NA	NA	N	K	G	G	T	T	N	G	K	K	T	N	T	G	K	G	T	G	T	G	T	T	T	G	T	N	K	K	K	K	K	T	T	G	T	G	K	K	G
S01_59103135	G/A	1	59103135	+	NA	NA	NA	NA	NA	NA	N	R	A	A	G	G	N	A	R	R	G	N	G	A	R	A	G	A	G	A	G	G	G	A	G	N	R	R	R	R	R	G	G	A	G	A	R	R	A
S01_59402427	T/C	1	59402427	+	NA	NA	NA	NA	NA	NA	Y	T	T	Y	T	T	C	T	T	Y	T	T	T	C	T	N	Y	N	T	N	T	T	N	N	T	N	T	T	T	T	T	T	T	T	T	T	N	T	T
S01_59403333	T/C	1	59403333	+	NA	NA	NA	NA	NA	NA	C	Y	T	Y	T	T	Y	T	Y	T	T	T	T	Y	Y	C	C	N	T	N	T	Y	T	T	T	Y	N	Y	T	T	N	Y	T	T	N	T	Y	T	C
S01_59520018	G/A	1	59520018	+	NA	NA	NA	NA	NA	NA	G	R	G	R	G	G	G	N	R	R	G	G	G	G	R	G	G	G	G	A	G	G	G	R	G	G	R	R	R	R	R	G	G	A	G	A	R	R	R
S01_59520020	G/A	1	59520020	+	NA	NA	NA	NA	NA	NA	G	R	G	R	G	G	G	N	R	R	G	G	G	G	R	G	G	A	G	A	G	G	G	R	G	G	R	R	R	R	R	G	G	A	G	A	R	R	R
S01_59542938	A/T	1	59542938	+	NA	NA	NA	NA	NA	NA	W	W	A	A	A	A	W	T	W	A	A	W	W	W	W	W	W	T	A	A	W	W	W	A	W	W	A	A	A	A	A	W	W	W	A	A	A	A	A
S01_59544528	C/T	1	59544528	+	NA	NA	NA	NA	NA	NA	Y	Y	C	Y	C	C	Y	T	Y	Y	C	Y	Y	Y	Y	Y	T	T	C	T	Y	Y	Y	Y	Y	Y	Y	Y	Y	Y	Y	Y	Y	T	C	T	Y	Y	Y
S01_59544531	C/T	1	59544531	+	NA	NA	NA	NA	NA	NA	Y	Y	C	C	C	C	Y	T	Y	C	C	Y	Y	Y	Y	Y	Y	T	C	C	Y	Y	Y	C	Y	Y	C	C	C	C	C	Y	Y	Y	C	C	C	C	C
S01_59544555	T/G	1	59544555	+	NA	NA	NA	NA	NA	NA	T	T	T	K	T	T	T	T	K	K	T	T	T	T	T	T	T	T	T	G	T	T	T	K	T	T	K	K	K	K	K	T	T	K	T	G	K	K	K
S01_60207070	C/T	1	60207070	+	NA	NA	NA	NA	NA	NA	C	C	C	C	C	C	C	T	C	C	C	C	Y	C	C	C	C	C	C	N	N	C	N	C	C	C	C	C	C	C	C	C	T	Y	N	C	N	N	C
S01_60318936	G/A	1	60318936	+	NA	NA	NA	NA	NA	NA	G	R	R	G	R	R	G	R	R	G	R	R	R	G	G	G	G	G	G	G	R	R	R	G	R	G	G	G	G	G	G	G	R	R	G	G	G	G	G
S01_60318947	T/G	1	60318947	+	NA	NA	NA	NA	NA	NA	T	T	T	T	T	T	T	T	T	T	T	T	T	T	T	T	K	T	T	T	T	T	T	T	T	T	T	T	T	T	T	T	T	T	T	T	K	T	T
S01_60618639	C/A	1	60618639	+	NA	NA	NA	NA	NA	NA	C	C	C	C	C	C	C	C	C	C	C	C	C	C	C	C	C	C	C	C	C	C	C	C	C	C	C	C	C	C	C	C	C	C	C	M	M	M	C
S01_60885865	A/G	1	60885865	+	NA	NA	NA	NA	NA	NA	A	R	R	A	R	R	A	A	R	R	G	A	R	N	A	A	R	A	G	N	A	G	N	N	R	A	R	G	R	A	R	R	A	R	A	R	A	N	A
S01_60885897	C/A	1	60885897	+	NA	NA	NA	NA	NA	NA	C	M	M	C	M	M	C	C	M	M	A	C	M	N	C	C	M	C	A	N	C	A	N	N	M	C	M	A	M	C	M	M	C	M	C	M	C	N	C
S01_60902493	T/C	1	60902493	+	NA	NA	NA	NA	NA	NA	T	T	Y	Y	T	T	N	Y	T	T	N	T	Y	Y	T	Y	T	T	T	T	Y	Y	T	Y	T	T	Y	T	T	T	T	Y	T	T	T	T	N	T	Y
S01_60902497	C/T	1	60902497	+	NA	NA	NA	NA	NA	NA	C	C	C	C	C	C	N	C	C	C	N	C	C	C	C	C	C	C	C	C	C	C	C	C	C	C	Y	C	C	C	C	C	C	C	C	C	N	C	C
S01_60902504	T/G	1	60902504	+	NA	NA	NA	NA	NA	NA	T	T	T	T	T	T	N	T	T	T	N	T	T	T	T	T	T	T	T	T	T	T	T	T	T	T	K	T	T	T	T	T	T	T	T	T	N	T	T
S01_60902520	C/A	1	60902520	+	NA	NA	NA	NA	NA	NA	C	C	M	M	C	C	N	M	C	C	N	C	M	M	C	M	C	C	C	C	M	M	C	M	C	C	M	C	C	C	C	M	C	C	C	C	N	C	M
S01_61021058	A/T	1	61021058	+	NA	NA	NA	NA	NA	NA	A	W	W	A	W	W	A	A	W	W	W	A	A	A	W	A	A	A	W	W	A	A	A	A	A	A	W	W	W	W	W	A	A	W	A	A	W	A	A
S01_61021065	G/A	1	61021065	+	NA	NA	NA	NA	NA	NA	G	G	G	G	G	G	G	G	G	G	G	G	G	G	G	G	G	G	G	G	G	G	G	G	G	G	G	G	G	G	G	G	G	G	G	G	G	G	G
S01_61021961	A/T	1	61021961	+	NA	NA	NA	NA	NA	NA	A	A	A	A	W	W	A	A	A	A	A	A	W	A	A	A	A	A	W	A	W	N	N	A	A	A	A	A	A	A	A	A	A	A	A	A	A	A	A
S01_61021966	T/A	1	61021966	+	NA	NA	NA	NA	NA	NA	T	W	T	T	T	T	T	T	W	W	T	T	T	T	T	T	T	T	T	T	T	N	N	T	T	T	T	A	W	W	W	T	T	W	T	T	A	T	T
S01_61117286	C/A	1	61117286	+	NA	NA	NA	NA	NA	NA	C	C	C	N	A	A	N	C	C	C	M	N	C	C	C	C	C	C	M	C	C	C	C	N	C	C	C	M	M	C	C	M	C	C	N	A	C	C	N
S01_61117305	A/G	1	61117305	+	NA	NA	NA	NA	NA	NA	A	A	A	N	G	G	N	A	A	A	R	N	A	A	A	A	A	A	R	A	A	A	A	N	A	A	A	R	R	A	A	R	A	A	N	G	A	A	N
S01_61117313	C/T	1	61117313	+	NA	NA	NA	NA	NA	NA	C	C	C	N	T	T	N	C	C	C	Y	N	C	C	C	C	C	C	Y	C	C	C	C	N	C	C	C	Y	Y	C	C	Y	C	C	N	T	C	C	N
S01_61126083	G/T	1	61126083	+	NA	NA	NA	NA	NA	NA	K	K	K	G	K	K	K	K	K	K	K	K	K	K	K	K	K	K	K	G	K	K	K	G	K	K	K	K	K	K	K	K	K	T	G	G	K	K	G
S01_61126099	G/A	1	61126099	+	NA	NA	NA	NA	NA	NA	G	G	G	G	R	R	G	G	G	G	G	G	G	G	G	G	G	G	R	G	G	G	G	G	G	G	G	G	R	G	G	R	G	G	G	G	G	G	G
S01_61465225	T/A	1	61465225	+	NA	NA	NA	NA	NA	NA	T	T	T	T	T	T	T	T	T	T	T	T	T	T	T	T	T	T	T	T	T	T	T	T	T	T	T	T	T	T	T	T	T	T	T	T	T	T	T
S01_61465280	G/A	1	61465280	+	NA	NA	NA	NA	NA	NA	G	G	G	G	R	R	G	G	G	G	G	G	G	G	G	G	G	G	R	G	G	G	G	G	G	G	G	G	R	G	G	R	G	G	G	G	G	G	G
S01_61465304	G/T	1	61465304	+	NA	NA	NA	NA	NA	NA	K	K	K	G	K	K	K	G	K	G	K	K	K	G	K	G	T	K	K	G	K	K	K	G	K	K	G	G	G	G	G	K	K	K	G	G	G	G	G
S01_61468688	C/T	1	61468688	+	NA	NA	NA	NA	NA	NA	C	Y	C	C	Y	Y	C	Y	Y	T	C	C	C	Y	Y	Y	C	C	Y	C	C	C	C	C	C	C	T	T	Y	T	T	Y	Y	Y	T	Y	T	N	C
S01_61661512	G/T	1	61661512	+	NA	NA	NA	NA	NA	NA	G	G	G	G	G	G	G	G	G	G	G	G	G	G	G	G	G	G	G	G	G	G	G	G	G	G	G	G	G	G	G	G	G	G	G	G	G	G	G
S01_61661572	T/C	1	61661572	+	NA	NA	NA	NA	NA	NA	T	T	T	T	T	T	T	T	T	T	T	C	Y	T	T	T	T	T	T	N	C	Y	C	T	Y	T	T	N	T	T	T	T	Y	Y	T	T	T	N	T
S01_61661617	G/A	1	61661617	+	NA	NA	NA	NA	NA	NA	G	G	G	G	G	G	G	G	G	G	G	A	R	G	G	G	G	G	G	N	A	R	A	G	R	G	G	N	G	G	G	G	R	R	G	G	G	N	G
S01_61661620	A/T	1	61661620	+	NA	NA	NA	NA	NA	NA	A	A	A	A	A	A	A	A	A	A	A	T	W	A	A	A	A	A	A	N	T	W	T	A	W	A	A	N	A	A	A	A	W	W	A	A	A	N	A
S01_61853347	T/A	1	61853347	+	NA	NA	NA	NA	NA	NA	T	W	T	T	T	T	T	W	W	W	T	W	W	W	T	W	T	T	T	W	W	W	W	T	W	T	W	W	W	W	W	T	W	A	T	T	T	W	T
S01_61853350	C/T	1	61853350	+	NA	NA	NA	NA	NA	NA	C	Y	C	C	C	C	C	Y	Y	Y	C	Y	Y	Y	C	Y	C	C	C	Y	Y	Y	Y	C	Y	C	Y	Y	Y	Y	Y	C	Y	T	C	C	C	Y	C
S01_62055578	G/A	1	62055578	+	NA	NA	NA	NA	NA	NA	G	G	G	G	G	G	G	G	G	G	R	G	R	G	G	G	R	G	G	G	R	R	R	G	R	G	G	G	G	G	G	G	G	G	G	G	G	G	G
S01_62088352	C/G	1	62088352	+	NA	NA	NA	NA	NA	NA	C	S	S	C	S	S	C	C	S	C	G	S	G	C	C	C	S	C	S	N	G	G	G	C	G	S	S	S	S	S	S	S	G	S	G	S	S	N	C
S01_62106604	G/C	1	62106604	+	NA	NA	NA	NA	NA	NA	S	S	S	S	S	S	S	S	S	S	S	S	S	S	S	S	S	G	S	G	S	S	S	S	S	S	G	S	S	G	G	S	S	S	S	G	S	G	S
S01_62106607	T/C	1	62106607	+	NA	NA	NA	NA	NA	NA	T	Y	Y	T	T	T	T	Y	Y	Y	Y	Y	Y	Y	T	Y	T	T	Y	Y	Y	Y	Y	T	Y	T	Y	Y	Y	Y	Y	T	Y	Y	T	T	Y	Y	T
S01_62106621	C/A	1	62106621	+	NA	NA	NA	NA	NA	NA	C	M	C	C	C	C	C	C	M	M	C	C	C	C	C	C	C	C	C	C	C	C	C	C	C	C	M	M	M	M	M	C	M	C	M	M	M	M	C
S01_62106630	G/T	1	62106630	+	NA	NA	NA	NA	NA	NA	G	K	G	G	G	G	G	G	K	K	G	G	G	G	G	G	G	G	G	G	G	G	G	G	G	G	K	K	K	K	K	G	K	G	K	K	K	K	G
S01_62219620	G/T	1	62219620	+	NA	NA	NA	NA	NA	NA	G	K	G	G	K	K	G	G	G	G	K	G	K	G	G	G	K	G	G	G	K	K	K	G	K	G	G	G	K	G	G	K	G	G	G	G	G	G	G
S01_62231277	G/A	1	62231277	+	NA	NA	NA	NA	NA	NA	A	R	R	A	A	A	A	R	G	G	R	R	R	R	A	G	A	R	N	N	A	R	N	A	R	A	G	R	R	G	G	A	G	G	G	G	G	N	A
S01_62231280	G/A	1	62231280	+	NA	NA	NA	NA	NA	NA	A	R	R	A	A	A	A	R	G	G	R	R	R	R	A	G	A	R	N	N	A	R	N	A	R	A	G	R	R	G	G	A	G	G	G	G	G	N	A
S01_62231287	A/T	1	62231287	+	NA	NA	NA	NA	NA	NA	A	W	A	A	W	T	A	A	A	A	W	A	W	A	A	A	T	A	N	N	T	W	N	A	W	A	A	W	W	A	A	T	A	A	A	A	A	N	A
S01_62521119	C/T	1	62521119	+	NA	NA	NA	NA	NA	NA	C	Y	C	C	C	C	C	C	Y	Y	C	C	C	C	C	C	C	Y	C	C	C	C	C	C	C	C	C	C	C	C	C	C	Y	C	T	Y	C	C	C
S01_62521141	G/A	1	62521141	+	NA	NA	NA	NA	NA	NA	G	G	G	G	G	G	G	G	G	G	G	G	G	G	G	G	G	G	G	G	G	G	G	G	G	G	G	G	G	G	G	G	G	G	G	G	G	G	G
S01_62521177	G/A	1	62521177	+	NA	NA	NA	NA	NA	NA	G	G	G	G	G	G	G	G	G	G	G	G	G	G	G	G	G	G	G	G	G	G	G	G	G	G	G	G	G	G	G	G	G	G	G	G	G	G	G
S01_62523659	A/T	1	62523659	+	NA	NA	NA	NA	NA	NA	N	A	A	A	A	A	N	T	A	A	A	A	A	A	A	A	A	A	A	A	A	A	A	A	A	A	A	A	A	A	A	A	A	A	A	A	A	N	A
S01_62549498	G/C	1	62549498	+	NA	NA	NA	NA	NA	NA	G	S	S	G	G	G	G	S	S	S	S	G	G	S	G	S	G	G	S	G	G	G	G	G	G	G	S	S	S	S	S	G	G	S	G	G	S	S	G
S01_62686296	A/T	1	62686296	+	NA	NA	NA	NA	NA	NA	A	A	A	A	A	A	W	W	W	W	A	T	N	W	W	W	A	A	A	A	A	N	N	A	N	W	A	A	A	A	A	A	N	A	N	A	A	A	A
S01_62709691	C/T	1	62709691	+	NA	NA	NA	NA	NA	NA	C	C	C	C	C	C	C	C	C	C	C	C	C	C	C	C	C	C	C	C	C	C	C	C	C	C	C	C	C	C	C	C	C	C	C	C	C	C	C
S01_62709712	A/C	1	62709712	+	NA	NA	NA	NA	NA	NA	C	A	A	M	A	A	C	A	M	A	A	A	A	A	M	A	M	C	M	A	A	A	A	M	A	C	A	A	A	A	A	M	A	A	A	A	A	A	M
S01_62709714	G/A	1	62709714	+	NA	NA	NA	NA	NA	NA	G	G	G	G	G	G	G	G	G	G	G	G	G	G	G	G	G	G	G	G	G	G	G	G	G	G	G	G	G	G	G	G	G	G	G	G	G	G	G
S01_62709720	T/G	1	62709720	+	NA	NA	NA	NA	NA	NA	T	T	T	T	T	T	T	T	T	T	T	T	T	T	T	T	T	T	T	T	T	T	T	T	T	T	T	T	T	T	T	T	T	T	T	T	T	T	T
S01_62767182	T/C	1	62767182	+	NA	NA	NA	NA	NA	NA	C	Y	Y	Y	Y	T	T	Y	Y	Y	Y	T	T	Y	T	Y	C	T	C	T	T	T	N	T	T	Y	Y	Y	Y	Y	Y	C	T	Y	T	T	C	N	Y
S01_62767183	G/T	1	62767183	+	NA	NA	NA	NA	NA	NA	T	K	K	K	K	G	G	K	K	K	K	G	G	K	G	K	T	G	T	G	G	G	N	G	G	K	K	K	K	K	K	T	G	K	G	G	T	N	K
S01_62797370	T/C	1	62797370	+	NA	NA	NA	NA	NA	NA	T	Y	T	T	T	T	T	T	T	T	C	C	C	T	T	T	T	T	T	T	C	C	C	T	C	T	Y	Y	Y	Y	Y	T	C	Y	C	N	Y	Y	T
S01_62805407	T/C	1	62805407	+	NA	NA	NA	NA	NA	NA	Y	Y	Y	T	Y	Y	C	Y	Y	Y	T	Y	T	Y	Y	Y	Y	Y	T	T	T	T	T	T	T	C	T	T	T	T	T	Y	Y	T	Y	Y	T	T	T
S01_62805416	C/T	1	62805416	+	NA	NA	NA	NA	NA	NA	C	C	C	C	C	C	C	C	C	C	C	C	C	C	C	C	Y	C	C	C	C	C	C	C	C	C	C	C	C	C	C	C	C	C	C	C	Y	C	C
S01_62838096	C/A	1	62838096	+	NA	NA	NA	NA	NA	NA	C	C	C	C	C	C	C	C	C	C	C	C	C	N	C	N	N	C	C	C	C	C	C	C	C	C	C	C	C	C	C	C	C	C	C	C	C	C	C
S01_62838110	G/A	1	62838110	+	NA	NA	NA	NA	NA	NA	G	G	G	G	G	G	G	G	G	G	G	G	G	N	G	N	N	G	G	G	G	G	G	G	G	G	G	G	G	G	G	G	G	G	G	G	G	G	G
S01_62838124	G/A	1	62838124	+	NA	NA	NA	NA	NA	NA	A	G	G	G	G	G	G	G	G	G	G	G	G	N	G	N	N	G	G	G	G	G	G	G	G	G	G	G	G	G	G	G	G	G	G	G	G	G	G
S01_62841850	G/T	1	62841850	+	NA	NA	NA	NA	NA	NA	N	G	G	G	G	G	G	G	G	G	G	G	G	G	G	G	G	G	G	G	N	N	G	G	G	G	G	G	G	G	G	G	G	G	G	G	G	G	G
S01_62841853	G/T	1	62841853	+	NA	NA	NA	NA	NA	NA	N	G	K	G	G	G	G	G	G	G	G	G	G	G	G	G	G	G	G	G	N	N	G	G	G	G	G	G	G	G	G	G	G	G	G	G	K	G	G
S01_62841862	G/A	1	62841862	+	NA	NA	NA	NA	NA	NA	N	G	G	G	G	G	G	G	G	G	G	G	G	G	G	G	G	G	G	G	N	N	G	G	G	G	G	G	G	G	G	G	G	G	G	G	G	G	G
S01_62841867	G/A	1	62841867	+	NA	NA	NA	NA	NA	NA	N	G	G	G	G	G	G	G	G	G	G	G	G	G	G	G	G	G	G	G	N	N	G	G	G	G	G	G	G	G	G	G	G	G	G	G	G	G	G
S01_62841876	A/G	1	62841876	+	NA	NA	NA	NA	NA	NA	N	A	A	A	A	A	A	A	A	A	A	A	A	A	A	A	A	A	A	A	N	N	A	A	A	A	A	A	A	A	A	A	A	A	A	A	A	A	A
S01_62844056	C/G	1	62844056	+	NA	NA	NA	NA	NA	NA	C	S	C	C	C	C	C	C	C	C	S	S	G	C	C	C	C	C	C	C	G	G	G	C	G	C	C	C	C	C	C	C	S	S	S	C	C	C	C
S01_62876255	C/A	1	62876255	+	NA	NA	NA	NA	NA	NA	M	M	M	M	M	M	C	M	M	M	M	M	M	M	M	M	C	M	M	M	M	M	A	M	M	C	M	M	M	M	M	M	M	A	M	C	M	M	M
S01_62885004	C/A	1	62885004	+	NA	NA	NA	NA	NA	NA	N	M	C	N	M	M	C	C	M	C	N	M	A	C	C	C	N	C	C	N	A	A	A	N	A	C	C	C	M	C	C	N	M	A	M	C	C	C	N
S01_62905934	G/A	1	62905934	+	NA	NA	NA	NA	NA	NA	G	G	G	G	G	G	G	G	G	G	G	G	G	G	G	G	G	G	G	G	G	G	G	G	G	G	G	G	G	G	G	G	G	G	G	G	G	G	G
S01_63240642	T/A	1	63240642	+	NA	NA	NA	NA	NA	NA	T	T	T	T	T	T	T	T	T	T	T	T	W	T	T	T	T	T	T	T	T	T	W	T	T	T	T	T	T	T	T	T	T	T	T	T	W	T	W
S01_63241053	G/A	1	63241053	+	NA	NA	NA	NA	NA	NA	G	G	R	G	A	R	G	G	R	G	G	G	G	G	G	G	G	G	G	G	G	G	G	G	G	G	R	R	R	R	R	G	G	G	G	G	R	R	G
S01_63241063	G/A	1	63241063	+	NA	NA	NA	NA	NA	NA	R	R	R	A	G	G	G	R	R	R	A	G	A	R	R	R	G	R	A	R	A	A	A	A	A	G	R	R	R	R	R	G	G	A	G	G	R	R	A
S01_63241078	T/C	1	63241078	+	NA	NA	NA	NA	NA	NA	Y	Y	T	T	T	T	C	Y	Y	Y	T	C	T	Y	Y	Y	C	Y	T	Y	T	T	T	T	T	C	T	T	T	T	T	C	C	T	C	C	Y	T	T
S01_63241092	A/C	1	63241092	+	NA	NA	NA	NA	NA	NA	A	A	A	A	A	A	M	M	M	A	A	C	A	M	M	M	A	M	A	M	A	A	A	A	A	M	A	A	A	A	A	A	A	A	A	A	A	A	A
S01_63241096	A/T	1	63241096	+	NA	NA	NA	NA	NA	NA	A	W	A	A	A	A	A	A	W	W	A	A	A	A	A	A	A	A	A	A	A	A	A	A	A	A	A	A	A	A	A	A	T	A	W	T	A	A	A
S01_63251271	C/A	1	63251271	+	NA	NA	NA	NA	NA	NA	C	C	M	C	C	C	C	C	M	C	C	C	C	C	C	C	C	C	N	C	C	C	C	C	C	C	M	M	M	M	M	C	C	C	C	C	C	N	C
S01_63251303	T/C	1	63251303	+	NA	NA	NA	NA	NA	NA	T	T	Y	T	T	T	T	T	Y	T	T	T	T	T	T	T	T	T	N	T	T	T	T	T	T	T	Y	Y	Y	Y	Y	T	T	T	T	T	Y	N	T
S01_63706869	C/T	1	63706869	+	NA	NA	NA	NA	NA	NA	C	Y	C	C	C	C	C	C	Y	Y	C	C	C	C	C	C	C	C	C	C	C	C	C	C	C	C	C	C	C	C	C	C	Y	C	Y	Y	C	C	C
S01_63706892	G/C	1	63706892	+	NA	NA	NA	NA	NA	NA	G	S	G	G	G	G	S	S	S	G	G	S	G	S	S	S	G	G	G	G	G	G	G	G	G	S	C	S	S	S	S	G	G	G	G	G	S	S	G
S01_63712615	T/A	1	63712615	+	NA	NA	NA	NA	NA	NA	N	T	T	T	T	T	W	T	T	T	T	T	T	T	T	T	T	T	T	T	T	T	T	N	T	W	T	T	T	T	T	T	T	T	T	T	T	T	N
S01_63712624	A/T	1	63712624	+	NA	NA	NA	NA	NA	NA	N	W	W	A	A	A	A	T	W	A	W	A	A	A	W	A	T	A	T	A	A	A	A	N	A	A	A	A	A	A	A	T	A	A	A	A	A	A	N
S01_63801420	A/C	1	63801420	+	NA	NA	NA	NA	NA	NA	A	A	A	A	A	A	A	N	A	A	A	A	A	A	A	A	A	A	A	A	A	A	A	A	A	A	A	A	A	A	A	A	A	A	A	A	M	A	A
S01_63801436	G/A	1	63801436	+	NA	NA	NA	NA	NA	NA	G	G	G	G	G	G	G	N	G	G	G	G	G	G	G	G	G	G	G	G	G	G	G	G	G	G	G	G	G	G	G	G	G	G	G	G	G	G	G
S01_63808277	C/T	1	63808277	+	NA	NA	NA	NA	NA	NA	C	C	C	C	C	C	C	C	C	C	C	C	C	C	C	C	C	C	C	C	C	C	C	C	C	C	C	C	C	C	C	C	C	C	C	C	C	C	C
S01_63808285	A/G	1	63808285	+	NA	NA	NA	NA	NA	NA	A	R	R	A	A	A	A	G	R	A	A	A	A	A	A	A	R	A	R	A	A	A	A	A	A	A	A	A	A	A	A	R	A	A	A	A	A	A	A
S01_63823715	C/T	1	63823715	+	NA	NA	NA	NA	NA	NA	C	C	C	C	T	Y	C	C	C	T	C	T	C	Y	C	Y	C	Y	C	N	T	C	N	C	Y	C	Y	C	Y	Y	Y	C	T	T	N	C	N	N	C
S01_63862802	G/C	1	63862802	+	NA	NA	NA	NA	NA	NA	G	G	G	G	G	G	G	G	G	G	G	G	G	G	G	G	G	G	G	G	G	G	G	G	G	G	G	G	G	G	G	G	G	G	G	G	G	G	G
S01_63862841	C/A	1	63862841	+	NA	NA	NA	NA	NA	NA	C	C	C	C	C	C	C	C	C	C	C	C	C	C	C	C	C	C	C	C	C	C	C	C	C	C	M	M	C	M	C	C	C	C	C	C	C	M	C
S01_63864095	C/T	1	63864095	+	NA	NA	NA	NA	NA	NA	T	C	Y	T	T	T	Y	C	Y	C	T	Y	T	C	Y	C	Y	C	Y	Y	T	T	T	T	T	Y	C	C	Y	C	C	C	C	C	C	C	C	C	T
S01_63935065	T/A	1	63935065	+	NA	NA	NA	NA	NA	NA	T	W	A	T	W	W	W	A	W	W	T	W	T	A	W	A	T	W	T	W	T	T	T	T	T	W	A	A	W	A	A	T	T	W	T	T	A	A	T
S01_63954274	G/T	1	63954274	+	NA	NA	NA	NA	NA	NA	G	G	G	G	K	K	G	G	G	G	G	G	G	G	G	N	G	G	G	N	G	G	G	G	G	G	G	G	G	G	G	G	G	G	G	G	G	G	G
S01_63954284	A/T	1	63954284	+	NA	NA	NA	NA	NA	NA	A	W	T	A	A	A	A	T	A	A	A	A	A	A	A	N	W	A	W	N	A	A	A	A	A	A	A	A	A	A	A	W	A	A	A	A	A	A	A
S01_64032745	T/C	1	64032745	+	NA	NA	NA	NA	NA	NA	C	Y	Y	Y	T	T	Y	Y	Y	T	C	T	T	T	Y	T	C	Y	C	Y	T	T	T	Y	T	Y	T	T	T	T	T	C	T	T	T	T	T	T	Y
S01_64076597	T/C	1	64076597	+	NA	NA	NA	NA	NA	NA	T	T	T	T	T	T	T	T	T	T	T	T	T	T	T	T	T	T	T	T	Y	C	Y	T	Y	T	T	T	T	T	T	T	T	T	T	T	Y	T	T
S01_64076605	C/A	1	64076605	+	NA	NA	NA	NA	NA	NA	C	C	C	C	C	C	C	C	C	C	C	C	C	C	C	C	C	C	C	C	C	C	C	C	C	C	C	C	C	C	C	C	C	C	M	M	M	M	C
S01_64106982	T/C	1	64106982	+	NA	NA	NA	NA	NA	NA	Y	Y	Y	C	Y	Y	T	Y	Y	T	Y	Y	C	T	T	T	Y	Y	C	T	C	C	C	C	C	T	T	Y	Y	T	T	Y	Y	Y	Y	Y	T	T	C
S01_64107004	T/C	1	64107004	+	NA	NA	NA	NA	NA	NA	T	T	Y	T	T	T	T	Y	T	T	T	T	T	T	T	T	T	Y	Y	T	T	T	T	T	T	T	T	T	T	T	T	Y	T	T	T	T	T	T	T
S01_64135353	T/C	1	64135353	+	NA	NA	NA	NA	NA	NA	Y	Y	C	C	C	C	T	T	Y	T	T	Y	Y	T	T	T	Y	T	C	Y	Y	Y	Y	C	Y	T	T	T	Y	T	T	C	Y	Y	T	Y	T	T	C
S01_64138538	T/C	1	64138538	+	NA	NA	NA	NA	NA	NA	T	T	T	T	C	Y	T	T	T	T	T	Y	Y	T	T	T	T	T	T	T	C	C	N	T	C	T	T	T	Y	T	T	N	Y	Y	C	T	N	N	N
S01_64138558	G/A	1	64138558	+	NA	NA	NA	NA	NA	NA	A	G	R	A	A	A	G	G	G	G	G	R	R	G	G	G	R	G	G	G	A	A	N	A	A	G	G	G	R	G	G	N	R	R	A	G	N	N	N
S01_64148314	T/A	1	64148314	+	NA	NA	NA	NA	NA	NA	W	W	A	A	A	A	T	T	W	T	T	W	W	T	T	T	W	N	A	N	W	T	N	A	W	T	T	T	W	T	T	T	W	W	W	W	N	N	A
S01_64148773	A/G	1	64148773	+	NA	NA	NA	NA	NA	NA	N	R	A	A	R	R	A	A	A	A	A	G	R	A	A	A	A	A	A	N	G	A	N	A	R	N	A	A	R	A	A	A	R	R	G	N	R	N	N
S01_64148794	T/C	1	64148794	+	NA	NA	NA	NA	NA	NA	N	T	T	T	T	T	T	T	T	T	T	T	T	T	T	T	T	T	T	N	T	T	N	T	T	N	T	T	T	T	T	T	T	T	T	N	Y	N	N
S01_64180238	C/A	1	64180238	+	NA	NA	NA	NA	NA	NA	C	C	C	C	C	C	C	C	C	C	C	C	C	C	C	C	C	C	C	C	C	C	C	C	C	C	C	M	C	C	C	C	M	C	C	C	C	C	C
S01_64188322	C/A	1	64188322	+	NA	NA	NA	NA	NA	NA	C	C	M	C	A	A	C	M	M	C	N	N	M	C	C	C	C	A	N	N	M	M	M	C	A	M	C	C	C	C	C	A	C	M	M	C	C	N	C
S01_64301745	A/C	1	64301745	+	NA	NA	NA	NA	NA	NA	A	M	C	A	C	C	A	M	M	M	A	A	M	A	M	A	A	M	M	A	M	M	M	A	M	A	A	A	M	A	A	A	C	M	C	M	A	A	A
S01_64301757	C/T	1	64301757	+	NA	NA	NA	NA	NA	NA	C	Y	T	C	T	T	C	Y	Y	Y	C	C	Y	C	Y	C	C	Y	Y	C	Y	Y	Y	C	Y	C	C	C	Y	C	C	C	T	Y	T	Y	C	C	C
S01_64301861	T/A	1	64301861	+	NA	NA	NA	NA	NA	NA	W	W	T	A	T	T	W	W	W	T	T	W	T	W	W	W	W	W	W	W	T	T	T	A	T	W	W	W	W	W	W	T	T	T	T	W	W	W	A
S01_64347757	C/A	1	64347757	+	NA	NA	NA	NA	NA	NA	C	M	C	M	C	C	C	C	M	M	C	C	C	M	M	M	C	C	C	M	C	C	C	M	C	C	M	M	M	M	M	C	C	M	C	M	M	M	M
S01_64349849	C/A	1	64349849	+	NA	NA	NA	NA	NA	NA	C	C	C	C	C	C	C	C	C	C	C	C	C	C	C	C	C	C	C	C	C	C	M	C	C	M	M	C	M	M	C	C	M	M	C	C	C	M	C
S01_64383791	T/C	1	64383791	+	NA	NA	NA	NA	NA	NA	T	T	T	Y	T	T	T	T	Y	Y	T	T	T	Y	T	Y	T	T	T	Y	T	T	T	Y	T	T	Y	Y	Y	Y	Y	T	T	Y	T	Y	Y	Y	Y
S01_64383809	C/T	1	64383809	+	NA	NA	NA	NA	NA	NA	T	Y	Y	Y	Y	Y	T	Y	Y	C	Y	Y	C	Y	Y	Y	T	Y	Y	Y	C	C	C	Y	C	T	Y	Y	Y	Y	Y	Y	C	C	C	C	Y	Y	Y
S01_64383815	G/A	1	64383815	+	NA	NA	NA	NA	NA	NA	A	R	R	R	R	R	A	R	R	G	R	R	G	R	R	R	A	R	R	R	G	G	G	R	G	A	R	R	R	R	R	R	G	G	G	G	R	R	R
S01_64394868	T/C	1	64394868	+	NA	NA	NA	NA	NA	NA	T	T	T	T	T	T	T	T	T	T	T	T	T	T	T	T	T	T	T	T	T	T	T	T	T	T	T	T	T	T	T	T	T	T	T	T	Y	T	T
S01_64408322	T/A	1	64408322	+	NA	NA	NA	NA	NA	NA	T	W	T	W	T	T	T	T	W	W	T	T	T	W	T	W	T	T	T	T	N	N	N	W	N	T	W	W	W	W	W	T	N	A	N	A	W	W	W
S01_64449172	T/G	1	64449172	+	NA	NA	NA	NA	NA	NA	G	K	K	K	K	K	G	K	K	K	K	K	T	K	K	K	G	K	T	K	T	T	T	T	T	G	K	K	K	K	K	K	T	T	T	T	K	K	K
S01_64449188	A/G	1	64449188	+	NA	NA	NA	NA	NA	NA	A	R	A	A	R	R	A	A	R	R	R	R	G	A	R	A	A	R	A	A	G	G	G	A	G	A	A	A	R	A	A	A	G	R	G	R	R	A	A
S01_64510368	T/C	1	64510368	+	NA	NA	NA	NA	NA	NA	T	T	T	T	T	T	T	T	T	T	T	T	T	T	T	T	T	T	T	T	T	T	T	T	T	T	T	T	T	T	T	T	T	T	T	T	T	T	T
S01_64510384	T/A	1	64510384	+	NA	NA	NA	NA	NA	NA	T	T	T	T	T	T	T	T	T	T	T	T	T	T	T	T	T	T	T	T	T	T	T	T	T	T	T	T	T	T	T	T	T	T	T	T	T	T	T
S01_64608209	A/T	1	64608209	+	NA	NA	NA	NA	NA	NA	A	A	A	A	A	A	A	A	A	A	A	A	A	A	A	A	A	A	A	A	A	A	A	A	A	A	A	A	A	A	A	A	A	A	A	N	W	A	A
S01_64610122	C/T	1	64610122	+	NA	NA	NA	NA	NA	NA	C	C	C	C	C	C	C	C	C	C	C	C	C	C	C	C	C	C	C	C	C	C	C	C	C	C	C	C	C	C	C	C	C	C	C	C	C	C	C
S01_64659146	A/G	1	64659146	+	NA	NA	NA	NA	NA	NA	A	A	A	A	A	A	A	A	A	A	A	A	A	A	A	A	A	A	A	A	A	A	A	A	A	A	A	A	A	A	A	A	A	A	A	A	A	N	A
S01_64659181	A/G	1	64659181	+	NA	NA	NA	NA	NA	NA	A	A	A	A	A	A	A	A	A	A	A	A	A	A	A	A	A	R	A	A	A	A	A	A	A	A	A	A	A	A	A	A	A	A	A	A	A	N	A
S01_64689461	T/C	1	64689461	+	NA	NA	NA	NA	NA	NA	T	T	Y	T	T	T	T	Y	T	T	T	T	T	T	T	T	T	N	C	N	T	N	N	T	T	T	T	T	T	T	T	N	T	T	T	T	T	N	T
S01_64761072	A/G	1	64761072	+	NA	NA	NA	NA	NA	NA	A	A	R	A	A	A	A	R	A	A	A	A	A	A	A	A	A	A	R	A	A	A	A	A	A	A	A	A	A	A	A	R	A	A	A	A	G	N	A
S01_64761102	A/T	1	64761102	+	NA	NA	NA	NA	NA	NA	A	A	W	A	A	A	A	W	A	A	A	A	A	A	A	A	A	A	W	A	A	A	A	A	A	A	A	A	A	A	A	W	A	A	A	A	T	N	A
S01_64769962	T/C	1	64769962	+	NA	NA	NA	NA	NA	NA	T	T	T	T	T	T	T	T	T	T	T	T	T	T	T	T	T	T	T	N	N	T	T	T	T	T	T	T	T	T	T	T	T	T	T	T	T	T	T
S01_64793179	C/T	1	64793179	+	NA	NA	NA	NA	NA	NA	C	C	C	C	C	C	C	C	C	C	C	C	C	C	C	C	C	Y	C	C	C	C	C	C	C	C	C	C	C	C	C	C	C	C	C	C	C	C	C
S01_64799374	C/A	1	64799374	+	NA	NA	NA	NA	NA	NA	C	C	C	C	C	C	C	C	C	C	C	C	C	C	C	C	C	C	C	C	C	C	M	C	C	M	C	M	M	M	M	C	M	M	C	C	C	C	C
S01_64820664	G/T	1	64820664	+	NA	NA	NA	NA	NA	NA	G	G	K	G	G	G	G	G	G	G	G	G	G	G	G	G	G	G	K	G	G	G	G	G	G	G	G	G	G	G	G	K	G	G	G	G	G	G	G
S01_64820696	G/A	1	64820696	+	NA	NA	NA	NA	NA	NA	G	G	R	G	G	G	G	G	G	G	G	G	G	G	G	G	G	G	R	G	G	G	G	G	G	G	G	G	G	G	G	R	G	G	G	G	G	G	G
S01_64874496	T/C	1	64874496	+	NA	NA	NA	NA	NA	NA	Y	T	T	T	T	T	Y	T	Y	T	T	T	T	T	Y	T	Y	T	T	T	T	T	T	T	T	Y	T	T	T	T	T	Y	T	T	T	T	Y	T	T
S01_64874523	T/A	1	64874523	+	NA	NA	NA	NA	NA	NA	W	T	T	T	T	T	W	T	W	T	T	T	T	T	W	T	W	T	T	T	T	T	T	T	T	W	T	T	T	T	T	W	T	T	T	T	W	T	T
S01_65024200	C/G	1	65024200	+	NA	NA	NA	NA	NA	NA	C	S	S	S	C	C	S	G	S	S	C	S	C	S	S	S	C	C	C	N	C	C	C	C	C	S	C	S	S	S	S	C	C	C	C	C	C	G	G
S01_65029578	T/A	1	65029578	+	NA	NA	NA	NA	NA	NA	T	W	W	W	T	T	A	A	T	T	T	W	T	W	W	A	T	T	W	T	T	T	T	T	T	A	W	W	W	W	W	N	T	T	T	W	W	W	W
S01_65030990	C/T	1	65030990	+	NA	NA	NA	NA	NA	NA	C	C	C	C	C	C	N	N	C	C	C	C	C	C	Y	C	Y	T	C	C	C	C	C	C	C	Y	C	C	C	C	C	T	C	C	C	C	C	C	C
S01_65038007	T/A	1	65038007	+	NA	NA	NA	NA	NA	NA	W	W	W	T	A	A	W	T	W	W	A	N	A	W	T	T	W	T	T	A	A	A	A	T	A	T	W	T	W	T	W	T	A	A	N	T	W	T	T
S01_65051142	A/G	1	65051142	+	NA	NA	NA	NA	NA	NA	R	A	A	R	A	A	R	A	A	A	A	A	A	A	R	A	R	G	A	A	A	A	A	R	A	R	R	A	A	A	A	R	R	A	R	R	R	A	R
S01_65051145	C/T	1	65051145	+	NA	NA	NA	NA	NA	NA	C	Y	Y	C	C	C	Y	T	T	T	Y	Y	C	T	Y	T	C	C	Y	C	C	C	C	C	C	Y	Y	T	Y	T	T	Y	Y	Y	C	Y	Y	T	C
S01_65051150	C/A	1	65051150	+	NA	NA	NA	NA	NA	NA	C	C	C	M	C	C	C	C	C	C	C	C	C	C	C	C	C	C	C	C	C	C	C	M	C	C	C	C	C	C	C	C	C	C	C	M	C	C	M
S01_65051161	A/G	1	65051161	+	NA	NA	NA	NA	NA	NA	R	R	R	G	G	G	A	A	A	A	R	R	G	A	A	A	R	A	R	G	G	G	G	G	G	A	R	A	R	A	A	A	R	R	G	R	R	A	G
S01_65051172	A/G	1	65051172	+	NA	NA	NA	NA	NA	NA	A	R	R	A	A	A	R	G	G	G	R	R	A	G	R	G	A	A	R	A	A	A	A	A	A	R	R	G	R	G	G	R	R	R	A	R	R	G	A
S01_65051184	A/G	1	65051184	+	NA	NA	NA	NA	NA	NA	R	A	A	A	A	A	R	A	A	A	A	A	A	A	R	A	R	G	A	A	A	A	A	A	A	R	A	A	A	A	A	R	A	A	A	A	A	A	A
S01_65182285	T/G	1	65182285	+	NA	NA	NA	NA	NA	NA	K	T	T	T	T	T	K	T	K	T	T	T	T	T	K	T	K	K	T	N	T	T	T	T	T	K	T	T	T	T	T	K	T	T	T	T	T	T	T
S01_65182383	C/A	1	65182383	+	NA	NA	NA	NA	NA	NA	C	C	C	C	C	C	C	C	C	C	C	C	C	C	C	C	C	C	C	C	C	C	C	C	C	C	M	C	M	C	C	C	C	M	C	C	C	C	C
S01_65182392	T/C	1	65182392	+	NA	NA	NA	NA	NA	NA	Y	T	T	T	T	T	Y	T	T	T	T	T	T	T	Y	T	Y	C	T	T	T	T	T	T	T	Y	T	T	T	T	T	Y	T	T	T	T	T	T	T
S01_65183159	C/G	1	65183159	+	NA	NA	NA	NA	NA	NA	N	C	C	S	C	C	C	C	C	C	C	C	C	C	C	N	C	C	C	C	C	C	C	N	C	C	C	C	S	C	C	C	C	C	C	C	C	N	C
S01_65183163	T/G	1	65183163	+	NA	NA	NA	NA	NA	NA	N	T	T	K	T	T	T	T	T	T	T	T	T	T	T	N	T	T	T	T	T	T	T	N	T	T	T	T	K	T	T	T	T	T	T	T	T	N	T
S01_65187484	T/C	1	65187484	+	NA	NA	NA	NA	NA	NA	Y	T	T	Y	T	T	Y	T	Y	T	T	T	T	T	Y	T	Y	C	T	T	T	T	T	Y	T	Y	T	T	Y	T	T	Y	T	T	T	Y	T	T	Y
S01_65187485	G/A	1	65187485	+	NA	NA	NA	NA	NA	NA	G	G	G	R	G	G	G	G	G	G	G	G	G	G	G	G	G	G	G	G	G	G	G	R	G	G	G	G	R	G	G	G	G	G	G	R	G	G	R
S01_65187494	C/A	1	65187494	+	NA	NA	NA	NA	NA	NA	C	C	C	C	C	C	C	C	C	C	C	C	C	C	C	C	C	C	C	C	C	C	C	C	C	C	C	C	M	C	C	C	M	C	M	C	C	C	C
S01_65212658	A/G	1	65212658	+	NA	NA	NA	NA	NA	NA	A	A	A	R	A	A	A	A	A	A	A	A	A	A	A	A	A	A	A	A	A	A	N	R	A	A	A	A	R	A	A	A	A	A	A	R	A	N	R
S01_65212659	C/T	1	65212659	+	NA	NA	NA	NA	NA	NA	Y	C	C	C	C	C	Y	C	C	C	C	C	C	C	Y	C	Y	C	C	C	C	C	N	C	C	T	C	C	C	C	C	Y	C	C	C	C	C	N	C
S01_65212709	C/A	1	65212709	+	NA	NA	NA	NA	NA	NA	C	C	C	M	C	C	C	C	C	C	C	C	C	C	C	C	C	C	C	C	C	C	N	M	C	C	C	C	M	C	C	C	C	C	C	M	C	N	M
S01_65221698	A/G	1	65221698	+	NA	NA	NA	NA	NA	NA	A	A	A	A	A	A	A	N	A	A	A	A	A	A	A	A	A	A	N	A	A	A	A	A	A	A	A	A	A	A	A	N	A	A	A	A	A	A	A
S01_65253292	G/A	1	65253292	+	NA	NA	NA	NA	NA	NA	G	G	G	G	G	G	G	G	G	G	G	G	G	G	G	G	G	G	G	G	G	G	G	G	G	G	G	G	G	G	G	G	G	G	G	G	G	G	G
S01_65253353	T/G	1	65253353	+	NA	NA	NA	NA	NA	NA	K	T	T	T	T	T	K	T	T	T	T	T	T	T	K	T	G	G	T	T	T	T	T	T	T	K	T	T	T	T	T	K	T	T	T	T	K	T	T
S01_65253365	G/A	1	65253365	+	NA	NA	NA	NA	NA	NA	R	G	G	G	G	G	R	G	G	G	G	G	G	G	R	G	A	A	G	G	G	G	G	G	G	R	G	G	G	G	G	R	G	G	G	G	R	G	G
S01_65253373	G/A	1	65253373	+	NA	NA	NA	NA	NA	NA	R	G	G	G	G	G	R	G	G	G	G	G	G	G	R	G	A	A	G	G	G	G	G	G	G	R	G	G	G	G	G	R	G	G	G	G	R	G	G
S01_65253382	G/A	1	65253382	+	NA	NA	NA	NA	NA	NA	R	G	G	G	G	G	R	G	G	G	G	G	G	G	R	G	A	A	G	G	G	G	G	G	G	R	G	G	G	G	G	R	G	G	G	G	R	G	G
S01_65300491	C/T	1	65300491	+	NA	NA	NA	NA	NA	NA	Y	C	C	Y	C	C	Y	C	C	C	C	C	C	C	Y	C	T	T	C	C	C	C	C	Y	C	Y	C	C	Y	C	C	Y	C	C	C	Y	Y	C	Y
S01_65300544	C/T	1	65300544	+	NA	NA	NA	NA	NA	NA	C	C	C	C	C	C	C	C	C	C	C	C	C	C	C	C	Y	Y	C	C	C	C	C	C	C	C	C	C	C	C	C	C	C	C	C	C	C	C	C
S01_65300558	G/A	1	65300558	+	NA	NA	NA	NA	NA	NA	R	G	G	R	G	G	R	G	G	G	G	G	G	G	R	G	R	R	G	G	G	G	G	R	G	R	G	G	R	G	G	R	G	G	G	R	R	G	R
S01_65300563	T/C	1	65300563	+	NA	NA	NA	NA	NA	NA	Y	T	T	Y	T	T	Y	T	T	T	T	T	T	T	Y	T	C	C	T	T	T	T	T	Y	T	Y	T	T	Y	T	T	Y	T	T	T	Y	Y	T	Y
S01_65300589	C/A	1	65300589	+	NA	NA	NA	NA	NA	NA	C	C	C	C	C	C	C	C	C	C	C	C	C	C	C	C	C	C	C	C	C	C	C	C	C	C	C	C	C	C	C	C	C	C	C	C	M	C	C
S01_65308034	G/A	1	65308034	+	NA	NA	NA	NA	NA	NA	G	G	G	G	G	G	G	G	G	G	G	G	G	G	G	G	R	R	G	G	G	G	G	G	G	G	G	G	G	G	G	G	G	G	G	G	G	G	G
S01_65308039	T/G	1	65308039	+	NA	NA	NA	NA	NA	NA	T	T	T	T	T	T	T	T	T	T	T	T	T	T	T	T	K	K	T	T	T	T	T	T	T	T	T	T	T	T	T	T	T	T	T	T	T	T	T
S01_65369381	A/G	1	65369381	+	NA	NA	NA	NA	NA	NA	A	A	A	A	A	A	A	A	A	A	A	A	A	A	A	A	G	A	A	A	A	A	A	A	A	A	A	A	A	A	A	A	A	A	A	A	A	A	A
S01_65369385	C/T	1	65369385	+	NA	NA	NA	NA	NA	NA	C	C	C	C	C	C	C	C	C	C	Y	C	C	C	C	C	C	C	C	C	C	C	C	C	C	C	C	C	C	C	C	C	C	C	C	C	Y	C	C
S01_65369396	T/C	1	65369396	+	NA	NA	NA	NA	NA	NA	T	T	T	T	T	T	T	T	T	T	T	T	Y	T	T	T	T	T	T	T	T	T	T	T	T	T	T	T	T	T	T	T	T	T	T	T	T	T	T
S01_65369409	C/T	1	65369409	+	NA	NA	NA	NA	NA	NA	C	C	C	C	C	C	C	C	C	C	Y	C	C	C	C	C	C	C	C	C	C	C	C	C	C	C	C	C	C	C	C	C	C	C	C	C	Y	C	C
S01_65371579	C/T	1	65371579	+	NA	NA	NA	NA	NA	NA	C	C	C	C	C	C	C	C	C	C	C	C	C	C	C	C	Y	Y	C	C	C	C	C	C	C	C	C	C	C	C	C	C	C	C	C	C	C	C	C
S01_65371587	G/A	1	65371587	+	NA	NA	NA	NA	NA	NA	G	G	G	G	G	G	G	G	G	G	G	G	G	G	G	G	R	R	G	G	G	G	G	G	G	G	G	G	G	G	G	G	G	G	G	G	G	G	G
S01_65371628	A/G	1	65371628	+	NA	NA	NA	NA	NA	NA	R	A	A	A	A	A	R	A	A	A	A	A	A	A	R	A	G	G	A	A	A	A	A	A	A	R	A	A	A	A	A	R	A	A	A	A	A	A	A
S01_65372669	A/T	1	65372669	+	NA	NA	NA	NA	NA	NA	A	A	A	A	A	A	A	A	A	A	A	A	A	A	A	A	T	T	A	A	A	A	A	A	A	A	A	A	A	A	A	A	A	A	A	A	W	A	A
S01_65372677	G/C	1	65372677	+	NA	NA	NA	NA	NA	NA	G	G	G	G	G	G	G	G	G	G	G	G	G	G	G	G	C	C	G	G	G	G	G	G	G	G	G	G	G	G	G	G	G	G	G	G	S	G	G
S01_65379004	C/T	1	65379004	+	NA	NA	NA	NA	NA	NA	C	C	Y	C	C	C	C	C	C	C	C	C	C	C	C	C	C	C	C	C	C	C	C	C	C	C	C	C	C	C	C	C	C	C	C	C	C	C	C
S01_65393794	G/T	1	65393794	+	NA	NA	NA	NA	NA	NA	G	G	G	G	G	G	G	G	G	G	G	G	G	G	G	G	G	G	G	G	G	G	G	G	G	G	G	G	G	G	G	G	G	G	G	G	K	K	G
S01_65393867	C/T	1	65393867	+	NA	NA	NA	NA	NA	NA	Y	C	C	C	C	C	Y	C	Y	C	C	C	C	C	Y	C	Y	Y	C	C	C	C	C	C	C	Y	C	C	C	C	C	C	C	C	C	C	C	N	C
S01_65413210	T/C	1	65413210	+	NA	NA	NA	NA	NA	NA	T	T	T	Y	T	Y	T	T	Y	Y	T	T	Y	T	T	T	N	N	Y	C	T	T	T	Y	T	T	T	T	T	T	T	T	T	T	T	T	T	T	T
S01_65435270	G/C	1	65435270	+	NA	NA	NA	NA	NA	NA	G	S	G	G	G	G	G	G	S	S	G	G	S	S	G	S	G	S	N	S	G	G	G	G	G	G	S	S	S	S	S	G	G	S	G	G	S	S	G
S01_65555653	A/T	1	65555653	+	NA	NA	NA	NA	NA	NA	A	W	A	A	N	N	A	A	A	W	A	A	T	W	A	W	A	W	A	W	N	A	N	A	N	A	W	W	W	W	W	A	A	T	A	A	W	W	A
S01_65626956	C/A	1	65626956	+	NA	NA	NA	NA	NA	NA	C	M	C	C	C	C	C	C	M	M	C	C	C	M	C	M	C	M	C	M	C	C	C	C	C	C	M	M	M	M	M	C	C	M	C	C	M	M	C
S01_65626965	C/G	1	65626965	+	NA	NA	NA	NA	NA	NA	C	S	C	C	C	C	C	C	S	S	C	C	C	S	C	S	C	S	C	S	C	C	C	C	C	C	S	S	S	S	S	C	C	S	C	C	S	S	C
S01_65665755	C/T	1	65665755	+	NA	NA	NA	NA	NA	NA	C	C	C	C	C	C	C	C	C	C	C	C	C	C	C	C	C	C	C	C	C	C	C	C	C	C	C	C	C	C	C	C	C	C	C	C	Y	Y	C
S01_65665757	A/G	1	65665757	+	NA	NA	NA	NA	NA	NA	A	A	A	R	A	A	A	A	A	A	A	A	A	A	A	A	A	A	A	A	A	A	A	R	A	A	A	A	R	A	A	A	A	A	A	R	A	A	R
S01_65665763	C/A	1	65665763	+	NA	NA	NA	NA	NA	NA	C	C	C	C	C	C	C	C	C	C	C	C	C	C	C	C	C	C	C	C	C	C	C	C	C	C	C	C	C	C	C	C	C	C	C	M	M	M	C
S01_65691805	A/G	1	65691805	+	NA	NA	NA	NA	NA	NA	A	R	R	A	A	A	N	R	A	A	A	A	A	A	N	A	G	A	A	A	A	A	A	A	A	N	A	A	A	A	A	R	A	A	A	A	A	A	A
S01_65709252	C/A	1	65709252	+	NA	NA	NA	NA	NA	NA	C	C	C	C	C	C	C	C	C	C	C	C	C	C	C	C	C	C	C	C	C	C	C	C	C	C	C	C	C	C	C	C	C	C	C	M	C	C	C
S01_65709253	C/A	1	65709253	+	NA	NA	NA	NA	NA	NA	C	C	C	C	C	C	C	C	C	C	C	C	C	C	C	C	C	C	C	C	C	C	C	C	C	C	C	M	M	C	M	C	M	M	C	C	C	C	C
S01_65746918	A/G	1	65746918	+	NA	NA	NA	NA	NA	NA	A	R	A	A	A	A	A	A	R	G	A	A	A	R	R	A	A	G	N	N	A	A	A	A	A	A	R	R	A	R	R	A	A	R	A	G	A	A	A
S01_65746923	C/T	1	65746923	+	NA	NA	NA	NA	NA	NA	C	Y	C	C	C	C	C	C	Y	T	C	C	C	Y	Y	C	C	T	N	N	C	C	C	C	C	C	Y	Y	C	Y	Y	C	C	Y	C	T	C	C	C
S01_65767553	G/T	1	65767553	+	NA	NA	NA	NA	NA	NA	K	K	T	K	T	T	G	K	K	G	K	K	K	G	K	G	K	K	T	K	T	T	T	K	T	G	G	G	K	G	G	K	T	K	K	G	G	G	K
S01_65771879	T/A	1	65771879	+	NA	NA	NA	NA	NA	NA	T	T	T	T	T	T	T	T	T	T	T	T	T	T	T	T	T	T	T	T	T	T	T	T	T	T	T	T	T	T	T	T	T	T	T	T	W	T	T
S01_65771894	C/A	1	65771894	+	NA	NA	NA	NA	NA	NA	C	C	C	C	C	C	C	C	C	C	C	C	C	C	C	C	C	C	C	C	C	C	C	C	M	M	C	C	C	C	C	C	C	C	C	C	C	C	C
S01_65802252	G/A	1	65802252	+	NA	NA	NA	NA	NA	NA	R	R	G	R	G	G	A	R	R	A	G	R	R	A	R	A	R	N	G	G	G	G	G	R	G	A	A	A	R	A	A	R	G	G	G	A	A	A	R
S01_65802254	T/G	1	65802254	+	NA	NA	NA	NA	NA	NA	K	K	T	K	T	T	G	K	K	G	T	K	K	G	K	G	K	N	T	T	T	T	T	K	T	G	G	G	K	G	G	K	T	T	T	G	G	G	K
S01_65802295	C/A	1	65802295	+	NA	NA	NA	NA	NA	NA	M	M	C	M	C	C	A	M	M	A	C	M	M	A	M	A	M	N	C	C	C	C	C	M	C	A	A	A	M	A	A	M	C	C	C	A	A	A	M
S01_65802303	A/G	1	65802303	+	NA	NA	NA	NA	NA	NA	A	A	A	A	A	A	A	A	A	A	A	A	A	A	A	A	R	N	A	A	A	A	A	A	A	A	A	A	A	A	A	A	A	A	A	A	A	A	A
S01_65848921	G/A	1	65848921	+	NA	NA	NA	NA	NA	NA	G	G	G	G	G	G	G	G	G	G	G	G	G	G	G	G	G	G	G	G	G	G	G	G	G	G	G	G	G	G	G	G	G	G	G	G	R	G	G
S01_65848923	G/C	1	65848923	+	NA	NA	NA	NA	NA	NA	G	S	G	G	G	G	G	G	S	S	S	G	G	G	G	G	S	S	G	G	G	G	G	G	G	G	G	G	G	G	G	G	G	G	S	S	S	G	G
S01_65848939	C/T	1	65848939	+	NA	NA	NA	NA	NA	NA	C	Y	C	C	C	C	C	C	Y	Y	Y	C	C	C	C	C	Y	Y	C	C	C	C	C	C	C	C	C	C	C	C	C	C	C	C	Y	Y	C	C	C
S01_65855675	A/G	1	65855675	+	NA	NA	NA	NA	NA	NA	A	R	A	A	A	A	A	A	R	R	R	A	A	A	R	A	R	R	A	A	A	A	A	A	A	A	A	A	A	A	A	A	A	A	R	R	R	A	A
S01_65855684	C/T	1	65855684	+	NA	NA	NA	NA	NA	NA	C	Y	C	C	C	C	C	C	Y	Y	Y	C	C	C	Y	C	Y	Y	C	C	C	C	C	C	C	C	C	C	C	C	C	C	C	C	Y	Y	C	C	C
S01_65869137	A/G	1	65869137	+	NA	NA	NA	NA	NA	NA	A	A	R	A	A	A	A	R	A	A	A	A	A	A	A	A	A	A	A	A	A	A	A	A	A	A	A	A	A	A	A	A	A	A	A	A	R	A	A
S01_65890394	A/G	1	65890394	+	NA	NA	NA	NA	NA	NA	R	R	A	A	A	A	G	R	R	A	A	R	R	R	R	R	R	A	A	A	A	A	A	A	A	G	R	R	A	R	R	R	A	A	A	A	R	R	A
S01_65890434	G/A	1	65890434	+	NA	NA	NA	NA	NA	NA	G	R	G	R	R	R	G	G	R	R	R	R	R	R	R	R	G	R	G	R	A	A	A	R	A	G	R	R	R	R	R	G	A	A	R	R	R	R	R
S01_65909392	G/A	1	65909392	+	NA	NA	NA	NA	NA	NA	G	R	G	R	R	R	G	G	R	A	A	R	R	R	R	R	G	A	G	A	A	A	A	R	A	G	R	R	R	R	R	G	A	A	A	A	R	R	R
S01_66002412	A/G	1	66002412	+	NA	NA	NA	NA	NA	NA	R	R	A	A	A	A	G	G	R	R	R	R	R	R	R	R	G	R	A	A	A	A	A	A	A	G	R	R	R	R	R	R	A	A	R	R	R	R	A
S01_66207315	A/G	1	66207315	+	NA	NA	NA	NA	NA	NA	R	R	A	G	A	A	A	A	R	R	G	A	R	A	R	A	R	R	R	G	R	R	R	G	R	A	R	R	R	R	R	A	A	R	R	G	R	R	G
S01_66271155	C/T	1	66271155	+	NA	NA	NA	NA	NA	NA	C	C	C	C	C	C	C	C	C	C	C	C	C	C	C	C	C	C	C	C	C	C	C	C	C	C	C	C	C	C	C	C	C	C	C	C	C	C	C
S01_66271160	C/G	1	66271160	+	NA	NA	NA	NA	NA	NA	C	S	C	C	C	C	C	C	C	C	C	S	C	C	C	C	C	C	C	C	S	S	S	C	S	C	C	C	C	C	C	C	S	C	C	C	C	C	C
S01_66271164	T/A	1	66271164	+	NA	NA	NA	NA	NA	NA	T	W	T	T	T	T	T	T	T	T	T	W	T	T	T	T	T	T	T	T	W	W	W	T	W	T	T	T	T	T	T	T	W	T	T	T	T	T	T
S01_66271172	C/T	1	66271172	+	NA	NA	NA	NA	NA	NA	C	Y	C	C	C	C	C	C	C	C	C	Y	C	C	C	C	C	C	C	C	Y	Y	Y	C	Y	C	C	C	C	C	C	C	Y	C	C	C	C	C	C
S01_66271792	A/G	1	66271792	+	NA	NA	NA	NA	NA	NA	A	A	A	A	A	A	R	R	R	A	N	G	G	G	R	G	A	R	A	A	G	G	N	A	G	A	R	R	A	R	A	A	G	R	G	A	A	R	N
S01_66271819	C/T	1	66271819	+	NA	NA	NA	NA	NA	NA	C	C	C	C	C	C	C	C	C	C	N	Y	C	C	C	C	C	C	C	C	Y	T	N	C	Y	C	C	C	C	C	C	C	Y	C	T	C	C	C	N
S01_66271825	A/G	1	66271825	+	NA	NA	NA	NA	NA	NA	A	A	A	A	A	A	A	A	A	A	N	R	A	A	A	A	A	A	A	A	R	G	N	A	R	A	A	A	A	A	A	A	R	A	G	A	A	A	N
S01_66407508	C/T	1	66407508	+	NA	NA	NA	NA	NA	NA	C	C	C	C	C	C	C	C	C	C	C	C	C	C	C	C	C	C	C	C	C	C	C	C	C	C	C	C	C	C	C	C	C	C	C	C	C	C	C
S01_66492295	G/A	1	66492295	+	NA	NA	NA	NA	NA	NA	R	G	G	R	G	G	G	G	G	G	G	G	G	G	G	G	G	G	G	R	G	G	G	R	G	G	G	G	G	G	G	G	G	G	G	G	N	G	R
S01_66492300	T/G	1	66492300	+	NA	NA	NA	NA	NA	NA	T	T	T	T	T	T	T	T	T	T	T	T	T	K	T	T	T	T	T	T	T	T	T	T	T	T	K	T	T	T	T	T	T	T	T	T	N	T	T
S01_66492304	G/A	1	66492304	+	NA	NA	NA	NA	NA	NA	R	G	G	R	G	G	G	G	R	G	G	R	G	G	G	G	G	G	G	R	R	R	R	R	R	G	G	G	G	G	G	G	R	G	G	G	N	G	R
S01_66492305	A/T	1	66492305	+	NA	NA	NA	NA	NA	NA	A	A	A	A	A	A	A	A	W	A	A	W	A	A	A	A	A	A	A	A	W	W	W	A	W	A	A	A	A	A	A	A	W	A	A	A	N	A	A
S01_66492347	A/T	1	66492347	+	NA	NA	NA	NA	NA	NA	A	A	A	A	A	A	A	A	W	A	A	W	A	A	A	A	A	A	A	A	W	W	W	A	W	A	A	A	A	A	A	A	W	A	A	A	N	A	A
S01_66542737	T/C	1	66542737	+	NA	NA	NA	NA	NA	NA	T	T	T	T	T	T	T	T	T	T	T	T	T	T	T	T	T	T	T	T	T	T	N	T	Y	T	T	T	T	Y	Y	Y	T	T	T	Y	T	T	T
S01_66542740	A/T	1	66542740	+	NA	NA	NA	NA	NA	NA	W	W	A	W	A	A	W	W	W	W	W	W	W	T	T	T	A	A	W	W	A	A	N	W	A	W	W	W	W	A	W	A	W	A	W	W	W	A	W
S01_66549046	C/A	1	66549046	+	NA	NA	NA	NA	NA	NA	C	C	C	C	C	C	C	C	C	C	C	C	C	C	C	C	C	C	C	C	C	C	C	C	C	C	C	M	C	C	C	C	C	C	M	C	C	C	C
S01_66549650	A/G	1	66549650	+	NA	NA	NA	NA	NA	NA	A	A	A	A	A	A	A	A	A	A	A	A	A	A	A	A	A	A	A	A	A	A	A	A	A	A	A	A	A	A	A	A	R	A	A	A	A	A	A
S01_66549661	C/T	1	66549661	+	NA	NA	NA	NA	NA	NA	C	C	C	C	C	C	C	C	C	C	C	C	C	C	C	C	C	C	C	C	C	C	C	C	C	C	C	C	C	C	C	C	Y	C	C	C	C	C	C
S01_66554860	T/C	1	66554860	+	NA	NA	NA	NA	NA	NA	Y	Y	T	Y	T	T	Y	Y	Y	Y	Y	Y	Y	C	Y	C	T	T	Y	Y	T	T	T	Y	T	Y	Y	Y	Y	Y	Y	T	Y	T	Y	Y	Y	Y	Y
S01_66615116	G/A	1	66615116	+	NA	NA	NA	NA	NA	NA	G	R	G	R	G	G	G	G	R	R	G	R	G	G	G	G	R	R	G	R	R	R	R	R	R	G	R	R	R	R	R	G	R	R	R	R	R	R	R
S01_66644687	C/T	1	66644687	+	NA	NA	NA	NA	NA	NA	N	Y	C	Y	C	C	C	C	Y	Y	C	C	C	C	C	C	Y	Y	C	C	C	C	N	Y	N	C	C	T	Y	Y	Y	C	C	Y	C	Y	Y	N	C
S01_66737519	C/T	1	66737519	+	NA	NA	NA	NA	NA	NA	C	C	C	C	C	C	C	C	C	C	C	C	C	C	C	C	C	C	C	C	C	C	C	C	C	C	C	C	C	C	C	C	C	C	C	C	C	C	C
S01_66751544	A/T	1	66751544	+	NA	NA	NA	NA	NA	NA	A	A	A	A	A	A	A	A	A	A	A	A	A	A	A	A	W	A	A	A	A	A	A	A	A	A	A	A	A	A	A	A	A	A	A	A	A	A	A
S01_66751545	G/T	1	66751545	+	NA	NA	NA	NA	NA	NA	G	G	G	G	G	G	G	G	G	G	G	G	G	G	G	G	K	G	G	G	G	G	K	G	G	K	G	G	G	K	K	G	G	K	K	G	G	G	G
S01_66751561	A/G	1	66751561	+	NA	NA	NA	NA	NA	NA	A	A	A	A	A	A	A	A	A	A	A	A	A	A	A	A	A	A	A	A	A	A	A	A	A	A	A	A	A	A	A	A	A	A	A	A	A	A	A
S01_66751562	A/G	1	66751562	+	NA	NA	NA	NA	NA	NA	R	R	A	R	A	A	R	R	R	R	R	G	R	G	R	G	R	A	R	R	R	R	R	R	R	R	R	R	R	R	R	A	R	A	G	R	R	R	R
S01_66762475	T/C	1	66762475	+	NA	NA	NA	NA	NA	NA	Y	Y	T	Y	T	T	Y	Y	Y	Y	Y	C	Y	C	Y	C	T	T	Y	Y	N	T	N	Y	T	Y	Y	Y	Y	Y	Y	T	T	T	C	Y	Y	Y	Y
S01_66762476	G/A	1	66762476	+	NA	NA	NA	NA	NA	NA	R	R	G	R	G	G	R	R	R	R	R	A	R	A	R	A	G	G	R	R	N	G	N	R	G	R	R	R	R	R	R	G	G	G	A	R	R	R	R
S01_66762481	A/T	1	66762481	+	NA	NA	NA	NA	NA	NA	W	W	A	W	A	A	W	W	W	W	W	T	W	T	W	T	A	A	W	W	N	A	N	W	A	W	W	W	W	W	W	A	A	A	T	W	W	W	W
S01_66762490	A/C	1	66762490	+	NA	NA	NA	NA	NA	NA	M	M	A	M	A	A	M	M	M	M	M	C	M	C	M	C	A	A	M	M	N	A	N	M	A	M	M	M	M	M	M	A	A	A	C	M	M	M	M
S01_66862917	G/A	1	66862917	+	NA	NA	NA	NA	NA	NA	R	R	G	R	G	G	G	G	R	R	R	R	G	G	R	G	N	A	N	N	R	G	G	R	R	G	A	R	R	R	A	G	G	R	A	R	G	A	R
S01_66862928	C/T	1	66862928	+	NA	NA	NA	NA	NA	NA	Y	Y	C	Y	C	C	C	C	C	C	Y	C	C	C	Y	C	N	Y	N	N	C	C	C	Y	C	C	C	C	C	C	C	C	C	C	T	Y	C	C	Y
S01_66903911	A/G	1	66903911	+	NA	NA	NA	NA	NA	NA	A	R	R	A	N	N	A	N	R	R	A	G	G	N	R	A	A	R	A	R	G	G	G	A	G	N	R	R	R	R	R	N	A	G	A	A	R	R	A
S01_66903919	T/C	1	66903919	+	NA	NA	NA	NA	NA	NA	C	Y	T	C	N	N	T	N	Y	Y	C	T	T	N	Y	T	C	Y	C	Y	T	T	T	C	T	N	Y	Y	Y	Y	Y	N	C	T	C	C	Y	Y	C
S01_66925358	G/A	1	66925358	+	NA	NA	NA	NA	NA	NA	R	R	G	R	G	G	G	G	R	R	G	R	G	G	G	G	R	A	R	A	R	R	R	R	R	G	A	R	R	A	A	G	R	R	A	G	R	A	R
S01_66925364	A/G	1	66925364	+	NA	NA	NA	NA	NA	NA	R	A	A	R	A	A	A	A	R	A	A	A	A	A	A	A	R	A	R	R	A	A	A	R	A	A	A	A	A	A	A	A	R	A	G	A	A	A	R
S01_66925394	C/A	1	66925394	+	NA	NA	NA	NA	NA	NA	M	C	C	M	C	C	C	C	M	C	C	C	C	C	C	C	M	C	M	M	C	C	C	M	C	C	C	C	C	C	C	C	M	C	A	C	C	C	M
S01_67000982	G/T	1	67000982	+	NA	NA	NA	NA	NA	NA	K	G	T	K	K	G	T	T	K	K	K	K	T	T	K	T	K	G	K	G	K	G	N	K	K	T	G	G	K	G	G	T	T	K	G	T	K	G	K
S01_67001596	A/C	1	67001596	+	NA	NA	NA	NA	NA	NA	A	M	A	A	A	A	A	A	M	M	A	M	A	A	A	A	A	M	A	M	M	M	M	A	M	A	M	M	M	M	M	A	M	M	M	A	M	M	A
S01_67001608	G/T	1	67001608	+	NA	NA	NA	NA	NA	NA	G	G	G	G	G	G	G	G	G	G	G	G	G	G	G	G	G	G	G	G	G	G	G	G	G	G	G	G	G	G	G	G	G	G	G	G	K	G	G
S01_67001609	G/T	1	67001609	+	NA	NA	NA	NA	NA	NA	G	G	G	G	G	G	G	G	G	G	G	G	G	G	G	G	G	G	G	G	G	G	G	G	G	G	G	G	G	G	G	G	G	G	G	K	G	G	G
S01_67001611	A/T	1	67001611	+	NA	NA	NA	NA	NA	NA	A	A	A	A	A	A	A	A	A	A	A	A	A	A	A	A	A	A	A	A	A	A	A	A	A	A	A	A	A	A	A	A	A	A	A	A	A	A	A
S01_67128905	G/T	1	67128905	+	NA	NA	NA	NA	NA	NA	G	G	G	G	G	G	G	G	G	G	G	G	G	G	G	G	G	G	G	G	G	G	G	G	K	G	G	G	G	G	G	G	N	K	K	G	G	G	G
S01_67128937	C/T	1	67128937	+	NA	NA	NA	NA	NA	NA	C	C	C	C	C	C	C	C	C	C	C	C	C	C	C	C	C	C	C	C	C	C	C	C	C	C	C	C	C	C	C	C	N	C	C	C	C	C	C
S01_67135840	C/T	1	67135840	+	NA	NA	NA	NA	NA	NA	C	C	C	Y	C	C	C	C	Y	Y	C	Y	C	C	C	C	Y	Y	Y	T	T	C	T	T	Y	C	Y	Y	C	Y	Y	C	C	Y	C	C	T	Y	T
S01_67186129	C/A	1	67186129	+	NA	NA	NA	NA	NA	NA	C	M	M	M	C	M	M	M	M	N	M	A	M	M	M	M	C	A	C	C	N	C	C	M	M	A	A	M	A	A	A	M	M	C	C	M	N	N	C
S01_67186139	G/C	1	67186139	+	NA	NA	NA	NA	NA	NA	G	G	G	S	S	S	G	G	S	N	G	G	G	G	G	G	S	G	S	C	N	G	G	S	G	G	G	G	G	G	G	G	G	G	G	G	N	N	S
S01_67186179	G/A	1	67186179	+	NA	NA	NA	NA	NA	NA	G	R	G	R	G	G	R	R	R	N	G	A	A	A	R	A	G	G	G	G	N	G	G	R	G	A	A	A	A	A	A	G	G	G	G	R	N	N	R
S01_67197943	T/C	1	67197943	+	NA	NA	NA	NA	NA	NA	T	T	T	T	T	T	T	T	T	T	T	T	T	T	T	T	T	T	T	T	T	T	T	T	T	T	T	T	T	T	T	T	T	T	T	T	T	T	T
S01_67197955	T/C	1	67197955	+	NA	NA	NA	NA	NA	NA	T	T	T	T	Y	Y	T	T	T	T	T	T	T	T	T	T	Y	Y	T	T	T	T	T	T	T	T	T	T	Y	T	T	T	T	T	T	T	T	T	T
S01_67197985	T/G	1	67197985	+	NA	NA	NA	NA	NA	NA	T	T	T	T	T	T	T	T	T	T	T	T	T	T	T	T	T	T	T	T	T	T	T	T	T	T	T	T	T	T	T	T	T	T	T	T	T	T	T
S01_67203294	G/T	1	67203294	+	NA	NA	NA	NA	NA	NA	G	G	G	G	G	G	G	G	G	G	G	G	G	G	G	G	G	G	G	G	G	G	G	G	K	G	G	G	G	G	K	G	G	K	G	G	G	G	G
S01_67203310	T/C	1	67203310	+	NA	NA	NA	NA	NA	NA	T	T	T	T	Y	Y	T	T	T	T	T	T	T	T	T	T	Y	Y	T	T	T	T	T	T	T	T	T	T	Y	T	T	T	T	T	T	T	T	T	T
S01_67223443	A/T	1	67223443	+	NA	NA	NA	NA	NA	NA	T	W	T	A	W	A	A	W	W	W	T	A	A	A	W	A	W	A	A	A	W	W	W	A	W	W	A	A	A	A	A	T	T	W	T	W	A	A	A
S01_67223799	T/C	1	67223799	+	NA	NA	NA	NA	NA	NA	C	Y	C	T	C	C	Y	Y	Y	Y	C	T	Y	T	Y	T	C	Y	Y	T	Y	Y	Y	T	Y	Y	T	T	T	T	T	C	C	Y	C	Y	Y	T	T
S01_67223835	G/A	1	67223835	+	NA	NA	NA	NA	NA	NA	G	R	G	G	R	R	G	G	G	G	G	G	G	G	G	G	R	R	G	G	G	G	G	G	G	G	G	G	R	G	G	G	G	G	G	G	G	G	G
S01_67225158	G/A	1	67225158	+	NA	NA	NA	NA	NA	NA	A	A	A	G	R	R	A	A	R	A	N	G	R	G	R	G	R	G	A	N	N	R	G	G	R	A	G	G	G	G	G	N	A	G	A	N	N	N	G
S01_67268948	G/A	1	67268948	+	NA	NA	NA	NA	NA	NA	G	R	G	R	G	G	R	R	G	A	N	A	G	N	R	A	G	R	N	N	R	A	N	G	R	R	A	R	G	A	A	G	G	R	R	R	G	N	R
S01_67378248	A/G	1	67378248	+	NA	NA	NA	NA	NA	NA	A	A	A	A	A	A	A	A	A	A	A	A	A	A	A	A	A	A	A	A	A	A	A	A	A	A	A	A	A	A	A	A	A	A	A	A	R	A	A
S01_67378263	A/G	1	67378263	+	NA	NA	NA	NA	NA	NA	A	R	A	A	R	R	A	A	A	A	A	A	A	A	A	A	A	A	A	A	A	A	A	A	A	A	A	A	R	A	A	A	A	A	A	A	A	A	A
S01_67378264	G/A	1	67378264	+	NA	NA	NA	NA	NA	NA	G	R	G	G	R	R	G	G	G	G	G	G	G	G	G	G	G	G	G	G	G	G	G	G	G	G	G	G	R	G	G	G	G	G	G	G	G	G	G
S01_67385798	C/T	1	67385798	+	NA	NA	NA	NA	NA	NA	N	Y	C	C	T	T	C	C	Y	C	N	C	C	C	C	C	N	C	C	C	C	C	C	C	C	C	C	C	Y	C	C	N	C	C	Y	C	C	C	C
S01_67386569	A/T	1	67386569	+	NA	NA	NA	NA	NA	NA	A	A	A	A	W	W	A	A	A	A	A	A	A	A	A	A	A	A	A	A	A	A	A	A	A	A	A	A	W	A	A	A	A	A	A	A	A	A	A
S01_67469555	T/C	1	67469555	+	NA	NA	NA	NA	NA	NA	T	T	T	T	T	T	T	T	T	T	T	T	T	T	T	T	T	T	T	T	T	T	T	T	T	T	T	T	T	T	T	T	T	T	T	T	T	T	T
S01_67470642	T/G	1	67470642	+	NA	NA	NA	NA	NA	NA	T	T	T	T	T	T	N	N	T	T	N	N	N	T	T	T	T	T	T	T	T	T	T	T	T	T	T	T	T	T	T	T	T	T	N	T	T	T	T
S01_67485964	T/C	1	67485964	+	NA	NA	NA	NA	NA	NA	T	Y	Y	T	Y	Y	T	Y	Y	T	T	T	T	T	T	T	T	T	T	T	T	T	T	T	T	T	Y	Y	Y	Y	Y	T	T	T	T	T	Y	Y	T
S01_67485974	A/G	1	67485974	+	NA	NA	NA	NA	NA	NA	A	A	A	A	A	A	A	A	A	A	A	A	A	A	A	A	A	A	A	A	A	A	A	A	A	A	A	A	A	A	A	A	A	A	A	A	A	A	A
S01_67486000	T/C	1	67486000	+	NA	NA	NA	NA	NA	NA	T	Y	Y	T	Y	Y	T	Y	Y	T	T	T	T	T	T	T	T	T	T	T	T	T	T	T	T	T	Y	Y	Y	Y	Y	T	T	T	T	T	Y	Y	T
S01_67504237	A/T	1	67504237	+	NA	NA	NA	NA	NA	NA	A	A	A	W	A	A	A	A	A	A	A	A	A	A	A	A	A	A	A	A	A	A	A	W	A	A	W	W	W	W	W	A	A	A	A	W	W	T	W
S01_67522619	C/T	1	67522619	+	NA	NA	NA	NA	NA	NA	C	C	C	Y	C	C	C	C	C	C	C	C	C	C	C	C	C	C	C	C	C	C	C	C	C	C	C	C	Y	C	C	C	C	C	C	Y	C	C	Y
S01_67522622	G/A	1	67522622	+	NA	NA	NA	NA	NA	NA	G	R	R	A	R	R	G	R	G	G	G	G	R	G	G	G	R	G	R	G	G	G	G	A	G	G	G	G	R	G	G	G	G	G	G	R	G	G	A
S01_67522624	A/G	1	67522624	+	NA	NA	NA	NA	NA	NA	A	R	R	R	R	R	A	R	A	A	A	A	R	A	A	A	A	A	R	A	A	A	A	G	A	A	A	A	R	A	A	A	A	A	A	A	A	A	R
S01_67522634	T/G	1	67522634	+	NA	NA	NA	NA	NA	NA	T	K	K	K	K	K	T	K	T	T	T	T	K	T	T	T	T	T	K	T	T	T	T	G	T	T	T	T	K	T	T	T	T	T	T	T	T	T	K
S01_67534183	G/A	1	67534183	+	NA	NA	NA	NA	NA	NA	G	G	G	G	G	G	G	G	G	G	G	G	G	G	G	G	G	G	G	G	G	G	G	G	G	G	G	G	G	G	G	G	G	G	G	G	G	G	N
S01_67585446	G/T	1	67585446	+	NA	NA	NA	NA	NA	NA	T	K	K	G	K	G	T	K	K	K	G	G	G	K	K	K	K	G	K	G	G	G	G	G	G	T	G	G	G	G	G	T	G	G	G	G	G	G	G
S01_67606405	G/A	1	67606405	+	NA	NA	NA	NA	NA	NA	G	G	G	A	G	G	G	G	G	R	G	R	R	R	G	R	G	G	G	G	G	G	G	N	G	G	G	A	R	R	R	G	G	G	N	G	R	N	R
S01_67625099	G/A	1	67625099	+	NA	NA	NA	NA	NA	NA	A	R	R	R	R	R	A	R	R	R	G	R	R	A	R	A	R	R	R	G	G	G	G	R	G	A	R	R	R	R	R	A	G	G	G	G	R	R	R
S01_67741704	C/A	1	67741704	+	NA	NA	NA	NA	NA	NA	C	C	C	C	C	C	C	C	C	C	C	C	C	C	C	C	C	C	C	C	C	C	C	C	C	C	C	C	C	C	C	C	C	C	C	M	M	M	C
S01_67742922	C/A	1	67742922	+	NA	NA	NA	NA	NA	NA	C	C	C	C	C	C	C	C	C	C	C	C	C	C	C	C	C	C	C	C	C	C	M	C	M	C	M	M	M	C	M	C	M	C	M	C	C	C	C
S01_67783964	G/T	1	67783964	+	NA	NA	NA	NA	NA	NA	G	G	G	G	G	G	G	G	G	G	G	G	G	G	G	G	G	G	G	G	G	G	G	G	K	G	G	G	K	G	G	G	K	K	G	G	G	K	G
S01_67783999	G/T	1	67783999	+	NA	NA	NA	NA	NA	NA	G	G	G	G	G	G	G	G	G	K	G	G	G	G	G	G	G	G	G	K	G	K	K	G	K	G	T	K	G	T	T	G	T	K	G	G	T	T	G
S01_67825412	T/C	1	67825412	+	NA	NA	NA	NA	NA	NA	T	Y	T	T	T	T	T	T	Y	C	N	C	N	C	T	N	Y	N	T	Y	C	C	C	T	C	T	C	C	C	C	C	T	C	C	N	T	C	C	T
S01_67931889	G/A	1	67931889	+	NA	NA	NA	NA	NA	NA	G	R	R	R	R	R	G	G	R	G	G	G	G	G	G	G	G	R	A	R	G	G	G	R	G	G	R	R	R	R	R	R	G	G	G	R	R	R	R
S01_68170624	A/G	1	68170624	+	NA	NA	NA	NA	NA	NA	A	A	A	A	A	A	A	A	A	R	A	A	A	A	A	R	R	R	A	A	A	R	R	A	R	A	A	A	A	R	R	R	N	A	N	A	A	A	A
S01_68170665	C/A	1	68170665	+	NA	NA	NA	NA	NA	NA	C	C	C	C	C	C	C	C	C	C	C	C	C	C	C	C	C	C	C	C	C	C	C	C	C	C	C	C	C	C	C	C	N	C	N	A	M	C	C
S01_68170669	A/G	1	68170669	+	NA	NA	NA	NA	NA	NA	A	A	A	A	A	A	A	A	A	R	A	A	A	A	A	R	R	R	A	A	A	R	R	A	R	A	A	A	A	R	R	R	N	A	N	G	R	A	A
S01_68170675	G/T	1	68170675	+	NA	NA	NA	NA	NA	NA	G	G	G	G	G	G	G	G	G	K	G	G	G	G	G	K	K	K	G	G	G	K	K	G	K	G	G	G	G	K	K	K	N	G	N	T	K	G	G
S01_68199103	C/T	1	68199103	+	NA	NA	NA	NA	NA	NA	C	Y	Y	Y	Y	Y	C	C	C	C	C	C	C	C	C	C	Y	C	Y	Y	C	C	C	Y	C	C	C	C	C	C	C	C	C	C	C	C	Y	C	Y
S01_68199105	G/A	1	68199105	+	NA	NA	NA	NA	NA	NA	G	R	R	R	R	R	G	G	G	G	G	G	G	G	G	G	R	G	R	R	G	G	G	R	G	G	G	G	G	G	G	G	G	G	G	G	R	G	R
S01_68235175	C/T	1	68235175	+	NA	NA	NA	NA	NA	NA	C	C	Y	Y	C	C	C	C	C	C	C	C	C	C	C	C	C	C	Y	C	C	C	C	Y	C	C	C	C	C	C	C	C	C	C	C	C	C	C	Y
S01_68235203	G/C	1	68235203	+	NA	NA	NA	NA	NA	NA	S	S	S	S	S	S	S	S	S	S	S	S	S	S	S	S	S	S	S	S	S	S	S	S	S	S	S	S	S	S	S	S	C	S	S	G	S	S	S
S01_68235222	G/A	1	68235222	+	NA	NA	NA	NA	NA	NA	R	R	R	R	R	R	R	R	R	R	R	R	R	R	R	R	R	R	R	R	R	R	R	R	R	R	R	R	R	R	R	R	A	R	R	G	R	R	R
S01_68295898	G/A	1	68295898	+	NA	NA	NA	NA	NA	NA	G	G	R	R	R	R	G	G	G	G	G	G	G	G	G	G	G	G	A	N	G	G	G	R	G	G	G	G	G	G	G	G	G	G	G	G	G	G	A
S01_68296556	T/C	1	68296556	+	NA	NA	NA	NA	NA	NA	T	Y	Y	C	Y	Y	T	T	Y	Y	Y	Y	Y	Y	T	Y	Y	T	Y	C	T	T	T	C	T	T	Y	Y	Y	Y	Y	T	T	T	Y	C	Y	Y	C
S01_68306384	T/C	1	68306384	+	NA	NA	NA	NA	NA	NA	T	Y	Y	C	Y	Y	T	T	Y	T	T	T	T	T	Y	T	T	T	Y	T	T	T	T	C	T	T	T	Y	T	T	T	T	T	T	N	N	T	T	C
S01_68404533	C/A	1	68404533	+	NA	NA	NA	NA	NA	NA	C	C	C	C	C	C	C	C	C	C	C	C	C	C	C	C	M	N	C	C	C	C	C	C	C	C	C	C	C	C	C	C	C	C	C	C	C	C	C
S01_68404570	T/C	1	68404570	+	NA	NA	NA	NA	NA	NA	T	T	T	T	T	T	T	T	T	T	T	T	T	T	T	T	T	N	T	T	T	T	T	T	T	T	T	T	T	T	T	T	T	T	T	T	Y	T	T
S01_68404571	A/C	1	68404571	+	NA	NA	NA	NA	NA	NA	A	A	A	A	A	A	A	A	A	A	A	A	A	A	A	A	A	N	A	A	A	A	A	A	A	A	A	A	A	A	A	A	A	A	A	A	M	A	A
S01_68404573	C/A	1	68404573	+	NA	NA	NA	NA	NA	NA	C	C	C	C	C	C	C	C	C	C	C	C	C	C	C	C	C	N	C	C	C	C	C	C	C	C	C	C	C	C	C	C	C	C	C	C	M	C	C
S01_68404574	T/G	1	68404574	+	NA	NA	NA	NA	NA	NA	T	T	T	T	T	T	T	T	T	T	T	T	T	T	T	T	T	N	T	T	T	T	T	T	T	T	T	T	T	T	T	T	T	T	T	T	K	T	T
S01_68404575	C/A	1	68404575	+	NA	NA	NA	NA	NA	NA	C	C	C	C	C	C	C	C	C	C	C	C	C	C	C	C	C	N	C	C	C	C	C	C	C	C	C	C	C	C	C	C	C	C	C	C	M	C	C
S01_68413964	G/A	1	68413964	+	NA	NA	NA	NA	NA	NA	G	R	R	R	A	A	G	G	R	R	R	R	R	R	R	R	R	G	G	G	G	G	G	R	G	G	G	G	R	G	G	G	A	G	R	A	R	G	R
S01_68414270	T/C	1	68414270	+	NA	NA	NA	NA	NA	NA	T	Y	T	Y	C	C	T	T	T	Y	Y	Y	Y	T	T	Y	Y	T	T	T	T	T	T	Y	T	T	T	T	T	T	T	T	C	T	T	C	T	T	T
S01_68431717	A/C	1	68431717	+	NA	NA	NA	NA	NA	NA	A	A	A	A	A	A	A	A	A	A	A	A	A	A	A	A	M	A	A	A	A	A	A	A	A	A	A	A	A	A	A	A	A	A	A	A	A	A	A
S01_68476809	T/C	1	68476809	+	NA	NA	NA	NA	NA	NA	Y	Y	T	T	N	N	Y	T	Y	Y	T	C	T	T	Y	T	C	Y	T	C	Y	Y	Y	T	Y	Y	C	C	Y	C	C	Y	N	C	C	N	C	C	T
S01_68519115	T/A	1	68519115	+	NA	NA	NA	NA	NA	NA	T	T	T	T	T	T	T	T	T	T	T	T	T	T	T	T	T	T	T	T	T	T	T	T	T	T	T	T	T	T	T	T	T	T	T	T	T	T	T
S01_68519120	T/C	1	68519120	+	NA	NA	NA	NA	NA	NA	T	Y	Y	Y	C	C	T	T	Y	Y	Y	Y	Y	Y	T	Y	T	Y	T	T	T	T	T	Y	T	T	T	T	Y	T	T	T	C	T	Y	C	T	T	Y
S01_68552487	G/C	1	68552487	+	NA	NA	NA	NA	NA	NA	G	S	S	S	C	C	G	G	S	G	G	G	G	G	G	N	G	S	G	G	G	G	G	S	G	G	G	G	S	G	G	G	C	G	S	S	G	G	S
S01_68569441	T/C	1	68569441	+	NA	NA	NA	NA	NA	NA	Y	Y	T	T	T	T	Y	T	Y	Y	T	Y	T	T	Y	T	C	Y	T	Y	Y	Y	Y	T	Y	Y	C	Y	Y	C	C	Y	T	C	Y	T	Y	C	T
S01_68569464	T/C	1	68569464	+	NA	NA	NA	NA	NA	NA	T	T	T	T	T	T	T	T	T	T	T	T	T	T	T	T	T	T	T	T	T	T	T	T	T	T	T	T	T	T	T	T	T	T	T	T	T	T	T
S01_68571449	T/C	1	68571449	+	NA	NA	NA	NA	NA	NA	T	T	T	T	T	T	T	T	T	T	T	T	T	T	T	T	T	T	T	T	T	T	T	T	T	T	T	T	T	T	T	T	T	T	T	T	T	T	T
S01_68586727	A/C	1	68586727	+	NA	NA	NA	NA	NA	NA	A	A	A	A	A	A	A	A	A	A	A	A	A	A	A	A	A	A	A	A	A	A	A	A	A	A	A	A	A	A	A	A	A	A	A	A	A	A	A
S01_68586764	C/T	1	68586764	+	NA	NA	NA	NA	NA	NA	C	C	C	C	C	C	C	C	C	C	C	C	C	C	C	C	C	C	C	C	C	C	C	C	C	C	C	C	C	C	C	C	C	C	C	C	C	C	C
S01_68640832	G/A	1	68640832	+	NA	NA	NA	NA	NA	NA	R	R	R	R	G	G	R	R	R	R	R	R	R	R	R	R	G	G	R	G	R	R	R	R	R	G	G	G	R	G	G	R	G	G	G	R	G	G	R
S01_68652982	C/A	1	68652982	+	NA	NA	NA	NA	NA	NA	C	C	C	C	C	C	C	C	C	C	C	C	C	C	C	C	C	C	C	C	C	C	C	C	C	C	C	C	C	C	C	C	C	C	C	C	C	M	C
S01_68657276	A/C	1	68657276	+	NA	NA	NA	NA	NA	NA	A	A	A	A	A	A	A	A	A	A	A	A	A	A	A	A	A	A	M	A	A	A	A	M	A	A	A	A	A	A	A	A	A	A	A	A	A	A	A
S01_68698599	C/T	1	68698599	+	NA	NA	NA	NA	NA	NA	C	C	C	C	C	C	C	C	Y	Y	C	C	C	C	C	C	C	C	C	C	C	C	C	C	C	C	C	Y	Y	Y	Y	C	C	C	C	C	Y	Y	C
S01_68698633	G/A	1	68698633	+	NA	NA	NA	NA	NA	NA	G	G	G	G	G	G	G	G	R	R	G	G	G	G	G	G	G	G	G	G	G	G	G	G	G	G	G	R	R	R	R	G	G	G	G	G	R	R	G
S01_68738807	A/G	1	68738807	+	NA	NA	NA	NA	NA	NA	A	A	A	A	A	A	A	A	A	A	A	A	A	A	A	A	A	A	A	A	A	A	A	A	A	A	A	A	A	A	A	A	A	A	A	A	A	A	A
S01_68808707	G/C	1	68808707	+	NA	NA	NA	NA	NA	NA	C	S	S	G	G	G	S	C	G	G	G	G	G	G	N	G	G	G	G	N	G	G	G	G	G	C	G	G	G	G	G	C	G	G	C	G	N	N	N
S01_68826792	T/C	1	68826792	+	NA	NA	NA	NA	NA	NA	T	T	T	T	T	T	T	T	T	T	T	T	T	T	T	T	T	T	Y	T	T	T	T	T	T	T	T	T	T	T	T	N	T	T	T	T	T	T	T
S01_68826810	G/A	1	68826810	+	NA	NA	NA	NA	NA	NA	G	G	G	G	G	G	G	G	G	G	G	G	G	G	G	G	G	G	R	G	G	G	G	G	G	G	G	G	G	G	G	N	G	G	G	G	G	G	G
S01_68830767	A/G	1	68830767	+	NA	NA	NA	NA	NA	NA	A	A	A	A	A	A	A	A	A	A	A	A	A	A	A	A	A	A	A	A	A	A	A	A	A	A	A	A	A	A	A	A	A	A	A	A	R	A	A
S01_68830778	A/G	1	68830778	+	NA	NA	NA	NA	NA	NA	A	A	A	A	A	A	A	A	A	A	A	A	A	A	A	A	A	A	A	A	A	A	A	A	A	A	A	A	A	A	A	A	A	A	A	A	R	A	A
S01_68830788	A/T	1	68830788	+	NA	NA	NA	NA	NA	NA	A	A	A	A	A	A	A	A	A	A	A	A	A	A	A	A	A	A	A	A	A	A	A	A	A	A	A	A	A	A	A	A	A	A	A	A	W	A	A
S01_68838736	T/C	1	68838736	+	NA	NA	NA	NA	NA	NA	T	Y	T	T	Y	Y	T	T	T	T	T	T	T	T	T	T	T	T	Y	T	T	T	T	T	T	T	T	T	T	T	T	Y	Y	T	T	T	Y	T	T
S01_68878540	T/G	1	68878540	+	NA	NA	NA	NA	NA	NA	T	T	T	T	T	T	T	T	T	T	T	T	T	T	T	T	T	T	T	T	T	T	T	T	T	T	T	T	T	T	T	T	T	T	T	T	T	T	T
S01_68878550	A/G	1	68878550	+	NA	NA	NA	NA	NA	NA	A	A	A	G	A	A	A	A	A	A	A	R	R	R	A	R	A	A	R	R	A	A	A	G	A	A	A	A	A	A	A	A	A	A	A	A	A	A	G
S01_68907357	A/G	1	68907357	+	NA	NA	NA	NA	NA	NA	A	R	A	A	R	R	A	A	A	A	A	A	A	A	A	A	R	A	A	A	A	A	A	A	A	A	A	A	R	A	A	A	R	A	A	A	A	A	A
S01_68907361	G/A	1	68907361	+	NA	NA	NA	NA	NA	NA	G	G	G	G	G	G	G	G	G	G	G	G	G	G	G	G	R	G	G	G	G	G	G	G	G	G	G	G	G	G	G	G	G	G	G	R	G	G	G
S01_68907382	C/T	1	68907382	+	NA	NA	NA	NA	NA	NA	C	Y	C	C	Y	Y	C	C	C	C	C	C	C	C	C	C	Y	C	C	C	C	C	C	C	C	C	C	C	Y	C	C	C	Y	C	C	Y	Y	C	C
S01_68921184	G/T	1	68921184	+	NA	NA	NA	NA	NA	NA	G	G	G	G	G	G	G	G	G	G	G	G	G	G	G	G	G	G	G	G	G	G	G	G	K	G	K	K	K	G	G	G	K	K	G	G	G	G	G
S01_68933943	C/A	1	68933943	+	NA	NA	NA	NA	NA	NA	C	C	C	C	C	C	C	C	C	C	C	C	C	C	C	C	C	C	C	C	C	C	M	C	M	M	C	C	C	C	C	C	C	C	C	C	C	C	C
S01_68962030	G/A	1	68962030	+	NA	NA	NA	NA	NA	NA	N	G	G	G	G	G	R	G	R	R	G	R	G	G	R	G	A	A	N	R	R	R	N	N	R	R	A	A	R	A	A	G	G	A	G	G	R	A	G
S01_68962041	T/A	1	68962041	+	NA	NA	NA	NA	NA	NA	N	T	A	T	W	T	T	W	W	T	W	T	W	T	T	T	T	T	N	T	W	W	N	N	W	T	T	T	W	T	T	T	W	T	A	T	T	T	T
S01_68962042	T/A	1	68962042	+	NA	NA	NA	NA	NA	NA	N	A	A	T	W	T	W	A	W	W	A	T	W	W	W	W	T	T	N	W	W	W	N	N	W	W	T	T	W	T	T	A	W	T	A	W	T	T	T
S01_68962044	A/T	1	68962044	+	NA	NA	NA	NA	NA	NA	N	A	A	T	W	T	A	A	A	A	A	W	W	W	A	W	A	A	N	A	A	A	N	N	A	A	A	A	W	A	A	A	W	A	A	W	W	A	T
S01_68962054	A/G	1	68962054	+	NA	NA	NA	NA	NA	NA	N	A	A	G	R	G	A	A	A	A	A	R	R	R	A	R	A	A	N	A	A	A	N	N	A	A	A	A	R	A	A	A	R	A	A	R	R	A	G
S01_68962058	T/C	1	68962058	+	NA	NA	NA	NA	NA	NA	N	T	T	C	Y	C	T	T	T	T	T	Y	Y	Y	T	Y	T	T	N	T	T	T	N	N	T	T	T	T	Y	T	T	T	Y	T	T	Y	Y	T	C
S01_68971184	T/C	1	68971184	+	NA	NA	NA	NA	NA	NA	C	Y	C	T	Y	Y	Y	C	Y	Y	C	T	Y	Y	Y	Y	T	Y	C	Y	Y	Y	Y	T	Y	Y	T	T	Y	T	T	C	Y	T	C	Y	T	T	T
S01_69119367	C/A	1	69119367	+	NA	NA	NA	NA	NA	NA	A	M	C	C	C	C	M	M	M	M	A	C	M	M	M	M	C	C	M	M	M	M	M	C	M	M	C	C	M	C	C	M	M	C	A	M	C	C	C
S01_69119409	A/G	1	69119409	+	NA	NA	NA	NA	NA	NA	G	R	A	A	A	A	R	R	R	R	G	A	R	R	R	R	A	A	R	R	R	R	G	A	R	R	A	A	R	A	A	R	R	A	G	R	A	A	A
S01_69119446	G/A	1	69119446	+	NA	NA	NA	NA	NA	NA	A	R	G	G	G	G	R	R	R	R	A	G	R	R	R	R	G	G	R	R	R	R	A	G	R	R	G	G	R	G	G	R	R	G	A	R	G	G	G
S01_69119455	A/G	1	69119455	+	NA	NA	NA	NA	NA	NA	G	R	A	A	A	A	R	R	R	R	G	A	R	R	R	R	A	A	R	R	R	R	G	A	R	R	A	A	R	A	A	R	R	A	G	R	A	A	A
S01_69119463	G/C	1	69119463	+	NA	NA	NA	NA	NA	NA	C	S	G	G	G	G	S	S	S	S	C	G	S	S	S	S	G	G	S	S	S	S	C	G	S	S	G	G	S	G	G	S	S	G	C	S	G	G	G
S01_69134004	A/T	1	69134004	+	NA	NA	NA	NA	NA	NA	A	W	A	T	A	A	W	A	W	W	N	T	T	W	W	N	W	T	A	N	W	T	N	T	W	A	W	T	W	T	W	A	A	T	A	T	N	N	N
S01_69134013	G/A	1	69134013	+	NA	NA	NA	NA	NA	NA	G	R	G	A	G	G	R	G	R	R	N	A	A	R	R	N	R	A	G	N	R	A	N	A	R	G	R	A	R	A	R	G	G	A	G	A	N	N	N
S01_69134033	T/A	1	69134033	+	NA	NA	NA	NA	NA	NA	A	W	T	T	T	T	W	A	W	W	N	T	T	W	W	N	T	T	A	N	W	T	N	T	W	A	T	T	W	T	T	W	W	T	A	T	N	N	N
S01_69325695	G/A	1	69325695	+	NA	NA	NA	NA	NA	NA	G	R	G	A	G	G	G	G	R	R	A	R	A	R	G	R	G	G	R	G	R	R	R	A	R	G	G	R	R	G	G	G	R	G	R	R	R	G	A
S01_69483079	A/T	1	69483079	+	NA	NA	NA	NA	NA	NA	A	A	A	A	A	A	A	A	A	A	A	A	A	A	A	A	A	A	A	A	A	A	A	A	A	A	A	A	A	A	A	A	A	A	A	A	W	A	A
S01_69550077	C/T	1	69550077	+	NA	NA	NA	NA	NA	NA	C	Y	C	Y	C	Y	C	C	C	C	Y	C	Y	Y	C	Y	C	C	C	N	C	C	C	C	Y	N	C	T	Y	C	C	Y	Y	N	C	C	N	C	Y
S01_69550079	G/T	1	69550079	+	NA	NA	NA	NA	NA	NA	G	K	G	K	G	K	G	G	G	G	K	G	K	K	G	K	G	G	G	N	G	G	G	G	K	N	G	T	K	G	G	K	K	N	G	G	N	G	K
S01_69550080	C/T	1	69550080	+	NA	NA	NA	NA	NA	NA	C	Y	C	Y	C	Y	C	C	C	C	Y	C	Y	Y	C	Y	C	C	C	N	C	C	C	C	Y	N	C	T	Y	C	C	Y	Y	N	C	C	N	C	Y
S01_69551471	A/G	1	69551471	+	NA	NA	NA	NA	NA	NA	A	A	A	A	A	A	A	A	A	A	A	A	A	A	A	A	R	A	A	A	A	A	A	A	A	A	A	A	A	A	A	A	A	A	A	A	A	A	A
S01_69693255	G/T	1	69693255	+	NA	NA	NA	NA	NA	NA	G	G	G	G	G	G	G	G	G	G	G	G	G	G	G	G	G	G	G	G	G	G	G	G	G	K	G	G	K	G	K	G	K	G	G	G	G	G	G
S01_69693269	T/G	1	69693269	+	NA	NA	NA	NA	NA	NA	T	K	T	T	T	T	K	T	K	K	K	K	K	T	K	T	G	T	G	G	G	G	G	T	G	K	K	K	K	K	K	K	K	G	K	K	K	K	T
S01_69693281	G/T	1	69693281	+	NA	NA	NA	NA	NA	NA	G	G	G	G	G	G	G	G	G	G	G	G	G	G	G	G	G	G	T	K	G	G	G	G	G	G	G	G	G	G	G	K	G	G	G	K	K	G	G
S01_69716319	T/G	1	69716319	+	NA	NA	NA	NA	NA	NA	T	T	K	T	T	T	T	T	T	T	T	T	T	T	T	T	T	T	T	T	T	N	T	T	T	T	T	T	K	T	T	T	T	T	T	K	T	T	T
S01_69760550	G/A	1	69760550	+	NA	NA	NA	NA	NA	NA	G	G	G	G	G	G	G	G	G	G	G	G	G	G	G	G	G	G	G	G	G	G	G	G	G	G	G	G	G	G	G	G	G	G	G	R	G	G	G
S01_69774415	A/G	1	69774415	+	NA	NA	NA	NA	NA	NA	A	A	A	A	A	A	A	A	A	A	A	A	A	A	A	A	R	A	A	A	A	A	A	A	A	A	A	A	A	A	A	A	A	A	A	A	A	A	A
S01_69776359	G/A	1	69776359	+	NA	NA	NA	NA	NA	NA	G	R	G	G	R	R	G	G	R	G	G	G	G	G	G	G	G	G	R	G	G	G	G	G	G	G	G	G	R	G	G	R	R	G	G	G	G	G	G
S01_69839533	G/T	1	69839533	+	NA	NA	NA	NA	NA	NA	G	K	K	G	T	K	G	G	K	G	K	G	T	G	G	G	K	K	K	G	K	K	K	G	K	G	G	K	K	G	G	K	T	G	T	K	K	G	G
S01_69839541	G/A	1	69839541	+	NA	NA	NA	NA	NA	NA	G	G	G	G	G	G	G	G	G	G	G	G	G	G	G	G	R	G	G	G	G	G	G	G	G	G	G	G	G	G	G	G	G	G	G	G	G	G	G
S01_69839560	A/T	1	69839560	+	NA	NA	NA	NA	NA	NA	A	A	A	A	T	W	A	A	A	A	A	A	A	A	A	A	A	A	A	A	A	A	A	A	A	A	A	A	A	A	A	A	W	A	A	A	A	A	A
S01_69839576	C/T	1	69839576	+	NA	NA	NA	NA	NA	NA	C	C	C	C	C	C	C	C	C	C	C	C	C	C	C	C	C	C	C	C	C	C	C	C	C	C	C	C	C	C	C	C	C	C	C	C	C	Y	C
S01_69869679	T/C	1	69869679	+	NA	NA	NA	NA	NA	NA	C	Y	T	C	T	T	C	C	Y	Y	T	Y	Y	C	Y	C	Y	Y	T	T	T	T	T	C	T	C	T	T	T	T	T	C	T	T	Y	Y	Y	T	C
S01_69870160	A/T	1	69870160	+	NA	NA	NA	NA	NA	NA	A	W	W	A	T	T	A	A	W	W	A	W	A	A	A	A	A	A	W	T	W	W	W	A	W	A	T	W	W	T	T	A	W	T	A	A	W	T	A
S01_69870779	C/G	1	69870779	+	NA	NA	NA	NA	NA	NA	C	S	S	C	C	C	C	C	S	C	C	C	C	C	C	C	C	S	C	C	C	C	C	C	C	C	C	C	C	C	C	C	S	C	S	S	C	C	C
S01_69870809	G/T	1	69870809	+	NA	NA	NA	NA	NA	NA	G	K	T	G	T	T	G	G	K	K	G	K	G	G	K	G	G	K	K	T	K	K	K	G	K	G	T	K	K	T	T	G	T	T	K	K	K	T	G
S01_70079504	G/A	1	70079504	+	NA	NA	NA	NA	NA	NA	G	R	A	G	A	A	G	G	R	R	N	R	G	G	R	G	G	G	N	A	A	A	A	G	A	G	A	A	R	A	A	G	A	A	G	G	A	A	G
S01_70094491	G/A	1	70094491	+	NA	NA	NA	NA	NA	NA	A	R	G	A	G	G	A	A	G	G	N	G	N	A	R	A	A	G	G	G	G	G	G	A	G	A	G	G	G	G	G	N	R	G	A	A	R	G	A
S01_70094530	A/C	1	70094530	+	NA	NA	NA	NA	NA	NA	C	M	A	C	A	A	C	C	A	A	N	A	N	C	M	C	C	A	A	A	A	A	A	C	A	C	A	A	A	A	A	N	M	A	C	C	M	A	C
S01_70126780	C/A	1	70126780	+	NA	NA	NA	NA	NA	NA	C	C	C	C	C	C	C	C	C	C	C	C	C	C	C	C	C	C	C	C	C	C	C	C	M	M	C	C	C	C	C	C	C	C	C	C	C	C	C
S01_70258136	G/C	1	70258136	+	NA	NA	NA	NA	NA	NA	G	G	G	G	G	G	G	G	S	G	G	C	G	G	G	N	G	C	G	G	S	S	S	G	S	G	C	S	S	C	C	G	G	C	G	G	C	C	G
S01_70258139	G/T	1	70258139	+	NA	NA	NA	NA	NA	NA	G	G	G	G	G	G	G	G	K	G	G	T	G	G	G	N	G	T	G	G	K	K	K	G	K	G	T	K	K	T	T	G	G	T	G	G	T	T	G
S01_70334546	T/C	1	70334546	+	NA	NA	NA	NA	NA	NA	T	Y	T	T	T	T	T	T	Y	Y	T	Y	T	T	T	T	T	C	T	Y	Y	Y	Y	T	Y	T	C	Y	Y	C	C	T	Y	C	Y	T	Y	C	T
S01_70471588	T/C	1	70471588	+	NA	NA	NA	NA	NA	NA	C	T	T	Y	T	T	Y	Y	T	Y	T	Y	Y	C	Y	C	T	T	T	T	T	T	T	Y	T	Y	T	T	T	T	T	T	T	T	Y	T	T	T	Y
S01_70571543	C/G	1	70571543	+	NA	NA	NA	NA	NA	NA	C	S	C	C	C	C	C	C	S	C	C	C	C	C	C	C	C	C	C	C	C	C	C	C	C	C	C	C	C	C	C	C	S	C	S	C	S	C	C
S01_70595549	T/G	1	70595549	+	NA	NA	NA	NA	NA	NA	G	K	K	T	T	T	K	K	K	K	G	T	K	K	K	G	T	T	K	T	K	K	G	T	K	K	T	K	K	T	T	G	T	T	K	K	T	T	T
S01_70743811	C/T	1	70743811	+	NA	NA	NA	NA	NA	NA	T	C	Y	C	C	C	T	T	Y	C	T	C	T	C	Y	C	C	N	C	C	Y	Y	Y	C	C	T	C	C	Y	C	C	T	C	C	N	Y	C	C	C
S01_70743851	A/G	1	70743851	+	NA	NA	NA	NA	NA	NA	A	R	A	R	A	A	G	A	R	A	A	G	N	R	R	R	R	G	A	A	A	A	A	A	A	R	R	R	R	R	A	A	R	A	A	A	R	R	R
S01_70743872	T/G	1	70743872	+	NA	NA	NA	NA	NA	NA	T	K	T	K	T	T	G	T	K	T	T	G	N	K	K	K	K	G	T	T	T	T	T	T	T	K	K	K	K	K	T	T	K	T	T	T	K	K	K
S01_70743877	T/C	1	70743877	+	NA	NA	NA	NA	NA	NA	T	Y	T	Y	T	T	C	T	Y	T	T	C	N	Y	Y	Y	Y	C	T	T	T	T	T	T	T	Y	Y	Y	Y	Y	T	T	Y	T	T	T	Y	Y	Y
S01_70743894	G/A	1	70743894	+	NA	NA	NA	NA	NA	NA	G	R	G	R	G	G	A	G	R	G	G	A	N	R	R	R	R	A	G	G	G	G	G	G	G	R	R	R	R	R	G	G	R	G	G	G	R	R	R
S01_70855144	T/C	1	70855144	+	NA	NA	NA	NA	NA	NA	T	T	Y	Y	Y	Y	T	T	T	T	T	T	T	T	T	T	T	T	Y	C	T	T	T	Y	T	T	T	T	T	T	T	T	T	T	T	T	T	T	Y
S01_70931533	A/G	1	70931533	+	NA	NA	NA	NA	NA	NA	A	A	A	A	A	A	A	A	A	A	A	A	A	A	A	A	A	A	A	A	A	A	A	A	A	A	A	A	A	A	A	A	R	A	R	A	A	A	A
S01_70931534	C/G	1	70931534	+	NA	NA	NA	NA	NA	NA	C	C	C	C	C	C	C	C	C	C	C	C	C	C	C	C	C	C	C	C	C	C	C	C	C	C	C	C	C	C	C	C	S	C	S	C	C	C	C
S01_70999607	T/C	1	70999607	+	NA	NA	NA	NA	NA	NA	T	T	T	T	T	T	T	T	T	T	T	T	T	T	T	T	T	T	T	T	T	T	T	T	T	T	T	T	Y	T	T	T	T	T	T	Y	T	T	T
S01_70999623	A/T	1	70999623	+	NA	NA	NA	NA	NA	NA	A	A	A	A	A	A	A	A	A	A	A	A	A	A	A	A	A	A	A	A	A	A	A	A	A	A	A	A	W	A	A	A	A	A	A	W	A	A	A
S01_71051737	A/G	1	71051737	+	NA	NA	NA	NA	NA	NA	A	R	A	R	A	A	A	N	A	A	A	R	R	R	A	N	A	N	A	A	A	A	N	R	A	A	A	A	A	A	A	A	G	A	A	N	A	N	G
S01_71051779	T/C	1	71051779	+	NA	NA	NA	NA	NA	NA	T	Y	T	Y	T	T	T	N	T	T	T	Y	Y	Y	T	N	T	N	T	T	T	T	N	Y	T	T	T	T	T	T	T	T	C	T	T	N	T	N	C
S01_71087581	A/G	1	71087581	+	NA	NA	NA	NA	NA	NA	A	A	A	A	A	A	R	G	A	A	A	A	A	A	R	N	G	A	A	N	A	N	N	A	A	R	A	A	A	A	A	N	R	A	A	A	N	N	A
S01_71087582	A/G	1	71087582	+	NA	NA	NA	NA	NA	NA	A	A	A	A	A	A	R	G	A	A	A	A	A	A	R	N	G	A	A	N	A	N	N	A	A	R	A	A	A	A	A	N	R	A	A	A	N	N	A
S01_71087591	T/A	1	71087591	+	NA	NA	NA	NA	NA	NA	T	T	T	T	T	T	W	A	T	T	T	T	T	T	W	N	A	T	T	N	T	N	N	T	T	W	T	T	T	T	T	N	W	T	T	T	N	N	T
S01_71087627	G/A	1	71087627	+	NA	NA	NA	NA	NA	NA	G	G	G	G	G	G	R	A	G	G	G	G	G	G	R	N	A	G	G	N	G	N	N	G	G	R	G	G	G	G	G	N	R	G	G	G	N	N	G
S01_71102856	G/A	1	71102856	+	NA	NA	NA	NA	NA	NA	A	G	A	R	R	R	R	R	R	G	R	G	R	G	R	G	G	G	R	R	R	R	R	R	R	R	G	G	R	G	G	R	G	G	A	R	G	G	R
S01_71102873	A/G	1	71102873	+	NA	NA	NA	NA	NA	NA	G	A	G	R	R	R	R	R	R	A	R	A	R	A	R	A	A	A	R	R	R	R	R	R	R	R	A	A	R	A	A	R	A	A	G	R	A	A	R
S01_71108358	T/A	1	71108358	+	NA	NA	NA	NA	NA	NA	A	T	A	W	W	T	W	A	T	T	W	T	A	T	W	T	T	N	W	W	W	W	T	N	W	W	T	W	W	T	T	A	T	T	A	W	N	T	W
S01_71108379	T/G	1	71108379	+	NA	NA	NA	NA	NA	NA	G	K	G	K	K	T	G	G	K	T	K	T	G	T	G	T	G	N	K	K	K	K	T	N	K	G	T	K	K	T	T	G	K	T	G	K	N	T	K
S01_71108402	C/G	1	71108402	+	NA	NA	NA	NA	NA	NA	G	C	G	S	S	C	S	G	C	C	S	C	G	C	S	C	C	N	S	S	S	S	C	N	S	S	C	S	S	C	C	G	C	C	G	S	N	C	S
S01_71122151	G/A	1	71122151	+	NA	NA	NA	NA	NA	NA	N	R	A	A	A	A	N	N	R	R	A	R	A	R	R	R	A	R	R	G	G	G	G	A	G	A	G	G	G	G	G	G	G	G	N	A	R	R	A
S01_71243814	G/A	1	71243814	+	NA	NA	NA	NA	NA	NA	R	R	G	R	G	G	G	G	R	R	G	R	R	A	G	A	G	R	G	R	R	R	R	R	R	G	R	R	R	R	R	G	A	A	G	R	R	R	R
S01_71248316	T/C	1	71248316	+	NA	NA	NA	NA	NA	NA	Y	Y	T	Y	T	T	T	T	Y	Y	T	Y	Y	C	T	C	T	Y	T	Y	Y	Y	Y	Y	Y	T	Y	Y	Y	Y	Y	T	C	C	T	Y	Y	Y	Y
S01_71248317	G/A	1	71248317	+	NA	NA	NA	NA	NA	NA	R	R	G	R	G	G	G	G	R	R	G	R	R	A	G	A	G	R	G	R	R	R	R	R	R	G	R	R	R	R	R	G	A	A	G	R	R	R	R
S01_71248534	A/T	1	71248534	+	NA	NA	NA	NA	NA	NA	W	W	A	W	A	A	A	A	W	W	A	W	W	T	A	T	A	W	A	W	W	W	W	W	W	A	W	W	W	W	W	A	T	T	A	W	W	W	W
S01_71359245	C/T	1	71359245	+	NA	NA	NA	NA	NA	NA	C	C	C	C	C	C	C	C	C	C	C	C	C	C	C	C	C	Y	C	C	C	C	C	C	C	C	C	C	C	C	C	C	C	C	C	C	C	C	C
S01_71437440	A/C	1	71437440	+	NA	NA	NA	NA	NA	NA	A	A	A	A	A	A	A	A	A	A	A	A	M	A	A	M	A	A	A	A	M	M	N	A	A	A	A	A	M	A	A	A	A	A	A	A	A	A	N
S01_71479264	A/C	1	71479264	+	NA	NA	NA	NA	NA	NA	A	A	A	A	A	A	A	A	A	A	A	A	A	A	A	A	A	A	A	A	A	A	A	A	A	A	A	A	A	A	A	A	A	A	A	A	A	N	A
S01_71479266	G/T	1	71479266	+	NA	NA	NA	NA	NA	NA	G	G	G	G	G	G	G	G	G	G	G	G	G	G	G	G	G	G	G	G	G	G	G	G	G	G	G	G	G	G	G	G	G	G	G	K	T	N	G
S01_71601698	A/G	1	71601698	+	NA	NA	NA	NA	NA	NA	A	A	A	A	A	A	A	A	R	A	A	A	R	A	A	A	A	A	A	A	R	R	A	N	A	A	R	R	R	R	R	N	G	A	A	A	G	R	A
S01_71601713	C/A	1	71601713	+	NA	NA	NA	NA	NA	NA	C	C	C	C	C	C	C	C	M	C	C	C	M	C	C	C	C	C	C	C	M	M	C	N	C	C	M	M	M	M	M	N	A	C	C	C	A	M	C
S01_71607349	C/A	1	71607349	+	NA	NA	NA	NA	NA	NA	C	C	C	C	C	C	C	C	C	C	C	C	M	C	C	C	N	C	C	C	C	A	N	C	C	C	M	C	A	M	M	C	A	C	C	N	N	N	C
S01_71611579	C/T	1	71611579	+	NA	NA	NA	NA	NA	NA	Y	Y	Y	C	C	C	T	T	Y	C	C	C	C	C	Y	C	T	C	C	C	C	C	C	C	C	T	C	C	C	C	C	C	C	C	T	C	C	C	C
S01_71611617	T/C	1	71611617	+	NA	NA	NA	NA	NA	NA	T	Y	Y	Y	C	C	T	T	Y	C	C	Y	T	Y	Y	Y	T	T	Y	C	Y	Y	C	Y	C	T	Y	Y	Y	Y	Y	T	T	C	T	C	Y	Y	Y
S01_71611620	C/A	1	71611620	+	NA	NA	NA	NA	NA	NA	C	C	C	C	C	C	C	C	C	C	C	C	C	C	C	C	C	C	C	C	C	C	C	C	C	C	C	C	M	M	M	C	M	C	M	C	C	C	C
S01_71627346	T/A	1	71627346	+	NA	NA	NA	NA	NA	NA	T	T	T	T	T	T	W	W	T	T	T	T	T	T	W	T	W	T	T	T	T	T	T	T	T	W	T	T	T	T	T	T	T	T	T	T	T	T	T
S01_71750720	C/A	1	71750720	+	NA	NA	NA	NA	NA	NA	M	M	M	M	C	C	M	M	M	C	C	M	A	M	M	M	M	A	M	M	M	M	C	M	C	M	M	M	M	M	M	A	A	C	C	C	M	M	M
S01_71750758	A/G	1	71750758	+	NA	NA	NA	NA	NA	NA	A	R	A	A	R	R	A	A	R	R	G	A	A	A	A	A	A	A	A	A	A	A	R	A	R	A	A	A	A	A	A	A	A	A	A	R	A	A	A
S01_71750761	G/A	1	71750761	+	NA	NA	NA	NA	NA	NA	R	R	R	R	R	R	R	R	R	R	G	R	G	R	R	R	R	G	R	R	R	R	R	R	R	R	R	R	R	R	R	G	G	A	A	R	R	R	R
S01_71819449	C/T	1	71819449	+	NA	NA	NA	NA	NA	NA	C	C	C	C	C	C	Y	C	C	C	N	C	C	C	C	C	Y	C	C	C	C	C	N	C	C	C	C	C	C	C	C	C	C	C	T	C	N	N	C
S01_71819451	T/A	1	71819451	+	NA	NA	NA	NA	NA	NA	T	W	T	T	W	W	T	T	W	T	N	T	T	T	T	T	T	T	T	T	T	T	N	T	W	T	T	T	T	T	T	T	T	T	T	A	N	N	T
S01_71819476	C/A	1	71819476	+	NA	NA	NA	NA	NA	NA	M	M	M	C	C	C	M	C	M	C	N	A	M	M	A	C	M	C	C	C	M	C	N	M	C	C	M	C	M	C	M	C	M	C	A	C	N	N	C
S01_71970332	T/C	1	71970332	+	NA	NA	NA	NA	NA	NA	Y	T	T	T	T	T	Y	Y	T	T	T	Y	Y	Y	Y	Y	Y	C	Y	T	T	T	T	T	T	Y	T	T	T	T	T	C	Y	T	C	T	Y	T	T
S01_71989475	T/C	1	71989475	+	NA	NA	NA	NA	NA	NA	T	Y	Y	Y	T	T	Y	T	Y	T	N	T	Y	T	Y	T	Y	C	T	T	Y	Y	N	Y	T	Y	Y	Y	Y	Y	Y	T	C	T	T	C	C	T	T
S01_72001815	A/G	1	72001815	+	NA	NA	NA	NA	NA	NA	A	A	A	A	A	A	A	A	A	A	A	A	A	A	A	A	A	R	A	A	A	A	A	A	A	A	A	A	A	A	A	A	R	A	A	A	A	A	A
S01_72001845	G/C	1	72001845	+	NA	NA	NA	NA	NA	NA	G	S	S	S	G	G	S	G	S	G	G	G	S	G	S	G	S	G	G	G	S	S	G	S	G	S	S	S	S	S	S	G	S	G	G	S	S	S	S
S01_72093203	C/A	1	72093203	+	NA	NA	NA	NA	NA	NA	M	M	C	C	C	C	C	C	C	M	C	C	C	M	C	C	C	C	C	N	M	N	C	C	A	C	M	M	M	M	M	C	C	A	N	C	C	A	C
S01_72123344	G/A	1	72123344	+	NA	NA	NA	NA	NA	NA	R	R	R	R	R	R	R	A	R	R	G	R	G	R	R	R	G	R	R	A	R	R	R	R	R	R	R	R	R	R	R	G	R	A	G	R	R	R	R
S01_72171178	T/A	1	72171178	+	NA	NA	NA	NA	NA	NA	T	T	W	W	W	W	W	A	W	T	T	W	T	T	W	T	T	T	W	N	T	T	N	W	T	N	T	T	T	T	T	T	W	T	T	T	T	N	W
S01_72172115	C/A	1	72172115	+	NA	NA	NA	NA	NA	NA	C	M	M	M	C	C	M	C	M	C	C	C	M	C	M	C	M	M	C	C	M	M	C	M	C	M	M	M	M	M	M	C	M	C	C	C	M	M	M
S01_72172118	C/T	1	72172118	+	NA	NA	NA	NA	NA	NA	C	Y	Y	Y	C	C	Y	C	Y	C	C	C	Y	C	Y	C	Y	Y	C	C	Y	Y	C	Y	C	Y	Y	Y	Y	Y	Y	C	Y	C	C	C	Y	Y	Y
S01_72172130	A/T	1	72172130	+	NA	NA	NA	NA	NA	NA	A	A	W	W	W	W	W	T	W	A	A	W	A	A	W	A	A	A	W	W	A	A	A	W	A	W	A	A	W	A	A	A	W	A	A	A	W	A	W
S01_72175834	C/A	1	72175834	+	NA	NA	NA	NA	NA	NA	C	M	M	M	M	M	M	A	M	C	C	M	C	C	M	C	C	C	M	M	C	C	C	M	C	M	C	C	M	C	C	C	M	C	C	C	M	C	M
S01_72219582	G/C	1	72219582	+	NA	NA	NA	NA	NA	NA	G	S	S	S	S	S	S	G	S	S	C	G	S	G	S	G	S	S	G	G	S	S	G	S	S	S	S	S	S	S	S	G	S	G	G	S	S	S	S
S01_72219603	A/T	1	72219603	+	NA	NA	NA	NA	NA	NA	A	W	W	W	W	W	W	T	W	A	A	W	A	A	W	A	A	A	W	A	A	A	A	W	A	W	A	A	W	A	A	A	W	A	A	A	W	A	W
S01_72270587	T/A	1	72270587	+	NA	NA	NA	NA	NA	NA	T	T	T	T	T	T	T	T	T	T	T	T	T	T	T	T	T	W	T	T	T	T	T	T	T	T	T	T	T	T	T	T	T	T	T	T	T	N	T
S01_72270629	T/A	1	72270629	+	NA	NA	NA	NA	NA	NA	T	T	T	T	T	T	T	T	T	T	T	T	T	T	T	T	T	W	T	T	T	T	T	T	T	T	T	T	T	T	T	T	T	T	T	T	T	N	T
S01_72329406	T/A	1	72329406	+	NA	NA	NA	NA	NA	NA	T	T	T	T	T	T	T	T	T	T	T	T	T	T	T	T	T	T	W	T	T	T	T	T	T	T	T	T	W	T	T	W	T	T	T	W	T	T	T
S01_72333047	G/A	1	72333047	+	NA	NA	NA	NA	NA	NA	G	G	G	G	G	G	G	G	G	G	G	G	G	G	G	G	G	R	R	G	G	G	G	G	G	G	G	G	G	G	G	R	G	G	G	G	G	G	G
S01_72337278	G/A	1	72337278	+	NA	NA	NA	NA	NA	NA	G	G	G	G	G	G	G	G	G	G	N	G	G	G	G	G	G	R	G	N	G	G	G	G	G	G	G	G	G	G	G	G	G	G	G	G	G	G	G
S01_72337279	C/A	1	72337279	+	NA	NA	NA	NA	NA	NA	C	C	C	C	C	C	C	C	C	C	N	C	C	C	C	C	C	M	C	N	C	C	C	C	C	C	C	C	C	C	C	C	C	C	C	C	C	C	C
S01_72337299	A/C	1	72337299	+	NA	NA	NA	NA	NA	NA	A	A	A	A	A	A	A	A	A	A	N	A	A	A	A	A	A	A	A	N	A	A	A	A	A	A	A	A	A	A	A	A	A	A	A	A	M	A	A
S01_72385958	A/G	1	72385958	+	NA	NA	NA	NA	NA	NA	A	A	A	A	A	A	A	A	A	A	A	A	A	A	A	A	A	A	A	N	A	A	A	N	A	A	A	A	A	A	A	A	A	A	A	A	A	A	A
S01_72385959	C/A	1	72385959	+	NA	NA	NA	NA	NA	NA	C	C	C	C	C	C	C	C	C	C	C	C	C	C	C	C	C	C	C	N	C	C	C	N	C	C	C	C	M	C	C	C	C	C	C	C	M	C	C
S01_72638997	T/A	1	72638997	+	NA	NA	NA	NA	NA	NA	T	T	T	T	T	T	T	T	T	T	T	T	T	T	T	T	T	T	T	T	T	T	T	T	T	T	T	T	T	T	T	T	T	T	T	W	T	T	T
S01_72692844	G/T	1	72692844	+	NA	NA	NA	NA	NA	NA	G	G	G	G	G	G	G	G	G	G	G	G	G	G	G	G	G	G	G	G	G	G	G	G	G	G	K	G	G	K	G	G	K	G	K	G	K	G	G
S01_72692877	A/C	1	72692877	+	NA	NA	NA	NA	NA	NA	A	A	A	A	A	A	A	A	A	A	A	A	A	A	A	A	A	A	A	A	A	A	A	A	A	A	A	A	A	A	A	A	A	A	A	M	M	A	A
S01_72692878	A/T	1	72692878	+	NA	NA	NA	NA	NA	NA	A	A	A	W	A	A	W	A	A	A	A	A	A	A	W	A	W	A	A	A	A	A	A	W	A	W	A	W	A	A	A	A	A	A	A	A	A	A	W
S01_72777865	C/A	1	72777865	+	NA	NA	NA	NA	NA	NA	C	C	C	C	C	C	C	C	C	C	C	C	C	C	C	C	C	C	C	C	C	C	C	C	C	C	C	C	C	C	C	C	C	C	C	M	C	C	C
S01_72777881	A/G	1	72777881	+	NA	NA	NA	NA	NA	NA	A	A	A	A	A	A	A	A	A	A	A	A	A	A	A	A	A	A	A	A	A	A	A	A	A	A	A	A	A	A	A	A	A	A	A	R	A	A	A
S01_72889297	A/G	1	72889297	+	NA	NA	NA	NA	NA	NA	A	R	A	A	R	R	A	A	R	R	G	A	R	A	R	A	A	A	A	A	R	R	R	A	R	A	A	A	R	A	A	A	A	A	A	G	R	A	A
S01_72889335	C/A	1	72889335	+	NA	NA	NA	NA	NA	NA	C	C	C	C	C	C	C	C	C	C	C	C	C	C	C	C	C	C	C	C	C	C	C	C	C	C	C	C	C	C	C	C	C	C	C	C	M	C	C
S01_72917272	C/G	1	72917272	+	NA	NA	NA	NA	NA	NA	C	S	C	C	S	S	C	C	C	S	G	C	S	C	S	C	C	C	C	C	S	S	S	C	S	C	C	C	S	C	C	C	C	C	C	S	C	C	C
S01_72967980	C/A	1	72967980	+	NA	NA	NA	NA	NA	NA	C	C	C	C	C	C	C	C	C	C	C	C	C	C	C	C	C	C	C	C	C	C	M	C	M	M	M	M	M	M	M	C	M	M	M	C	C	C	C
S01_73094861	C/G	1	73094861	+	NA	NA	NA	NA	NA	NA	C	S	S	S	S	S	C	S	S	C	N	S	C	C	C	C	C	N	G	N	C	C	N	G	S	C	C	S	S	C	C	C	C	C	C	C	C	C	G
S01_73094895	T/C	1	73094895	+	NA	NA	NA	NA	NA	NA	T	Y	T	T	Y	Y	T	T	Y	C	N	T	T	T	Y	T	T	N	T	N	T	T	N	T	T	T	T	T	T	T	T	T	T	T	T	C	T	T	T
S01_73094898	A/T	1	73094898	+	NA	NA	NA	NA	NA	NA	A	W	A	A	W	W	A	A	W	T	N	A	A	A	W	A	A	N	A	N	A	A	N	A	A	A	A	A	A	A	A	A	A	A	A	T	A	A	A
S01_73094900	T/C	1	73094900	+	NA	NA	NA	NA	NA	NA	T	Y	T	T	Y	Y	T	T	Y	C	N	T	T	T	Y	T	T	N	T	N	T	T	N	T	T	T	T	T	T	T	T	T	T	T	T	C	T	T	T
S01_73134838	A/C	1	73134838	+	NA	NA	NA	NA	NA	NA	M	A	A	A	A	A	A	N	A	A	A	N	A	A	A	A	A	A	A	N	A	A	N	N	A	A	M	A	M	M	A	A	A	M	C	A	A	A	A
S01_73141907	C/A	1	73141907	+	NA	NA	NA	NA	NA	NA	C	C	C	C	C	C	C	C	C	C	C	C	C	C	C	C	C	C	C	N	C	C	C	C	C	C	C	C	C	C	C	C	C	C	C	C	C	M	C
S01_73258355	G/A	1	73258355	+	NA	NA	NA	NA	NA	NA	G	R	R	A	R	R	G	A	R	R	G	G	G	G	R	G	R	R	R	R	R	R	G	A	G	R	G	G	R	R	R	G	G	G	G	A	G	G	A
S01_73259252	T/A	1	73259252	+	NA	NA	NA	NA	NA	NA	T	T	T	T	T	T	T	T	T	T	T	T	W	T	T	T	T	T	T	T	W	W	T	T	T	T	W	W	W	W	W	T	T	T	T	T	W	W	T
S01_73265620	T/A	1	73265620	+	NA	NA	NA	NA	NA	NA	T	W	A	A	W	W	W	A	T	T	T	T	T	T	W	T	W	W	A	N	T	T	T	A	T	W	T	T	T	T	T	T	T	T	T	T	T	T	A
S01_73265624	A/T	1	73265624	+	NA	NA	NA	NA	NA	NA	A	A	A	A	A	A	A	A	A	A	A	A	W	A	A	A	A	A	A	N	W	A	A	A	A	A	W	A	A	W	W	A	A	A	A	A	T	A	A
S01_73265644	A/G	1	73265644	+	NA	NA	NA	NA	NA	NA	A	R	A	A	R	A	A	A	A	R	G	A	A	A	A	A	A	A	A	N	A	A	A	A	A	A	A	A	A	A	A	A	A	A	A	R	A	A	A
S01_73357248	G/T	1	73357248	+	NA	NA	NA	NA	NA	NA	G	G	G	G	G	G	G	G	G	G	G	N	N	G	G	G	G	G	G	G	G	G	K	G	K	K	G	G	G	K	K	N	K	K	N	G	G	G	G
S01_73383922	A/G	1	73383922	+	NA	NA	NA	NA	NA	NA	A	A	A	A	A	A	A	A	A	A	A	A	A	A	A	A	A	A	A	A	A	A	A	A	A	A	A	A	A	A	A	A	A	A	A	A	A	A	A
S01_73390187	G/C	1	73390187	+	NA	NA	NA	NA	NA	NA	G	G	G	G	G	G	G	G	G	G	G	G	G	G	G	G	G	G	G	G	G	G	G	G	G	G	G	G	G	G	G	G	G	G	G	S	G	G	G
S01_73397194	A/G	1	73397194	+	NA	NA	NA	NA	NA	NA	A	R	R	G	R	R	R	R	R	A	R	R	R	A	A	A	R	A	G	G	A	A	A	G	A	R	A	A	A	A	A	A	A	A	N	A	A	A	G
S01_73401242	C/G	1	73401242	+	NA	NA	NA	NA	NA	NA	C	S	S	G	S	S	S	S	S	C	C	S	C	C	S	C	S	C	G	S	C	C	C	G	C	S	C	C	C	C	C	C	C	C	C	C	C	C	G
S01_73401270	C/A	1	73401270	+	NA	NA	NA	NA	NA	NA	M	M	C	C	M	M	M	C	M	M	M	C	C	M	M	M	C	C	C	M	M	M	A	C	A	M	M	M	C	M	M	C	A	A	C	C	M	M	C
S01_73405036	C/T	1	73405036	+	NA	NA	NA	NA	NA	NA	C	C	C	C	C	C	C	Y	C	C	C	C	Y	C	C	C	C	Y	C	C	Y	Y	C	C	C	C	Y	Y	Y	Y	Y	C	C	C	C	C	Y	Y	C
S01_73405038	G/C	1	73405038	+	NA	NA	NA	NA	NA	NA	S	S	S	G	S	S	G	G	S	S	S	S	S	S	S	S	S	S	G	G	G	G	G	G	G	G	G	G	S	G	G	C	G	G	C	C	G	G	G
S01_73405048	G/A	1	73405048	+	NA	NA	NA	NA	NA	NA	R	R	G	G	R	R	R	G	R	R	R	G	G	R	R	R	G	G	G	R	R	R	A	G	A	R	R	R	R	R	R	G	A	A	G	G	R	R	G
S01_73405080	C/T	1	73405080	+	NA	NA	NA	NA	NA	NA	T	Y	Y	C	Y	Y	Y	C	Y	T	T	Y	Y	T	Y	T	Y	Y	C	Y	Y	Y	T	C	T	Y	Y	Y	Y	Y	Y	T	T	T	T	C	Y	Y	C
S01_73451846	T/C	1	73451846	+	NA	NA	NA	NA	NA	NA	T	T	T	T	T	T	T	T	Y	T	T	T	T	T	T	T	T	T	T	T	T	T	T	N	T	T	T	Y	T	T	Y	T	T	T	N	T	Y	T	T
S01_73453311	G/T	1	73453311	+	NA	NA	NA	NA	NA	NA	G	G	G	G	G	G	G	G	G	G	G	G	G	G	G	G	G	G	G	G	G	G	G	G	G	G	G	G	G	G	G	G	K	G	G	K	G	G	G
S01_73470124	T/C	1	73470124	+	NA	NA	NA	NA	NA	NA	T	T	T	T	T	T	T	T	T	T	T	T	T	T	T	T	T	T	T	T	T	T	N	T	T	T	T	T	T	T	T	T	T	T	T	T	T	T	T
S01_73470138	G/A	1	73470138	+	NA	NA	NA	NA	NA	NA	G	G	G	G	G	G	G	G	G	G	G	G	G	G	G	G	G	G	G	G	G	G	N	G	G	G	G	G	G	G	G	G	G	G	G	G	G	G	G
S01_73470154	C/G	1	73470154	+	NA	NA	NA	NA	NA	NA	C	C	C	C	C	C	C	C	C	C	C	C	C	C	C	C	C	C	C	C	C	C	N	C	C	C	C	C	C	C	C	C	C	C	C	C	C	C	C
S01_73548047	T/A	1	73548047	+	NA	NA	NA	NA	NA	NA	T	W	T	W	T	T	W	T	W	T	T	T	W	T	W	T	W	T	W	T	W	W	T	T	T	W	T	T	W	T	T	T	T	T	T	T	T	T	W
S01_73597824	C/T	1	73597824	+	NA	NA	NA	NA	NA	NA	C	C	C	Y	C	C	Y	C	C	C	C	C	Y	C	Y	C	Y	C	Y	C	C	Y	C	N	C	Y	C	C	C	C	C	C	C	C	C	C	C	N	Y
S01_73646194	T/C	1	73646194	+	NA	NA	NA	NA	NA	NA	T	T	T	T	T	T	T	T	T	T	T	T	Y	T	T	T	T	T	T	T	Y	Y	N	T	T	T	N	T	Y	T	T	T	T	T	T	T	T	T	T
S01_73670298	C/A	1	73670298	+	NA	NA	NA	NA	NA	NA	M	M	C	C	M	M	M	C	M	M	M	C	C	M	M	M	C	C	C	M	M	M	M	C	M	M	M	M	C	M	M	C	M	A	C	C	C	M	C
S01_73670302	C/A	1	73670302	+	NA	NA	NA	NA	NA	NA	C	C	C	C	C	C	C	C	C	C	C	C	C	C	C	C	C	C	C	C	C	C	C	C	C	C	C	C	C	C	C	C	C	C	C	C	M	C	C
S01_73676927	C/A	1	73676927	+	NA	NA	NA	NA	NA	NA	C	C	C	C	C	C	C	C	C	C	C	C	C	C	C	C	C	C	C	C	C	C	M	C	C	C	C	C	C	C	C	C	C	N	C	N	C	C	C
S01_73704774	T/G	1	73704774	+	NA	NA	NA	NA	NA	NA	T	T	T	T	T	T	T	T	T	T	T	T	T	T	T	T	T	T	T	T	T	T	T	T	T	T	T	T	T	T	T	T	T	T	T	G	T	T	T
S01_73704783	G/A	1	73704783	+	NA	NA	NA	NA	NA	NA	G	G	G	G	G	G	G	G	G	G	G	G	G	G	G	G	G	G	G	G	G	G	G	G	G	G	G	G	G	G	G	G	G	G	G	G	G	G	G
S01_73705788	A/G	1	73705788	+	NA	NA	NA	NA	NA	NA	A	A	A	A	A	A	A	A	A	A	A	A	A	A	A	A	A	A	A	A	A	A	A	A	A	A	A	A	A	A	A	A	A	A	A	A	A	A	A
S01_73705790	T/C	1	73705790	+	NA	NA	NA	NA	NA	NA	T	T	T	T	T	T	T	T	T	T	T	T	T	T	T	T	T	T	T	T	T	T	T	T	T	T	T	T	T	T	T	T	T	T	T	T	T	T	T
S01_73705809	A/G	1	73705809	+	NA	NA	NA	NA	NA	NA	A	A	A	A	A	A	A	A	A	A	A	A	A	A	A	A	A	A	A	A	A	A	A	A	A	A	A	A	A	A	A	A	A	A	A	A	A	A	A
S01_73770684	T/A	1	73770684	+	NA	NA	NA	NA	NA	NA	T	T	T	T	W	W	T	T	T	T	T	T	T	T	T	T	T	T	T	T	T	T	W	T	W	T	W	W	W	W	W	T	T	T	T	T	W	W	T
S01_73773840	T/A	1	73773840	+	NA	NA	NA	NA	NA	NA	T	T	T	T	T	T	T	T	T	T	T	T	T	T	T	T	T	T	T	T	T	T	T	T	T	T	T	T	T	T	T	T	T	T	T	T	T	T	T
S01_73802164	C/T	1	73802164	+	NA	NA	NA	NA	NA	NA	C	C	C	C	C	C	C	C	C	C	C	C	C	C	C	C	C	C	C	C	C	C	C	C	C	C	C	C	C	C	C	C	C	C	C	C	C	C	C
S01_73802170	T/A	1	73802170	+	NA	NA	NA	NA	NA	NA	T	T	T	T	T	T	T	T	T	T	T	T	T	T	T	T	T	T	T	T	T	T	T	T	T	T	T	T	T	T	T	T	T	T	T	T	T	T	T
S01_73802173	T/C	1	73802173	+	NA	NA	NA	NA	NA	NA	T	T	T	T	T	T	T	T	T	T	T	T	T	T	T	T	T	T	T	T	T	T	T	T	T	T	T	T	T	T	T	T	T	T	T	T	T	T	T
S01_73822274	T/C	1	73822274	+	NA	NA	NA	NA	NA	NA	T	T	T	T	T	T	T	T	T	T	T	T	T	T	T	T	T	Y	T	T	T	T	T	T	T	T	T	T	T	T	T	T	T	T	T	T	T	T	T
S01_73825991	C/G	1	73825991	+	NA	NA	NA	NA	NA	NA	C	C	C	C	C	C	C	C	C	C	C	C	C	C	C	C	C	S	C	C	C	C	C	C	C	C	C	C	C	C	C	C	C	C	C	G	C	C	C
S01_73829272	C/T	1	73829272	+	NA	NA	NA	NA	NA	NA	C	C	C	C	C	C	C	C	C	C	C	C	C	C	C	C	C	C	C	C	C	C	C	C	C	C	C	C	C	C	C	C	C	C	C	C	Y	C	C
S01_73829294	C/G	1	73829294	+	NA	NA	NA	NA	NA	NA	C	S	G	S	S	S	C	S	S	S	S	S	C	C	C	C	C	C	G	S	C	C	C	S	C	C	C	C	S	C	C	C	C	C	C	G	S	C	S
S01_73829296	T/C	1	73829296	+	NA	NA	NA	NA	NA	NA	T	Y	C	Y	Y	Y	T	Y	Y	Y	Y	Y	T	T	T	T	T	T	C	Y	T	T	T	Y	T	T	T	T	Y	T	T	T	T	T	T	C	Y	T	Y
S01_73829297	A/T	1	73829297	+	NA	NA	NA	NA	NA	NA	A	A	A	A	A	A	A	A	A	A	A	A	A	A	A	A	A	A	A	A	A	A	A	A	A	A	A	A	A	A	A	A	A	A	A	A	W	A	A
S01_73905382	T/C	1	73905382	+	NA	NA	NA	NA	NA	NA	T	T	T	T	T	T	T	T	T	T	T	T	T	T	T	T	T	T	T	T	T	T	T	T	T	T	T	T	T	T	T	T	T	T	T	T	T	T	T
S01_73905410	T/A	1	73905410	+	NA	NA	NA	NA	NA	NA	T	W	A	W	W	W	T	W	W	T	T	W	T	T	W	T	T	T	A	W	T	T	T	T	T	T	T	T	W	T	T	T	T	T	T	T	T	T	T
S01_73905412	T/C	1	73905412	+	NA	NA	NA	NA	NA	NA	T	T	T	T	T	T	T	T	T	T	T	T	T	T	T	T	T	T	T	T	T	T	T	T	T	T	T	T	T	T	T	T	T	T	T	T	T	T	T
S01_73908949	G/A	1	73908949	+	NA	NA	NA	NA	NA	NA	G	R	A	R	R	R	G	A	R	G	G	R	R	G	R	G	G	A	A	R	R	R	R	R	R	G	G	R	R	G	G	G	G	G	G	G	R	G	R
S01_73913846	C/T	1	73913846	+	NA	NA	NA	NA	NA	NA	C	Y	T	Y	Y	Y	C	T	Y	C	C	Y	Y	C	C	C	C	T	T	Y	Y	Y	Y	Y	Y	C	C	C	Y	C	C	C	C	C	C	C	Y	C	Y
S01_73945863	C/T	1	73945863	+	NA	NA	NA	NA	NA	NA	C	Y	T	Y	Y	Y	C	Y	Y	C	C	Y	Y	C	C	C	C	T	T	Y	Y	Y	C	Y	C	C	C	C	Y	C	C	C	C	C	C	T	Y	C	Y
S01_73981660	A/C	1	73981660	+	NA	NA	NA	NA	NA	NA	M	M	C	M	C	C	A	M	M	A	C	C	M	M	M	M	M	M	M	A	A	A	A	C	A	A	A	A	M	A	A	M	A	A	C	C	A	A	C
S01_73981712	A/G	1	73981712	+	NA	NA	NA	NA	NA	NA	R	R	G	R	G	G	A	R	R	A	G	G	R	R	R	R	R	R	R	A	A	A	A	G	A	A	A	A	R	A	A	R	A	A	G	G	A	A	G
S01_74073356	C/A	1	74073356	+	NA	NA	NA	NA	NA	NA	C	C	C	C	C	C	C	C	C	C	C	C	C	C	C	C	C	C	C	C	C	C	C	C	C	C	C	C	C	C	C	C	C	C	C	M	C	M	C
S01_74122301	C/G	1	74122301	+	NA	NA	NA	NA	NA	NA	G	S	G	S	S	S	C	S	C	C	N	G	S	G	C	S	S	N	N	S	C	C	N	G	S	C	C	C	S	C	C	G	C	C	N	G	N	G	S
S01_74139441	C/A	1	74139441	+	NA	NA	NA	NA	NA	NA	C	C	C	C	C	C	C	C	C	C	C	C	C	C	C	C	C	C	C	C	C	C	C	C	C	C	C	C	M	C	C	C	C	M	M	C	C	C	C
S01_74139442	G/T	1	74139442	+	NA	NA	NA	NA	NA	NA	T	K	T	K	K	K	G	K	K	G	K	T	K	K	G	K	K	T	T	K	G	G	G	K	G	G	G	G	K	G	G	K	G	G	T	G	G	G	K
S01_74143139	G/A	1	74143139	+	NA	NA	NA	NA	NA	NA	G	G	G	G	G	G	G	G	G	G	G	G	G	G	G	G	G	G	G	N	G	G	G	G	G	G	G	G	G	G	G	G	R	G	G	A	R	G	G
S01_74143169	G/A	1	74143169	+	NA	NA	NA	NA	NA	NA	A	R	A	R	R	R	G	R	R	R	R	A	R	R	G	R	R	A	A	N	G	G	G	G	G	G	G	G	G	G	G	R	G	G	A	G	G	G	A
S01_74258511	G/A	1	74258511	+	NA	NA	NA	NA	NA	NA	G	R	A	R	R	R	G	G	R	G	G	R	G	G	G	G	G	G	A	G	G	G	N	R	G	G	G	G	R	G	G	G	G	G	G	A	N	G	R
S01_74258556	A/G	1	74258556	+	NA	NA	NA	NA	NA	NA	A	R	G	R	R	R	A	A	R	A	A	R	A	A	A	A	A	A	G	A	A	A	N	R	A	A	A	A	R	A	A	A	A	A	A	G	N	A	R
S01_74351775	A/G	1	74351775	+	NA	NA	NA	NA	NA	NA	A	A	A	A	A	A	A	A	A	A	A	A	A	A	A	A	A	A	A	A	A	A	A	A	A	A	A	A	A	A	A	A	A	A	A	A	A	A	A
S01_74352105	G/T	1	74352105	+	NA	NA	NA	NA	NA	NA	K	K	K	K	G	G	K	G	K	K	G	K	T	K	K	K	T	G	G	G	K	K	G	K	G	K	K	K	K	K	K	K	K	G	T	T	K	K	K
S01_74354697	A/G	1	74354697	+	NA	NA	NA	NA	NA	NA	A	R	R	R	A	A	R	A	R	N	A	G	G	R	N	R	G	R	A	N	G	R	A	A	A	A	G	R	R	R	R	N	R	A	G	N	N	A	N
S01_74354720	G/A	1	74354720	+	NA	NA	NA	NA	NA	NA	G	R	R	R	G	G	R	G	R	N	G	A	A	R	N	R	A	R	G	N	A	R	G	G	G	G	A	R	R	R	R	N	R	G	A	N	N	G	N
S01_74443832	T/A	1	74443832	+	NA	NA	NA	NA	NA	NA	T	T	T	T	T	T	T	T	T	T	T	T	T	T	T	T	T	T	T	N	T	T	T	T	T	T	T	N	T	T	T	N	T	T	N	N	N	N	T
S01_74443844	T/C	1	74443844	+	NA	NA	NA	NA	NA	NA	T	T	T	T	T	T	T	T	T	T	T	T	T	T	T	T	T	T	T	N	T	T	T	T	T	T	T	N	T	T	T	N	T	T	N	N	N	N	T
S01_74513390	A/G	1	74513390	+	NA	NA	NA	NA	NA	NA	A	A	A	A	A	A	A	A	A	A	A	A	A	A	A	A	A	A	A	A	A	A	A	A	A	A	A	A	A	A	A	A	A	A	A	A	A	A	A
S01_74513391	G/A	1	74513391	+	NA	NA	NA	NA	NA	NA	G	G	G	G	G	G	G	G	G	G	G	G	G	G	G	G	G	G	G	G	G	G	G	G	G	G	G	G	G	G	G	G	G	G	G	G	G	G	G
S01_74515269	G/A	1	74515269	+	NA	NA	NA	NA	NA	NA	G	G	G	G	G	G	G	G	G	G	G	G	G	G	G	G	G	G	G	G	G	G	G	G	G	G	G	G	G	G	G	G	G	G	G	G	G	G	G
S01_74521518	A/G	1	74521518	+	NA	NA	NA	NA	NA	NA	A	A	A	A	A	A	A	A	A	A	A	A	A	A	A	A	A	A	A	A	A	A	A	A	A	A	A	A	A	A	A	A	A	A	A	A	A	A	A
S01_74555357	A/T	1	74555357	+	NA	NA	NA	NA	NA	NA	W	W	W	W	A	A	W	A	W	W	A	W	T	W	W	W	T	T	A	A	W	W	A	W	A	W	W	W	W	W	W	W	W	A	T	T	W	W	W
S01_74561928	C/T	1	74561928	+	NA	NA	NA	NA	NA	NA	Y	C	T	Y	C	C	Y	C	Y	Y	C	C	T	T	Y	C	T	T	C	C	T	N	N	T	C	Y	Y	Y	Y	Y	Y	T	Y	C	T	T	C	N	Y
S01_74579864	A/C	1	74579864	+	NA	NA	NA	NA	NA	NA	A	A	A	A	A	A	A	A	A	A	A	A	A	A	A	A	A	A	A	A	A	A	A	A	A	A	A	A	A	A	A	A	A	A	A	N	A	A	A
S01_74581407	T/C	1	74581407	+	NA	NA	NA	NA	NA	NA	T	T	T	Y	T	T	Y	T	Y	Y	T	T	T	T	Y	T	Y	T	T	T	T	T	T	Y	T	Y	T	T	T	T	T	T	T	T	T	C	T	T	Y
S01_74581429	A/G	1	74581429	+	NA	NA	NA	NA	NA	NA	A	A	A	R	A	A	R	A	R	R	A	A	A	A	R	A	R	A	A	A	A	A	A	R	A	R	A	A	A	A	A	A	A	A	A	G	A	A	R
S01_74581459	T/G	1	74581459	+	NA	NA	NA	NA	NA	NA	T	T	T	K	T	T	K	T	K	K	T	T	T	T	K	T	K	T	T	T	T	T	T	K	T	K	T	T	T	T	T	T	T	T	T	G	T	T	K
S01_74585124	A/G	1	74585124	+	NA	NA	NA	NA	NA	NA	A	A	A	A	A	A	N	A	A	A	A	A	A	A	A	A	A	A	A	A	A	A	A	A	A	A	A	A	A	A	A	A	A	A	A	N	A	A	A
S01_74589396	T/A	1	74589396	+	NA	NA	NA	NA	NA	NA	T	T	T	T	T	T	T	T	T	T	T	T	T	T	T	T	T	T	T	T	T	T	T	T	T	T	T	T	T	T	T	T	T	T	T	T	W	T	T
S01_74589397	C/T	1	74589397	+	NA	NA	NA	NA	NA	NA	C	C	C	C	C	C	C	C	C	C	C	C	C	C	C	C	C	C	C	C	C	C	C	C	C	C	C	C	C	C	C	C	C	C	C	C	Y	C	C
S01_74589413	C/A	1	74589413	+	NA	NA	NA	NA	NA	NA	C	C	C	C	C	C	C	C	C	C	C	C	C	C	C	C	C	C	C	C	C	C	C	C	C	C	C	C	C	C	C	C	C	C	C	C	C	C	C
S01_74589449	C/A	1	74589449	+	NA	NA	NA	NA	NA	NA	C	C	C	M	C	C	M	C	M	M	C	C	C	C	M	C	M	C	C	C	C	C	C	M	C	M	C	C	C	C	C	C	C	C	C	A	M	C	M
S01_74589451	A/G	1	74589451	+	NA	NA	NA	NA	NA	NA	A	A	A	A	A	A	A	A	A	A	A	A	A	A	A	A	A	A	A	A	A	A	A	A	A	A	A	A	A	A	A	A	A	A	A	A	R	A	A
S01_74589501	T/A	1	74589501	+	NA	NA	NA	NA	NA	NA	T	W	T	W	T	T	W	T	W	W	T	T	T	T	W	T	W	T	T	T	T	T	T	W	T	W	T	T	T	T	T	T	T	T	T	T	T	T	W
S01_74589506	T/C	1	74589506	+	NA	NA	NA	NA	NA	NA	T	Y	T	Y	T	T	Y	T	Y	Y	T	T	T	T	Y	T	Y	T	T	T	T	T	T	Y	T	Y	T	T	T	T	T	T	T	T	T	T	T	T	Y
S01_74624088	A/T	1	74624088	+	NA	NA	NA	NA	NA	NA	A	A	A	A	A	A	A	A	A	A	A	A	A	A	A	A	A	A	A	A	A	A	A	A	A	A	A	A	A	A	A	A	A	A	A	A	A	A	A
S01_74624097	C/T	1	74624097	+	NA	NA	NA	NA	NA	NA	C	C	C	C	C	C	C	C	C	C	C	C	C	C	C	C	C	C	C	C	C	C	C	C	C	C	C	C	C	C	C	C	C	C	C	C	C	C	C
S01_74647569	T/C	1	74647569	+	NA	NA	NA	NA	NA	NA	T	T	T	T	T	T	T	T	T	T	T	T	T	T	T	T	T	T	T	T	T	T	T	T	T	T	T	T	T	T	T	T	T	T	T	T	T	T	T
S01_74708226	C/A	1	74708226	+	NA	NA	NA	NA	NA	NA	C	C	C	C	C	C	C	C	C	C	C	C	C	C	C	C	C	C	C	C	C	C	N	C	C	C	C	C	C	C	C	C	C	C	C	C	C	N	C
S01_74709571	A/T	1	74709571	+	NA	NA	NA	NA	NA	NA	A	A	A	A	A	A	A	A	A	A	A	A	A	A	A	A	A	A	A	A	A	A	A	A	A	A	A	A	A	A	A	A	A	A	A	A	A	A	A
S01_74709622	T/A	1	74709622	+	NA	NA	NA	NA	NA	NA	T	T	T	T	T	T	T	T	T	T	T	T	T	T	T	T	T	T	T	T	T	T	T	T	T	T	T	T	T	T	T	T	T	T	T	T	T	T	T
S01_74755292	T/C	1	74755292	+	NA	NA	NA	NA	NA	NA	T	Y	T	Y	Y	Y	C	Y	Y	C	C	T	T	Y	C	Y	C	C	T	Y	Y	Y	C	Y	C	C	Y	T	T	Y	Y	T	T	C	T	N	Y	Y	Y
S01_74755707	A/T	1	74755707	+	NA	NA	NA	NA	NA	NA	T	A	A	W	A	A	W	A	A	A	A	T	T	A	A	A	A	A	N	A	A	A	A	N	A	W	A	A	A	A	A	A	A	A	N	T	A	W	W
S01_74755714	C/T	1	74755714	+	NA	NA	NA	NA	NA	NA	C	C	T	Y	C	C	C	C	C	C	C	C	C	C	C	C	T	C	N	C	C	C	C	N	C	C	C	C	C	C	C	C	C	C	N	C	C	C	Y
S01_74755724	G/A	1	74755724	+	NA	NA	NA	NA	NA	NA	A	G	G	R	G	G	R	G	G	G	G	A	A	G	G	G	G	G	N	G	G	G	G	N	G	R	G	G	G	G	G	G	G	G	N	A	G	R	R
S01_74760819	A/G	1	74760819	+	NA	NA	NA	NA	NA	NA	G	R	G	G	A	A	R	A	R	R	A	G	G	R	R	R	G	R	N	A	A	A	A	G	A	G	A	R	R	A	A	R	A	A	G	N	A	A	G
S01_74760837	C/A	1	74760837	+	NA	NA	NA	NA	NA	NA	A	M	A	A	C	C	M	C	M	M	C	A	A	M	M	M	A	M	N	C	C	C	C	A	C	A	C	M	M	C	C	M	C	C	A	N	C	C	A
S01_74776548	C/T	1	74776548	+	NA	NA	NA	NA	NA	NA	Y	Y	Y	Y	C	C	Y	C	Y	Y	C	Y	Y	Y	C	T	T	T	C	C	C	C	C	Y	C	Y	C	C	Y	C	C	T	C	C	T	C	Y	C	Y
S01_74776564	C/A	1	74776564	+	NA	NA	NA	NA	NA	NA	C	C	C	C	C	C	C	C	C	C	C	C	C	C	C	C	C	C	C	C	C	C	C	C	C	C	C	C	C	C	C	C	C	M	C	C	C	M	C
S01_74813456	C/T	1	74813456	+	NA	NA	NA	NA	NA	NA	C	C	C	C	C	C	C	C	C	C	C	C	C	C	C	C	C	C	C	C	C	C	C	C	C	C	C	C	C	C	C	C	C	C	C	C	C	C	C
S01_74813494	G/A	1	74813494	+	NA	NA	NA	NA	NA	NA	G	G	G	G	G	G	G	G	G	G	G	G	G	G	G	G	G	G	G	G	G	G	G	G	G	G	G	G	G	G	G	G	G	G	G	G	G	G	G
S01_74813564	T/C	1	74813564	+	NA	NA	NA	NA	NA	NA	T	Y	Y	Y	Y	Y	C	Y	Y	C	C	T	T	Y	C	Y	Y	Y	T	Y	Y	Y	C	Y	C	C	Y	Y	Y	Y	Y	Y	Y	C	T	T	Y	Y	Y
S01_74814862	A/C	1	74814862	+	NA	NA	NA	NA	NA	NA	A	A	A	A	A	A	A	A	A	A	N	A	A	A	A	A	A	A	A	A	A	A	N	A	N	A	A	A	A	A	A	A	A	N	A	A	M	A	A
S01_74829946	G/T	1	74829946	+	NA	NA	NA	NA	NA	NA	G	G	G	K	G	G	K	G	G	K	G	G	G	G	T	G	K	K	G	G	G	G	G	K	G	K	G	G	G	G	G	G	G	G	G	N	G	G	K
S01_74829963	A/G	1	74829963	+	NA	NA	NA	NA	NA	NA	A	A	A	A	A	A	A	A	A	A	A	A	A	A	A	A	A	A	A	A	A	A	A	A	A	A	A	A	A	A	A	A	A	A	A	N	A	A	A
S01_74829964	A/T	1	74829964	+	NA	NA	NA	NA	NA	NA	A	A	A	W	A	A	W	A	A	W	A	A	A	A	T	A	W	W	A	A	A	A	A	W	A	W	A	A	A	A	A	A	A	A	A	N	A	A	W
S01_74829983	A/T	1	74829983	+	NA	NA	NA	NA	NA	NA	A	A	A	W	A	A	W	A	A	W	A	A	A	A	T	A	W	W	A	A	A	A	A	W	A	W	A	A	A	A	A	A	A	A	A	N	A	A	W
S01_75031007	A/T	1	75031007	+	NA	NA	NA	NA	NA	NA	A	A	A	W	A	A	A	A	A	A	A	A	A	A	W	A	A	A	A	A	A	A	A	W	A	A	A	A	W	A	A	A	W	A	A	A	A	A	W
S01_75031017	T/G	1	75031017	+	NA	NA	NA	NA	NA	NA	T	T	T	K	T	T	T	T	T	T	T	T	T	T	K	T	T	T	T	T	T	T	T	K	T	T	T	T	K	T	T	T	K	T	T	T	T	T	K
S01_75167683	A/G	1	75167683	+	NA	NA	NA	NA	NA	NA	A	A	A	A	A	A	A	A	A	A	A	A	A	A	A	N	A	N	A	A	A	A	A	A	A	A	R	G	A	A	A	A	A	A	N	A	A	N	N
S01_75276687	C/T	1	75276687	+	NA	NA	NA	NA	NA	NA	C	Y	Y	C	Y	Y	Y	C	Y	Y	Y	Y	Y	Y	Y	Y	T	Y	C	C	C	C	Y	C	C	Y	Y	Y	Y	Y	Y	C	C	C	T	C	C	Y	C
S01_75276694	C/T	1	75276694	+	NA	NA	NA	NA	NA	NA	Y	Y	Y	Y	Y	Y	Y	T	Y	C	Y	Y	C	Y	Y	Y	C	Y	T	Y	Y	Y	Y	Y	T	Y	C	C	Y	C	C	Y	Y	C	C	T	C	C	Y
S01_75276724	C/A	1	75276724	+	NA	NA	NA	NA	NA	NA	C	C	C	C	C	C	C	C	C	C	C	C	C	C	C	C	C	C	C	C	C	C	C	C	C	M	C	C	C	C	C	C	C	C	M	C	C	C	C
S01_75304480	C/G	1	75304480	+	NA	NA	NA	NA	NA	NA	C	S	S	C	S	S	S	C	S	S	S	S	S	S	S	S	G	S	C	C	C	C	S	C	S	S	S	S	S	S	S	C	C	C	G	C	S	S	C
S01_75309689	C/T	1	75309689	+	NA	NA	NA	NA	NA	NA	Y	Y	C	Y	C	C	C	C	Y	T	C	C	T	C	Y	C	N	C	C	T	T	Y	N	Y	C	C	T	T	Y	T	T	T	Y	T	N	N	Y	T	T
S01_75335527	C/G	1	75335527	+	NA	NA	NA	NA	NA	NA	C	C	C	C	C	C	C	C	C	C	C	C	C	C	C	C	C	C	C	C	C	C	C	C	C	C	C	C	C	C	C	C	C	C	C	C	C	C	C
S01_75335544	G/C	1	75335544	+	NA	NA	NA	NA	NA	NA	G	G	G	G	G	G	G	G	G	G	G	G	G	G	G	G	G	G	G	G	G	G	G	G	G	G	G	G	G	G	G	G	G	G	G	G	G	G	G
S01_75335545	A/G	1	75335545	+	NA	NA	NA	NA	NA	NA	A	A	A	A	A	A	A	A	A	A	A	A	A	A	A	A	A	A	A	A	A	A	A	A	A	A	A	A	A	A	A	A	A	A	A	G	A	A	A
S01_75374193	A/C	1	75374193	+	NA	NA	NA	NA	NA	NA	A	A	A	M	A	A	A	M	A	A	A	A	A	A	A	A	A	A	M	A	A	A	A	A	A	A	A	A	A	A	A	A	A	A	A	A	A	A	A
S01_75379237	C/A	1	75379237	+	NA	NA	NA	NA	NA	NA	C	C	C	C	C	C	C	C	C	C	C	C	C	C	C	C	C	C	C	C	C	C	C	C	C	M	C	M	C	C	M	C	C	C	C	C	C	C	C
S01_75385815	A/G	1	75385815	+	NA	NA	NA	NA	NA	NA	A	A	A	A	A	A	A	A	A	A	A	A	A	A	A	A	A	R	A	A	A	A	A	A	A	A	A	A	R	A	A	A	A	A	A	G	A	A	A
S01_75385845	G/A	1	75385845	+	NA	NA	NA	NA	NA	NA	G	G	G	G	G	G	G	G	G	G	G	G	G	G	G	G	G	R	G	G	G	G	G	G	G	G	G	G	R	G	G	G	G	G	G	A	G	G	G
S01_75385853	T/C	1	75385853	+	NA	NA	NA	NA	NA	NA	T	T	T	T	T	T	T	T	T	T	T	T	T	T	T	T	T	Y	T	T	T	T	T	T	T	T	T	T	Y	T	T	T	T	T	T	C	T	T	T
S01_75408972	G/T	1	75408972	+	NA	NA	NA	NA	NA	NA	G	G	G	G	G	G	G	G	G	G	G	G	G	G	G	G	G	G	G	G	G	G	G	G	G	G	G	G	G	G	G	G	G	G	G	K	G	G	G
S01_75409014	T/C	1	75409014	+	NA	NA	NA	NA	NA	NA	T	T	T	T	T	T	T	T	T	T	T	T	T	T	T	T	T	T	T	T	T	T	T	T	T	T	T	T	T	T	T	T	T	T	T	T	T	T	T
S01_75412986	A/G	1	75412986	+	NA	NA	NA	NA	NA	NA	A	R	A	R	A	A	A	A	A	R	R	A	A	R	A	A	A	A	N	A	A	A	N	R	A	A	A	A	A	A	A	A	A	N	N	N	A	A	A
S01_75444444	G/C	1	75444444	+	NA	NA	NA	NA	NA	NA	G	G	G	S	G	G	G	G	S	S	G	S	C	S	G	C	S	S	S	G	S	S	N	S	G	G	S	S	S	S	S	S	S	C	N	N	C	G	S
S01_75448849	C/T	1	75448849	+	NA	NA	NA	NA	NA	NA	C	Y	C	Y	Y	Y	Y	Y	Y	Y	T	C	C	Y	Y	Y	C	Y	C	C	Y	Y	T	Y	T	Y	C	C	Y	C	C	Y	Y	C	C	T	C	C	Y
S01_75448863	G/A	1	75448863	+	NA	NA	NA	NA	NA	NA	G	G	G	G	G	G	G	G	G	G	G	G	G	G	G	G	G	G	G	G	G	G	G	G	G	G	G	G	G	G	G	G	G	G	G	G	G	G	G
S01_75448871	A/T	1	75448871	+	NA	NA	NA	NA	NA	NA	A	A	A	A	A	A	A	A	A	A	A	A	A	A	A	A	A	A	A	A	A	A	A	A	A	A	A	A	A	A	A	A	A	A	A	A	A	A	A
S01_75448877	A/T	1	75448877	+	NA	NA	NA	NA	NA	NA	A	A	A	A	A	A	A	A	A	A	A	A	A	A	A	A	A	A	A	A	A	A	A	A	A	A	A	A	A	A	A	A	A	A	A	A	A	A	A
S01_75449405	T/A	1	75449405	+	NA	NA	NA	NA	NA	NA	T	W	T	W	W	W	W	W	W	T	A	T	T	W	W	W	T	W	T	T	W	W	A	W	A	W	T	W	W	T	T	W	W	T	T	A	T	T	W
S01_75449421	G/A	1	75449421	+	NA	NA	NA	NA	NA	NA	G	G	G	G	G	G	G	G	G	G	G	G	G	G	G	G	G	G	G	G	G	G	G	G	G	G	G	G	G	G	G	G	G	G	G	G	G	G	G
S01_75449435	A/T	1	75449435	+	NA	NA	NA	NA	NA	NA	A	W	A	W	W	W	W	W	W	A	T	A	A	W	W	W	A	W	A	A	W	W	T	W	T	W	A	W	W	A	A	W	W	A	A	A	A	A	W
S01_75449504	C/G	1	75449504	+	NA	NA	NA	NA	NA	NA	C	S	C	S	S	S	S	S	S	S	G	C	C	S	S	S	C	S	C	C	S	S	G	S	G	S	C	C	S	C	C	S	S	C	C	G	C	C	S
S01_75457716	A/G	1	75457716	+	NA	NA	NA	NA	NA	NA	A	A	A	A	A	A	A	A	A	A	A	A	A	A	A	A	A	A	A	A	A	A	A	A	A	A	A	A	A	A	A	A	A	A	A	G	R	A	A
S01_75457733	G/T	1	75457733	+	NA	NA	NA	NA	NA	NA	G	G	G	G	G	G	G	G	G	G	G	G	G	G	G	G	G	G	G	G	G	G	G	G	G	G	G	G	G	G	G	G	G	G	G	T	G	G	G
S01_75457735	C/T	1	75457735	+	NA	NA	NA	NA	NA	NA	C	C	C	C	C	C	C	C	C	C	C	C	C	C	C	C	C	C	C	C	C	C	C	C	C	C	C	C	C	C	C	C	C	C	C	T	C	C	C
S01_75457738	A/G	1	75457738	+	NA	NA	NA	NA	NA	NA	A	A	A	A	A	A	A	A	A	A	A	A	A	A	A	A	A	A	A	A	A	A	A	A	A	A	A	A	A	A	A	A	A	A	A	G	R	A	A
S01_75457760	C/G	1	75457760	+	NA	NA	NA	NA	NA	NA	C	C	C	C	C	C	C	C	C	C	C	C	C	C	C	C	C	C	C	C	C	C	S	C	S	C	S	S	S	S	S	C	S	S	S	S	C	S	C
S01_75457762	C/A	1	75457762	+	NA	NA	NA	NA	NA	NA	C	C	C	C	C	C	C	C	C	C	C	C	C	C	C	C	C	C	C	C	C	C	M	C	C	C	C	M	M	C	M	C	C	M	M	C	C	M	C
S01_75462018	G/T	1	75462018	+	NA	NA	NA	NA	NA	NA	G	G	G	G	G	G	G	G	G	G	G	G	G	G	G	G	G	G	G	G	G	G	G	G	G	G	G	G	G	G	G	G	G	G	G	G	G	G	G
S01_75462051	A/G	1	75462051	+	NA	NA	NA	NA	NA	NA	A	A	A	A	A	A	A	A	A	A	A	A	A	A	A	A	A	A	A	A	A	A	A	A	A	A	A	A	A	A	A	A	A	A	A	G	A	A	A
S01_75462052	C/G	1	75462052	+	NA	NA	NA	NA	NA	NA	C	C	C	C	C	C	C	C	C	C	C	C	C	C	C	C	C	C	C	C	C	C	C	C	C	C	C	C	C	C	C	C	C	C	C	G	C	C	C
S01_75469449	G/A	1	75469449	+	NA	NA	NA	NA	NA	NA	G	G	G	G	G	G	G	G	G	G	G	G	G	G	G	G	G	G	G	G	G	G	G	G	G	G	G	G	G	G	G	G	G	G	G	A	R	G	G
S01_75469490	A/C	1	75469490	+	NA	NA	NA	NA	NA	NA	M	M	M	M	A	A	A	A	M	M	A	M	C	M	M	M	M	M	A	M	M	M	A	M	A	A	M	M	M	M	M	M	M	C	C	C	M	M	M
S01_75469497	A/G	1	75469497	+	NA	NA	NA	NA	NA	NA	A	A	A	A	A	A	A	A	A	A	A	A	A	A	A	A	A	A	A	A	A	A	A	A	A	A	A	A	A	A	A	A	A	A	A	G	R	A	A
S01_75470316	T/G	1	75470316	+	NA	NA	NA	NA	NA	NA	T	T	T	T	T	T	T	T	T	T	T	T	T	T	T	T	T	T	T	T	T	T	T	T	T	T	T	T	T	T	T	T	T	T	T	N	K	T	T
S01_75470335	A/T	1	75470335	+	NA	NA	NA	NA	NA	NA	A	A	A	A	A	A	A	A	A	A	A	A	A	A	A	A	A	A	A	A	A	A	A	A	A	A	A	A	A	A	A	A	A	A	A	N	W	A	A
S01_75496275	A/T	1	75496275	+	NA	NA	NA	NA	NA	NA	A	A	A	A	A	A	A	A	A	W	A	A	A	A	A	A	A	A	N	A	A	A	A	A	A	A	A	A	A	A	A	A	A	N	A	A	A	A	A
S01_75503283	A/G	1	75503283	+	NA	NA	NA	NA	NA	NA	A	R	R	G	R	R	R	R	R	A	G	A	A	R	R	R	A	R	A	A	R	R	N	G	G	G	R	R	R	R	R	R	R	A	N	A	R	R	R
S01_75506216	T/A	1	75506216	+	NA	NA	NA	NA	NA	NA	N	W	T	T	T	T	T	T	W	W	T	N	A	T	W	T	N	T	N	A	W	W	T	T	T	T	W	W	W	W	W	T	W	A	N	N	W	W	T
S01_75516588	T/A	1	75516588	+	NA	NA	NA	NA	NA	NA	T	T	T	T	T	T	T	T	T	T	T	W	W	W	T	A	W	T	T	T	T	T	T	T	T	T	T	T	T	T	T	T	T	T	A	T	T	T	T
S01_75516603	C/A	1	75516603	+	NA	NA	NA	NA	NA	NA	M	C	C	M	C	C	C	C	C	C	C	C	C	C	C	C	C	M	C	C	C	C	C	C	C	C	C	C	C	C	C	M	C	C	C	C	C	C	M
S01_75516613	A/C	1	75516613	+	NA	NA	NA	NA	NA	NA	M	M	A	M	A	A	A	A	M	M	A	M	M	M	A	C	M	M	M	M	M	M	A	A	A	A	M	M	M	M	M	M	M	M	C	C	M	M	M
S01_75538256	G/A	1	75538256	+	NA	NA	NA	NA	NA	NA	G	G	G	G	G	G	G	G	G	G	G	G	G	G	G	G	G	G	G	G	G	G	G	G	G	G	G	G	G	G	G	G	G	G	G	A	G	G	G
S01_75538265	G/T	1	75538265	+	NA	NA	NA	NA	NA	NA	G	G	G	G	G	G	G	G	G	G	G	G	G	G	G	G	G	G	G	G	G	G	K	G	K	K	K	G	G	K	K	G	K	K	K	G	G	G	G
S01_75565541	G/T	1	75565541	+	NA	NA	NA	NA	NA	NA	K	K	K	K	K	K	G	G	K	G	K	G	G	G	G	G	G	G	G	G	G	G	K	K	K	G	G	G	G	G	G	K	G	K	G	N	G	G	K
S01_75565577	G/A	1	75565577	+	NA	NA	NA	NA	NA	NA	G	R	G	G	G	G	R	R	G	R	R	R	R	A	R	A	R	A	G	G	R	R	R	G	R	R	R	G	R	G	G	R	R	G	A	N	G	G	G
S01_75589156	G/T	1	75589156	+	NA	NA	NA	NA	NA	NA	G	G	G	G	G	G	G	G	G	G	G	G	G	G	G	G	G	G	G	G	G	G	G	G	K	G	G	G	G	G	K	G	G	G	G	G	G	G	G
S01_75589171	A/C	1	75589171	+	NA	NA	NA	NA	NA	NA	A	A	A	A	A	A	A	A	A	A	A	A	A	A	A	A	A	A	A	A	A	A	A	A	A	A	A	A	A	A	A	A	A	A	A	A	M	A	A
S01_75604474	G/T	1	75604474	+	NA	NA	NA	NA	NA	NA	G	G	G	G	G	G	G	G	G	G	G	G	G	G	G	G	G	G	K	G	G	K	G	G	G	G	G	G	K	G	G	G	G	G	G	N	G	G	G
S01_75604503	T/C	1	75604503	+	NA	NA	NA	NA	NA	NA	T	T	T	T	T	T	T	T	T	T	T	T	T	T	T	T	Y	T	T	T	T	T	T	T	T	T	T	T	T	T	T	T	T	T	T	N	T	T	T
S01_75614683	A/C	1	75614683	+	NA	NA	NA	NA	NA	NA	A	A	A	M	A	A	M	M	M	A	C	M	M	C	M	C	M	C	A	A	M	M	M	M	M	M	M	A	M	A	A	M	M	A	C	A	A	A	A
S01_75641113	G/A	1	75641113	+	NA	NA	NA	NA	NA	NA	N	R	G	G	N	N	G	G	R	R	G	G	R	G	R	G	G	G	R	A	R	R	G	G	G	G	R	R	R	A	A	G	R	N	G	G	R	A	G
S01_75701516	T/A	1	75701516	+	NA	NA	NA	NA	NA	NA	T	W	T	T	T	T	T	T	W	W	T	T	W	T	W	T	T	T	T	T	W	W	T	T	T	T	W	A	W	A	A	T	W	T	T	T	A	A	T
S01_75701524	T/A	1	75701524	+	NA	NA	NA	NA	NA	NA	T	W	T	W	T	T	T	T	T	T	W	T	T	W	W	W	T	W	T	T	W	W	W	A	W	T	T	T	W	T	T	W	W	T	T	T	T	T	T
S01_75735410	C/T	1	75735410	+	NA	NA	NA	NA	NA	NA	C	C	C	C	C	C	C	C	C	C	C	C	C	C	C	C	C	C	N	N	C	C	C	C	C	C	N	N	C	N	C	C	C	C	C	C	Y	C	C
S01_75757036	T/C	1	75757036	+	NA	NA	NA	NA	NA	NA	Y	Y	Y	Y	T	T	T	T	T	T	T	T	T	T	T	T	T	T	T	T	T	T	T	Y	T	T	T	T	T	T	T	Y	T	T	T	T	T	T	Y
S01_75770232	G/A	1	75770232	+	NA	NA	NA	NA	NA	NA	G	G	G	G	G	A	G	G	G	G	G	G	G	G	G	G	N	G	N	G	G	G	G	G	G	G	G	G	G	G	G	G	G	G	G	G	G	G	G
S01_75770236	A/C	1	75770236	+	NA	NA	NA	NA	NA	NA	A	A	A	A	A	C	A	A	A	A	A	A	A	A	A	A	N	A	N	A	A	A	A	A	A	A	A	A	A	A	A	A	A	A	A	A	A	A	A
S01_75770240	T/C	1	75770240	+	NA	NA	NA	NA	NA	NA	T	T	T	T	T	C	T	T	T	T	T	T	T	T	T	T	N	T	N	T	T	T	T	T	T	T	T	T	T	T	T	T	T	T	T	T	T	T	T
S01_75770241	C/T	1	75770241	+	NA	NA	NA	NA	NA	NA	C	C	C	C	C	T	C	C	C	C	C	C	C	C	C	C	N	C	N	C	C	C	C	C	C	C	C	C	C	C	C	C	C	C	C	C	C	C	C
S01_75770247	T/G	1	75770247	+	NA	NA	NA	NA	NA	NA	T	T	T	T	T	G	T	T	T	T	T	T	T	T	T	T	N	T	N	T	T	T	T	T	T	T	T	T	T	T	T	T	T	T	T	T	T	T	T
S01_75770252	G/A	1	75770252	+	NA	NA	NA	NA	NA	NA	G	G	G	G	G	A	G	G	G	G	G	G	G	G	G	G	N	G	N	G	G	G	G	G	G	G	G	G	G	G	G	G	G	G	G	G	G	G	G
S01_75782888	C/A	1	75782888	+	NA	NA	NA	NA	NA	NA	C	C	C	C	C	C	C	C	C	C	C	C	C	C	C	C	C	C	C	C	C	C	C	C	M	C	C	C	C	M	M	C	M	M	C	C	C	C	C
S01_75784489	C/A	1	75784489	+	NA	NA	NA	NA	NA	NA	C	C	C	C	C	C	C	C	C	C	C	C	C	C	C	C	C	C	C	C	C	C	C	C	C	C	C	C	C	C	M	C	M	C	C	C	C	C	C
S01_75883570	G/A	1	75883570	+	NA	NA	NA	NA	NA	NA	G	G	G	G	G	G	G	G	G	G	G	G	G	G	G	G	G	G	G	G	G	G	G	G	G	G	G	G	G	G	G	G	G	G	G	G	G	G	G
S01_75883578	G/T	1	75883578	+	NA	NA	NA	NA	NA	NA	G	G	G	G	G	G	G	G	G	G	G	G	G	G	G	G	G	G	G	G	G	G	G	G	G	G	G	K	K	G	G	G	K	K	K	G	G	G	G
S01_75883585	C/T	1	75883585	+	NA	NA	NA	NA	NA	NA	C	C	C	C	C	C	C	C	C	C	C	C	C	C	C	C	C	C	C	C	C	C	C	C	C	C	C	C	C	C	C	C	C	C	C	C	C	C	C
S01_75902432	A/T	1	75902432	+	NA	NA	NA	NA	NA	NA	A	A	A	A	A	A	A	A	A	A	A	A	A	A	A	A	A	A	A	N	A	A	A	N	A	A	A	A	A	A	A	A	A	A	A	A	A	A	A
S01_75902458	G/A	1	75902458	+	NA	NA	NA	NA	NA	NA	R	R	G	R	G	G	G	G	G	G	G	G	G	G	G	G	G	G	G	N	G	G	G	N	G	G	G	G	G	G	G	R	G	G	G	A	G	G	R
S01_75967996	A/C	1	75967996	+	NA	NA	NA	NA	NA	NA	M	M	A	M	A	A	A	A	M	M	A	A	A	A	A	A	A	A	A	M	A	A	A	M	A	A	A	M	M	M	M	M	A	A	A	A	M	M	M
S01_75968069	C/T	1	75968069	+	NA	NA	NA	NA	NA	NA	Y	Y	C	Y	C	C	C	C	Y	Y	C	C	C	C	C	C	C	Y	C	Y	C	C	C	Y	C	C	C	Y	Y	Y	Y	Y	Y	C	C	C	Y	Y	Y
S01_75973954	G/T	1	75973954	+	NA	NA	NA	NA	NA	NA	K	K	K	G	G	G	G	G	K	K	G	G	G	G	K	G	K	K	G	G	G	G	G	G	G	G	K	K	K	K	K	K	K	G	G	G	K	K	G
S01_75973972	A/T	1	75973972	+	NA	NA	NA	NA	NA	NA	W	W	W	A	A	A	A	A	W	W	A	A	A	A	W	A	W	W	A	A	A	A	A	A	A	A	W	W	W	W	W	W	W	A	A	A	W	W	A
S01_75973978	A/T	1	75973978	+	NA	NA	NA	NA	NA	NA	W	W	W	A	A	A	A	A	W	W	A	A	A	A	W	A	W	W	A	A	A	A	A	A	A	A	W	W	W	W	W	W	W	A	A	A	W	W	A
S01_75973981	G/T	1	75973981	+	NA	NA	NA	NA	NA	NA	K	K	K	G	G	G	G	G	K	K	G	G	G	G	K	G	K	K	G	G	G	G	G	G	G	G	K	K	K	K	K	K	K	G	G	G	K	K	G
S01_75974547	T/C	1	75974547	+	NA	NA	NA	NA	NA	NA	T	T	T	T	T	T	T	T	T	T	T	T	T	T	T	T	T	T	T	T	T	T	T	T	T	T	T	T	T	T	T	T	T	T	T	T	T	T	T
S01_75981092	C/A	1	75981092	+	NA	NA	NA	NA	NA	NA	C	C	C	C	C	C	C	C	C	C	C	C	C	C	C	C	C	C	C	C	C	C	C	C	C	C	C	C	C	C	C	C	C	C	C	C	C	C	C
S01_76257936	C/A	1	76257936	+	NA	NA	NA	NA	NA	NA	C	C	C	C	C	C	C	C	C	C	C	C	C	C	C	C	C	C	C	C	C	C	C	C	C	C	C	C	C	C	C	C	C	C	C	N	M	C	C
S01_76298865	A/T	1	76298865	+	NA	NA	NA	NA	NA	NA	A	A	W	W	A	A	A	W	W	W	A	N	A	W	W	W	A	W	W	T	A	W	W	W	W	W	A	W	W	W	W	T	A	A	A	N	W	W	W
S01_76298871	G/A	1	76298871	+	NA	NA	NA	NA	NA	NA	G	G	R	R	G	G	G	R	R	R	G	N	G	R	R	R	G	R	R	A	G	R	R	R	R	R	G	R	R	R	R	A	G	G	G	N	R	R	R
S01_76298914	A/G	1	76298914	+	NA	NA	NA	NA	NA	NA	A	A	R	R	A	A	A	R	R	R	A	N	A	R	R	R	A	R	R	G	A	R	R	R	R	R	A	R	R	R	R	G	A	A	A	N	R	R	R
S01_76298916	C/A	1	76298916	+	NA	NA	NA	NA	NA	NA	C	C	M	M	C	C	C	M	M	M	C	N	C	M	M	M	C	M	M	A	C	M	M	M	M	M	C	M	M	M	M	A	C	C	C	N	M	M	M
S01_76486524	C/A	1	76486524	+	NA	NA	NA	NA	NA	NA	M	M	M	M	M	M	C	A	M	C	M	C	C	C	C	C	M	C	M	N	C	C	N	M	M	A	C	C	C	C	C	M	C	M	N	C	N	N	A
S01_76533043	C/A	1	76533043	+	NA	NA	NA	NA	NA	NA	A	M	M	A	M	M	M	M	M	M	M	C	C	C	M	C	M	M	M	C	C	C	M	A	M	M	C	C	C	C	C	M	C	A	C	A	C	C	A
S01_76535733	C/G	1	76535733	+	NA	NA	NA	NA	NA	NA	C	C	C	C	C	C	C	C	C	C	C	C	C	C	C	C	C	C	C	C	C	C	C	C	C	C	C	C	C	C	C	C	C	C	C	C	C	C	C
S01_76552487	A/T	1	76552487	+	NA	NA	NA	NA	NA	NA	A	A	A	A	A	A	A	A	A	A	A	A	A	A	A	A	A	W	A	A	A	A	A	A	A	A	A	A	A	A	A	A	A	A	A	N	A	N	A
S01_76634993	C/A	1	76634993	+	NA	NA	NA	NA	NA	NA	C	C	C	C	C	C	C	C	C	C	C	C	C	C	C	C	C	C	C	C	C	C	C	C	C	C	C	C	C	C	C	C	C	C	M	M	C	C	C
S01_76646731	A/C	1	76646731	+	NA	NA	NA	NA	NA	NA	A	A	A	A	A	A	A	A	A	A	A	A	A	A	A	A	A	A	A	A	A	A	A	A	A	A	A	A	A	A	A	A	A	A	M	A	A	A	A
S01_76753096	C/T	1	76753096	+	NA	NA	NA	NA	NA	NA	Y	C	C	Y	C	C	C	C	C	C	C	C	C	C	C	C	C	C	C	C	C	C	C	Y	C	C	C	C	C	C	C	T	C	C	C	C	C	C	Y
S01_76772675	A/G	1	76772675	+	NA	NA	NA	NA	NA	NA	R	R	A	R	R	R	A	A	A	A	A	R	A	A	A	A	A	R	R	A	A	A	A	R	A	A	A	A	A	A	A	R	A	A	A	A	A	A	R
S01_76778185	C/T	1	76778185	+	NA	NA	NA	NA	NA	NA	Y	C	C	Y	Y	C	C	C	C	C	C	Y	C	C	C	C	C	Y	Y	Y	C	C	C	Y	C	C	C	C	C	C	C	Y	C	C	C	C	C	C	Y
S01_76779862	T/A	1	76779862	+	NA	NA	NA	NA	NA	NA	W	W	T	W	W	W	T	T	T	T	T	W	T	T	T	T	T	W	A	W	T	T	N	A	T	T	T	T	T	T	T	A	T	T	T	A	T	T	W
S01_76781358	G/T	1	76781358	+	NA	NA	NA	NA	NA	NA	G	G	G	G	G	G	G	G	G	G	G	G	G	G	G	G	G	G	G	G	G	G	G	G	G	K	G	G	G	G	G	G	K	K	G	G	G	G	G
S01_76822105	C/G	1	76822105	+	NA	NA	NA	NA	NA	NA	S	C	C	S	C	C	S	S	S	S	S	S	C	C	S	S	C	C	N	C	G	G	N	N	C	S	C	C	C	C	C	G	C	C	C	G	C	C	C
S01_76822228	A/T	1	76822228	+	NA	NA	NA	NA	NA	NA	W	A	A	W	W	W	W	W	W	A	W	T	A	W	W	W	A	W	W	W	W	W	W	W	W	W	A	A	W	A	A	T	A	A	A	T	W	A	W
S01_76899802	T/G	1	76899802	+	NA	NA	NA	NA	NA	NA	T	T	T	T	T	T	T	T	T	T	T	T	T	T	T	T	T	G	T	T	T	T	T	T	T	T	T	T	T	T	T	T	T	T	T	T	T	T	T
S01_76899804	A/T	1	76899804	+	NA	NA	NA	NA	NA	NA	W	W	T	W	W	W	W	W	W	T	W	A	W	W	W	W	T	A	W	W	A	A	W	W	W	W	A	W	W	W	W	A	A	T	T	A	W	W	W
S01_76946411	A/G	1	76946411	+	NA	NA	NA	NA	NA	NA	N	A	A	R	A	A	A	A	A	A	A	A	A	A	A	A	A	A	A	N	A	A	A	N	A	A	A	A	A	A	A	R	A	A	A	A	A	A	N
S01_76989505	G/A	1	76989505	+	NA	NA	NA	NA	NA	NA	G	G	N	G	G	G	G	G	G	G	G	G	G	G	G	G	N	G	G	G	G	G	R	G	G	G	G	R	G	G	G	G	G	N	N	G	G	G	G
S01_77039877	T/A	1	77039877	+	NA	NA	NA	NA	NA	NA	W	T	T	A	T	T	T	T	T	T	T	T	T	T	T	T	T	A	T	T	T	T	T	A	T	T	T	T	T	T	T	W	T	T	T	W	W	T	A
S01_77039896	A/G	1	77039896	+	NA	NA	NA	NA	NA	NA	R	A	A	G	A	A	A	A	A	A	A	A	A	A	A	A	A	G	A	A	A	A	A	G	A	A	A	A	A	A	A	R	A	A	A	R	R	A	G
S01_77039914	C/T	1	77039914	+	NA	NA	NA	NA	NA	NA	Y	C	C	T	C	C	C	C	C	C	C	C	C	C	C	C	C	T	C	C	C	C	C	T	C	C	C	C	C	C	C	Y	C	C	C	Y	Y	C	T
S01_77062139	G/A	1	77062139	+	NA	NA	NA	NA	NA	NA	R	R	A	G	R	R	R	R	R	R	R	G	R	R	R	R	A	G	R	R	G	G	R	G	R	R	G	R	R	R	R	G	G	A	A	G	R	R	G
S01_77062142	T/C	1	77062142	+	NA	NA	NA	NA	NA	NA	Y	Y	Y	T	Y	Y	Y	Y	Y	Y	Y	T	Y	Y	Y	Y	Y	T	Y	Y	T	T	Y	T	Y	Y	T	Y	Y	Y	Y	T	T	C	Y	T	Y	Y	T
S01_77062144	T/A	1	77062144	+	NA	NA	NA	NA	NA	NA	W	W	A	T	W	W	W	W	W	W	W	T	W	W	W	W	A	T	W	W	T	T	W	T	W	W	T	W	W	W	W	T	T	A	A	T	W	W	T
S01_77062154	T/A	1	77062154	+	NA	NA	NA	NA	NA	NA	W	W	A	T	W	W	W	W	W	A	W	T	W	W	W	W	A	T	W	W	T	T	W	T	W	W	T	W	W	W	W	T	T	A	A	T	W	W	T
S01_77062167	A/C	1	77062167	+	NA	NA	NA	NA	NA	NA	M	A	A	C	A	A	A	A	A	A	A	A	A	A	A	A	A	C	A	A	A	A	A	C	A	A	A	A	A	A	A	M	A	A	A	A	M	A	C
S01_77147823	G/C	1	77147823	+	NA	NA	NA	NA	NA	NA	S	S	C	G	S	S	S	S	C	C	C	G	G	G	S	S	C	N	S	G	G	G	N	N	S	S	G	N	S	S	G	G	G	C	C	G	S	C	G
S01_77147829	T/G	1	77147829	+	NA	NA	NA	NA	NA	NA	K	K	G	T	K	K	K	K	G	G	G	T	T	T	K	K	G	N	K	T	T	T	N	N	K	K	T	N	K	K	T	T	T	G	G	T	K	G	T
S01_77147832	G/C	1	77147832	+	NA	NA	NA	NA	NA	NA	S	S	C	G	S	S	S	S	C	C	C	G	G	G	S	S	C	N	S	G	G	G	N	N	S	S	G	N	S	S	G	G	G	C	C	G	S	C	G
S01_77147868	G/A	1	77147868	+	NA	NA	NA	NA	NA	NA	R	R	A	G	R	R	R	R	A	A	A	G	G	G	R	R	A	N	R	G	G	G	N	N	R	R	G	N	R	R	G	G	G	A	A	G	R	A	G
S01_77148842	G/A	1	77148842	+	NA	NA	NA	NA	NA	NA	G	R	G	G	R	R	R	R	R	R	A	A	R	R	R	R	G	G	R	R	A	A	R	G	R	R	A	A	R	R	R	R	A	G	G	A	R	R	G
S01_77148859	T/C	1	77148859	+	NA	NA	NA	NA	NA	NA	Y	Y	C	T	Y	Y	Y	Y	Y	Y	T	T	Y	Y	Y	Y	C	T	Y	Y	T	T	Y	T	Y	Y	T	T	Y	Y	Y	T	T	C	C	T	Y	Y	T
S01_77148873	A/G	1	77148873	+	NA	NA	NA	NA	NA	NA	R	R	G	A	R	R	R	R	R	R	A	A	R	R	R	R	G	A	R	R	A	A	R	A	R	R	A	A	R	R	R	A	A	G	G	A	R	R	A
S01_77148899	A/G	1	77148899	+	NA	NA	NA	NA	NA	NA	R	R	G	A	R	R	R	R	R	R	A	A	R	R	R	R	G	A	R	R	A	A	R	A	R	R	A	A	R	R	R	A	A	G	G	A	R	R	A
S01_77151479	T/G	1	77151479	+	NA	NA	NA	NA	NA	NA	T	K	T	T	K	K	K	K	K	K	K	G	K	K	K	K	T	T	K	K	G	G	K	T	K	K	G	K	K	K	K	K	G	T	T	K	K	K	T
S01_77180054	A/G	1	77180054	+	NA	NA	NA	NA	NA	NA	A	R	A	A	R	R	R	R	R	A	R	G	R	R	R	R	A	A	R	R	G	G	R	A	R	R	G	R	R	R	R	R	G	A	A	G	R	R	A
S01_77180057	A/G	1	77180057	+	NA	NA	NA	NA	NA	NA	A	R	A	A	R	R	R	R	R	A	R	G	R	R	R	R	A	A	R	R	G	G	R	A	R	R	G	R	R	R	R	R	G	A	A	G	R	R	A
S01_77180090	A/G	1	77180090	+	NA	NA	NA	NA	NA	NA	A	R	A	A	R	R	R	R	R	A	R	G	R	R	R	R	A	A	R	R	G	G	R	A	R	R	G	R	R	R	R	R	G	A	A	R	R	R	A
S01_77180092	A/G	1	77180092	+	NA	NA	NA	NA	NA	NA	A	R	A	A	R	R	R	R	R	A	R	G	R	R	R	R	A	A	R	R	G	G	R	A	R	R	G	R	R	R	R	R	G	A	A	G	R	R	A
S01_77304313	A/T	1	77304313	+	NA	NA	NA	NA	NA	NA	A	A	A	A	A	A	A	A	A	A	A	A	A	A	A	A	A	A	A	A	A	A	A	A	A	A	A	A	A	A	A	A	W	A	A	A	A	A	A
S01_77304346	G/C	1	77304346	+	NA	NA	NA	NA	NA	NA	G	G	G	G	G	G	G	G	G	G	G	G	G	G	G	G	G	G	G	G	G	G	G	G	G	G	S	G	G	G	G	G	S	G	G	G	S	G	G
S01_77333784	C/A	1	77333784	+	NA	NA	NA	NA	NA	NA	C	C	C	C	C	C	C	C	C	C	C	C	C	C	C	C	C	C	C	C	C	C	C	C	C	C	C	C	C	C	C	C	C	C	C	C	C	C	C
S01_77373449	A/G	1	77373449	+	NA	NA	NA	NA	NA	NA	A	R	A	A	A	A	A	A	A	R	A	A	A	A	A	A	A	A	A	A	A	A	A	A	A	A	A	A	A	A	A	A	A	R	A	A	A	A	A
S01_77373465	G/T	1	77373465	+	NA	NA	NA	NA	NA	NA	G	G	G	G	G	K	G	G	G	G	G	K	G	G	G	G	G	G	K	K	G	G	G	G	G	G	G	G	G	G	G	G	G	G	G	G	G	G	G
S01_77397915	T/G	1	77397915	+	NA	NA	NA	NA	NA	NA	T	T	T	T	T	T	T	T	T	T	T	T	T	T	T	T	T	T	T	T	T	T	T	T	T	T	T	T	T	T	T	T	T	T	T	T	K	T	T
S01_77397924	G/A	1	77397924	+	NA	NA	NA	NA	NA	NA	G	G	G	G	G	G	G	G	G	G	G	G	G	G	G	G	G	G	G	G	G	G	G	G	G	G	G	G	G	G	G	G	G	G	G	G	G	G	G
S01_77397926	T/C	1	77397926	+	NA	NA	NA	NA	NA	NA	T	Y	T	T	T	T	T	T	T	T	T	T	T	T	T	T	T	T	T	T	T	T	T	T	T	T	T	T	T	T	T	T	T	T	T	T	T	T	T
S01_77446266	G/T	1	77446266	+	NA	NA	NA	NA	NA	NA	G	G	G	G	G	G	G	G	G	G	G	G	G	G	G	G	G	G	G	G	G	G	G	G	K	G	G	K	G	G	G	G	G	G	G	G	G	K	G
S01_77446873	A/C	1	77446873	+	NA	NA	NA	NA	NA	NA	A	A	A	A	A	A	A	A	A	A	M	M	A	A	A	A	A	A	A	A	A	M	M	A	M	M	M	M	M	M	M	M	M	M	M	M	M	M	A
S01_77446882	G/T	1	77446882	+	NA	NA	NA	NA	NA	NA	G	G	G	G	G	G	G	G	G	G	G	G	G	G	G	G	G	G	G	G	G	G	G	G	G	G	G	G	G	G	G	G	G	G	G	K	G	K	G
S01_77446884	A/C	1	77446884	+	NA	NA	NA	NA	NA	NA	A	M	A	M	A	A	M	A	M	A	M	A	M	A	A	M	A	M	M	A	M	M	A	A	A	A	A	A	A	A	A	A	A	A	M	A	M	A	A
S01_77448089	G/T	1	77448089	+	NA	NA	NA	NA	NA	NA	G	G	G	G	G	G	G	G	G	G	G	G	G	G	G	G	G	G	G	G	G	G	G	G	G	G	G	G	G	K	G	G	G	G	G	G	G	G	G
S01_77473340	A/T	1	77473340	+	NA	NA	NA	NA	NA	NA	A	A	A	A	W	W	A	A	A	A	A	W	A	A	A	A	A	A	W	W	A	A	A	A	A	A	A	A	A	A	A	A	W	A	A	A	A	A	A
S01_77473341	T/G	1	77473341	+	NA	NA	NA	NA	NA	NA	T	T	T	T	K	K	T	T	T	T	T	K	T	T	T	T	T	T	K	K	T	T	T	T	T	T	T	T	T	T	T	T	K	T	T	T	T	T	T
S01_77473343	T/A	1	77473343	+	NA	NA	NA	NA	NA	NA	T	T	T	T	W	W	T	T	T	T	T	W	T	T	T	T	T	T	W	W	T	T	T	T	T	T	T	T	T	T	T	T	W	T	T	T	T	T	T
S01_77473344	A/G	1	77473344	+	NA	NA	NA	NA	NA	NA	A	A	A	A	R	R	A	A	A	A	A	R	A	A	A	A	A	A	R	R	A	A	A	A	A	A	A	A	A	A	A	A	R	A	A	A	A	A	A
S01_77473345	G/A	1	77473345	+	NA	NA	NA	NA	NA	NA	G	G	G	G	R	R	G	G	G	G	G	R	G	G	G	G	G	G	R	R	G	G	G	G	G	G	G	G	G	G	G	G	R	G	G	G	G	G	G
S01_77473369	C/A	1	77473369	+	NA	NA	NA	NA	NA	NA	C	C	C	C	M	M	C	C	C	C	C	M	C	C	C	C	C	C	M	M	C	C	C	C	C	C	C	C	C	C	C	C	M	C	C	C	M	C	C
S01_77536745	T/A	1	77536745	+	NA	NA	NA	NA	NA	NA	T	T	T	T	W	W	T	T	T	T	T	W	T	T	T	T	T	T	W	W	T	T	T	T	T	T	T	T	T	T	T	T	W	T	T	T	W	T	T
S01_77536779	C/T	1	77536779	+	NA	NA	NA	NA	NA	NA	C	C	C	C	C	C	C	C	C	C	C	C	C	C	C	C	C	C	C	C	C	C	C	C	C	C	C	C	C	C	C	C	C	C	C	C	C	C	C
S01_77536792	C/A	1	77536792	+	NA	NA	NA	NA	NA	NA	C	C	C	C	M	M	C	C	C	C	C	M	C	C	C	C	C	C	M	M	C	C	C	C	C	C	C	C	C	C	C	C	M	C	C	C	C	C	C
S01_77615265	A/G	1	77615265	+	NA	NA	NA	NA	NA	NA	A	A	A	R	R	A	A	A	A	A	A	G	A	A	A	A	A	A	R	R	A	A	A	R	A	A	A	A	A	A	A	A	A	A	A	A	R	N	R
S01_77639852	G/C	1	77639852	+	NA	NA	NA	NA	NA	NA	G	G	G	S	G	G	G	G	G	G	G	G	G	G	G	G	G	G	G	G	G	G	G	S	G	G	G	G	G	G	G	G	G	G	G	G	G	G	S
S01_77639880	C/T	1	77639880	+	NA	NA	NA	NA	NA	NA	C	C	C	C	C	C	C	C	C	C	C	C	C	C	C	C	C	C	C	C	C	C	C	C	C	C	C	C	C	C	C	C	C	C	C	C	C	C	C
S01_77639881	C/T	1	77639881	+	NA	NA	NA	NA	NA	NA	C	C	C	C	C	C	C	C	C	C	C	C	C	C	C	C	C	C	C	C	C	C	C	C	C	C	C	C	C	C	C	C	C	C	C	C	C	C	C
S01_77639882	C/T	1	77639882	+	NA	NA	NA	NA	NA	NA	C	C	C	C	C	C	C	C	C	C	C	C	C	C	C	C	C	C	C	C	C	C	C	C	C	C	C	C	C	C	C	C	C	C	C	C	C	C	C
S01_77650497	C/A	1	77650497	+	NA	NA	NA	NA	NA	NA	M	M	M	M	M	M	M	A	M	C	M	A	C	M	M	M	C	M	A	M	M	M	M	M	M	M	M	C	C	C	C	M	M	M	C	M	C	C	M
S01_77650537	T/C	1	77650537	+	NA	NA	NA	NA	NA	NA	Y	Y	Y	T	Y	Y	Y	C	Y	T	Y	C	T	Y	Y	Y	T	Y	C	Y	Y	Y	Y	T	Y	Y	Y	T	T	T	T	Y	Y	Y	T	Y	T	T	T
S01_77685954	T/C	1	77685954	+	NA	NA	NA	NA	NA	NA	T	T	T	Y	T	T	T	T	T	T	T	T	T	T	T	T	T	T	T	T	T	T	T	Y	T	T	T	T	T	T	T	T	T	T	T	T	N	N	T
S01_77735959	C/T	1	77735959	+	NA	NA	NA	NA	NA	NA	C	C	C	C	C	C	C	C	C	C	N	C	C	N	C	C	C	C	C	N	C	C	C	C	C	C	C	C	C	C	C	C	C	C	C	C	N	C	C
S01_77735992	A/G	1	77735992	+	NA	NA	NA	NA	NA	NA	A	A	A	R	A	A	A	A	A	A	N	A	A	N	A	A	A	A	A	N	A	A	A	G	A	A	A	A	A	A	A	A	A	A	A	A	N	A	R
S01_77737254	C/A	1	77737254	+	NA	NA	NA	NA	NA	NA	C	C	C	C	C	C	C	C	C	C	C	C	C	C	C	C	C	C	C	C	C	C	M	C	C	C	C	M	C	C	C	C	C	C	C	C	C	C	C
S01_77792638	C/T	1	77792638	+	NA	NA	NA	NA	NA	NA	C	C	C	C	C	C	C	C	C	C	C	C	C	C	C	C	N	C	C	C	C	C	C	C	C	C	C	C	C	C	C	C	C	C	N	C	C	C	C
S01_77794911	G/A	1	77794911	+	NA	NA	NA	NA	NA	NA	G	R	G	R	G	G	R	G	R	R	G	G	R	R	R	R	A	G	G	G	G	G	G	R	G	R	G	G	G	G	G	G	G	G	A	G	G	G	R
S01_77794917	T/C	1	77794917	+	NA	NA	NA	NA	NA	NA	T	T	T	T	T	T	T	T	T	T	T	T	T	T	T	T	T	T	T	T	T	T	T	T	T	T	T	T	T	T	T	T	T	T	T	T	T	T	T
S01_77877007	A/T	1	77877007	+	NA	NA	NA	NA	NA	NA	A	A	A	A	A	A	A	A	A	A	A	A	A	A	A	A	A	A	A	A	A	A	A	A	A	A	A	A	A	A	A	A	A	A	A	A	A	A	A
S01_77877024	C/G	1	77877024	+	NA	NA	NA	NA	NA	NA	C	C	C	C	C	C	C	C	C	C	C	C	C	C	C	C	C	C	C	C	C	C	C	C	C	C	C	C	C	C	C	C	C	C	C	C	C	C	C
S01_77877028	C/A	1	77877028	+	NA	NA	NA	NA	NA	NA	C	C	C	C	C	C	C	C	C	C	C	C	C	C	C	C	C	C	C	C	C	C	C	C	C	C	C	C	C	C	C	C	C	C	C	C	C	C	C
S01_77931848	G/A	1	77931848	+	NA	NA	NA	NA	NA	NA	G	G	G	R	G	G	R	R	G	R	R	G	G	R	R	R	G	G	G	G	R	R	A	R	R	R	G	G	G	G	G	R	G	G	G	R	G	G	R
S01_77934549	C/A	1	77934549	+	NA	NA	NA	NA	NA	NA	C	C	C	C	C	C	C	C	C	C	C	C	C	C	C	C	C	C	C	C	C	C	C	C	M	M	C	C	C	C	C	C	C	C	C	C	C	C	C
S01_77934996	G/A	1	77934996	+	NA	NA	NA	NA	NA	NA	G	G	G	G	G	G	G	G	G	G	G	G	G	G	G	R	G	G	G	G	R	R	R	R	R	G	G	G	G	G	G	R	G	G	G	R	G	G	R
S01_77935007	A/G	1	77935007	+	NA	NA	NA	NA	NA	NA	A	A	A	A	A	A	A	A	A	A	A	A	A	A	A	R	A	A	A	A	R	R	R	R	R	A	A	A	A	A	A	R	A	A	A	R	A	A	R
S01_77966485	C/T	1	77966485	+	NA	NA	NA	NA	NA	NA	C	C	C	T	C	C	Y	T	C	C	Y	C	C	Y	Y	Y	C	C	C	C	Y	Y	Y	Y	Y	Y	C	C	C	C	C	Y	C	C	C	Y	C	C	Y
S01_77966492	G/A	1	77966492	+	NA	NA	NA	NA	NA	NA	G	G	G	A	G	G	R	A	G	G	R	G	G	R	R	R	G	G	G	G	R	R	R	R	R	R	G	G	G	G	G	R	G	G	G	R	G	G	R
S01_77966529	C/A	1	77966529	+	NA	NA	NA	NA	NA	NA	C	C	C	C	C	C	C	C	C	C	C	C	C	C	C	C	C	C	C	C	C	C	C	C	C	C	C	C	C	C	C	C	C	M	M	C	C	C	C
S01_77966537	A/G	1	77966537	+	NA	NA	NA	NA	NA	NA	A	A	A	G	A	A	R	G	A	A	R	A	A	R	R	R	A	A	A	A	R	R	R	R	R	R	A	A	A	A	A	R	A	A	A	R	A	A	R
S01_78212189	A/T	1	78212189	+	NA	NA	NA	NA	NA	NA	A	A	A	A	A	A	A	A	A	A	A	A	A	A	A	A	A	A	A	A	A	A	A	A	A	A	A	A	A	A	A	A	A	A	A	A	A	A	A
S01_78340372	A/G	1	78340372	+	NA	NA	NA	NA	NA	NA	A	A	A	A	A	A	A	A	A	A	A	A	A	A	A	A	A	A	A	A	A	A	A	A	A	A	A	A	A	A	A	A	A	A	A	A	A	A	A
S01_78350802	T/A	1	78350802	+	NA	NA	NA	NA	NA	NA	T	T	T	T	T	T	T	T	T	T	T	T	T	T	T	T	T	T	T	T	T	T	T	T	T	T	T	T	T	T	T	T	T	T	T	T	T	T	T
S01_78356079	G/A	1	78356079	+	NA	NA	NA	NA	NA	NA	G	G	G	G	G	G	G	G	G	G	G	G	G	G	G	G	G	G	G	G	G	G	G	G	G	G	G	G	G	G	G	G	G	G	G	G	G	G	G
S01_78546779	C/A	1	78546779	+	NA	NA	NA	NA	NA	NA	C	C	C	C	C	C	C	C	C	C	C	C	C	C	C	C	C	C	C	C	C	C	M	C	C	C	C	C	M	C	C	C	C	C	C	C	C	C	C
S01_78550284	A/G	1	78550284	+	NA	NA	NA	NA	NA	NA	R	R	R	R	R	R	G	G	R	R	R	R	A	R	R	R	R	G	R	R	R	A	R	R	R	G	R	R	A	R	R	A	R	R	A	G	R	A	R
S01_78550285	A/C	1	78550285	+	NA	NA	NA	NA	NA	NA	M	M	M	M	M	M	C	C	M	M	M	M	A	M	M	M	M	C	M	M	M	A	M	M	M	C	M	M	A	M	M	A	M	M	A	C	M	A	M
S01_78560503	A/G	1	78560503	+	NA	NA	NA	NA	NA	NA	A	A	A	A	A	A	N	N	A	A	A	A	A	A	A	A	A	N	A	A	A	A	A	A	A	N	A	A	A	A	A	A	A	A	A	N	A	A	A
S01_78567237	T/G	1	78567237	+	NA	NA	NA	NA	NA	NA	T	K	T	K	T	T	K	N	T	K	N	T	T	T	G	T	K	T	T	N	T	N	T	G	T	K	K	K	K	K	K	T	K	T	T	K	K	N	G
S01_78625673	G/A	1	78625673	+	NA	NA	NA	NA	NA	NA	R	R	A	G	R	R	G	R	R	R	R	R	R	G	R	G	G	A	R	G	R	R	R	G	R	G	R	R	R	R	R	G	R	R	G	G	R	R	G
S01_78626324	C/A	1	78626324	+	NA	NA	NA	NA	NA	NA	C	C	C	C	C	C	C	C	C	C	C	C	C	C	C	C	C	C	C	C	C	C	M	C	M	C	C	C	C	C	M	C	C	C	C	C	C	C	C
S01_78647099	C/T	1	78647099	+	NA	NA	NA	NA	NA	NA	C	Y	Y	C	Y	Y	C	C	Y	Y	Y	C	Y	C	Y	C	C	C	C	C	Y	Y	Y	C	Y	C	Y	Y	Y	Y	Y	C	Y	Y	C	C	Y	Y	C
S01_78656253	G/T	1	78656253	+	NA	NA	NA	NA	NA	NA	G	G	G	G	G	G	G	G	G	G	G	G	G	G	G	G	G	G	G	G	G	G	G	G	G	G	G	K	G	G	G	G	G	G	G	G	G	G	G
S01_78656256	A/C	1	78656256	+	NA	NA	NA	NA	NA	NA	A	A	A	A	A	A	A	M	A	A	A	A	A	A	M	A	A	A	A	A	A	A	A	A	A	A	A	A	A	A	A	A	A	A	A	A	A	A	A
S01_78656260	G/T	1	78656260	+	NA	NA	NA	NA	NA	NA	G	G	G	G	G	G	G	G	G	G	G	G	G	G	G	G	G	G	G	G	G	G	K	G	G	G	G	G	K	G	G	G	G	G	G	K	K	K	G
S01_78656273	T/G	1	78656273	+	NA	NA	NA	NA	NA	NA	T	T	T	T	T	T	T	T	T	T	T	K	T	T	T	T	K	T	T	T	T	T	T	T	T	T	T	T	T	T	T	T	T	T	T	T	T	K	T
S01_78656283	T/G	1	78656283	+	NA	NA	NA	NA	NA	NA	T	T	T	T	T	T	T	T	T	T	T	T	T	T	K	T	T	T	T	T	T	T	T	T	T	T	T	T	T	T	T	T	T	T	T	T	T	T	T
S01_78656304	G/T	1	78656304	+	NA	NA	NA	NA	NA	NA	G	G	G	G	G	G	G	G	G	G	G	G	G	G	K	G	G	G	K	T	G	G	K	G	K	K	K	K	K	K	K	G	K	K	K	G	G	G	G
S01_78717826	C/T	1	78717826	+	NA	NA	NA	NA	NA	NA	C	C	Y	C	C	C	C	C	C	C	C	C	C	C	C	C	C	C	C	C	C	C	C	C	C	C	C	C	C	C	C	C	C	C	C	C	C	C	C
S01_78824593	A/T	1	78824593	+	NA	NA	NA	NA	NA	NA	A	A	A	W	A	A	A	A	W	W	A	A	A	A	A	A	A	A	A	W	A	A	A	W	A	A	W	W	W	W	W	A	W	A	A	W	W	W	W
S01_78872168	G/T	1	78872168	+	NA	NA	NA	NA	NA	NA	G	K	G	G	G	G	K	G	K	K	G	G	G	G	K	G	K	K	G	K	G	G	G	G	G	K	G	K	K	K	K	G	G	G	G	T	T	T	N
S01_78872234	T/C	1	78872234	+	NA	NA	NA	NA	NA	NA	T	Y	T	T	T	T	T	T	Y	Y	T	T	T	T	T	T	T	T	T	Y	T	T	T	T	T	T	T	Y	Y	Y	Y	T	T	T	T	Y	Y	Y	T
S01_78886200	C/T	1	78886200	+	NA	NA	NA	NA	NA	NA	C	C	C	C	C	C	Y	C	C	C	C	C	C	C	Y	C	Y	Y	C	C	C	C	C	C	C	Y	C	C	C	C	C	C	C	C	C	C	C	C	C
S01_79136206	C/T	1	79136206	+	NA	NA	NA	NA	NA	NA	C	C	C	C	C	C	C	C	C	C	C	C	C	C	C	C	C	C	C	C	C	C	C	C	C	C	C	C	C	C	C	C	C	C	C	C	C	C	C
S01_79136215	G/T	1	79136215	+	NA	NA	NA	NA	NA	NA	G	G	G	G	G	G	G	G	G	G	G	G	G	G	G	G	G	G	G	G	G	G	G	G	G	G	G	G	G	G	G	G	G	G	G	G	G	G	G
S01_79136259	T/C	1	79136259	+	NA	NA	NA	NA	NA	NA	T	T	T	T	T	T	T	T	T	T	T	T	T	T	T	T	T	T	T	T	T	T	T	T	T	T	T	T	T	T	T	T	T	T	T	T	T	T	T
S01_79230270	T/A	1	79230270	+	NA	NA	NA	NA	NA	NA	T	T	T	T	T	T	T	T	T	T	T	T	T	T	T	T	T	T	T	T	T	T	T	T	T	T	T	T	T	T	T	T	W	T	T	T	W	T	T
S01_79239826	C/T	1	79239826	+	NA	NA	NA	NA	NA	NA	Y	Y	Y	Y	C	C	Y	Y	Y	Y	Y	C	Y	Y	Y	Y	C	Y	C	C	T	T	Y	Y	Y	Y	T	Y	Y	Y	Y	Y	T	Y	C	Y	Y	Y	Y
S01_79239872	G/C	1	79239872	+	NA	NA	NA	NA	NA	NA	S	S	S	S	G	G	S	S	S	S	S	G	S	S	S	S	G	S	G	G	C	C	S	S	S	S	C	S	S	S	S	S	C	S	G	S	S	S	S
S01_79251047	T/A	1	79251047	+	NA	NA	NA	NA	NA	NA	W	W	W	W	T	T	W	W	W	T	W	T	W	W	W	W	T	W	T	T	A	A	W	W	W	W	A	W	W	W	W	W	A	W	T	W	W	W	W
S01_79251060	C/A	1	79251060	+	NA	NA	NA	NA	NA	NA	C	C	C	C	C	C	C	C	C	C	C	C	C	C	C	C	C	C	C	C	C	C	C	C	C	C	C	C	C	C	C	C	C	C	C	M	C	C	C
S01_79251069	T/A	1	79251069	+	NA	NA	NA	NA	NA	NA	W	W	W	W	T	T	W	W	W	T	W	T	W	W	W	W	T	W	T	T	A	A	W	W	W	W	A	W	W	W	W	W	A	W	T	W	W	W	W
S01_79252486	G/A	1	79252486	+	NA	NA	NA	NA	NA	NA	R	R	R	R	G	G	R	R	R	G	R	G	R	R	R	R	G	R	G	G	A	A	R	R	R	R	A	R	R	R	R	R	A	R	G	R	R	R	R
S01_79252488	C/G	1	79252488	+	NA	NA	NA	NA	NA	NA	S	S	S	S	C	C	S	S	S	C	S	C	S	S	S	S	C	S	C	C	G	G	S	S	S	S	G	S	S	S	S	S	G	S	C	S	S	S	S
S01_79284911	C/T	1	79284911	+	NA	NA	NA	NA	NA	NA	Y	Y	Y	Y	C	C	Y	Y	Y	Y	Y	C	Y	Y	Y	Y	C	Y	C	C	T	T	Y	Y	Y	Y	T	Y	Y	Y	Y	Y	T	Y	C	Y	Y	Y	Y
S01_79308120	C/A	1	79308120	+	NA	NA	NA	NA	NA	NA	C	C	C	C	C	C	C	C	C	C	C	C	C	C	C	C	C	C	C	C	C	C	M	C	C	C	C	C	C	C	C	C	C	C	C	C	C	C	C
S01_79323253	G/A	1	79323253	+	NA	NA	NA	NA	NA	NA	N	R	A	G	N	N	G	N	G	G	G	N	G	G	G	G	R	G	R	N	G	G	G	G	G	G	G	G	G	G	G	N	G	A	N	G	R	G	G
S01_79323286	A/G	1	79323286	+	NA	NA	NA	NA	NA	NA	N	R	G	R	N	N	R	N	R	A	A	N	A	A	R	A	R	A	R	N	A	A	A	A	A	R	R	A	A	R	R	N	R	G	N	A	R	A	A
S01_79427298	G/T	1	79427298	+	NA	NA	NA	NA	NA	NA	K	K	K	K	G	G	K	K	K	K	K	G	K	K	K	K	G	G	G	N	T	T	K	K	K	K	T	K	K	K	K	K	T	K	G	K	K	K	T
S01_79427307	C/A	1	79427307	+	NA	NA	NA	NA	NA	NA	M	M	M	M	C	C	M	M	M	M	M	C	M	M	M	M	C	C	C	N	A	A	M	M	M	M	A	M	M	M	M	M	A	M	C	M	M	M	A
S01_79427323	C/T	1	79427323	+	NA	NA	NA	NA	NA	NA	Y	Y	Y	Y	C	C	Y	Y	Y	Y	Y	C	Y	Y	Y	Y	C	C	C	N	T	T	Y	Y	Y	Y	T	Y	Y	Y	Y	Y	T	Y	C	Y	Y	Y	T
S01_79436306	A/G	1	79436306	+	NA	NA	NA	NA	NA	NA	A	A	A	A	A	A	A	A	A	A	A	A	R	A	A	A	A	A	A	A	G	G	R	A	A	A	G	R	G	N	N	A	G	A	A	N	N	N	A
S01_79436309	G/A	1	79436309	+	NA	NA	NA	NA	NA	NA	G	G	G	G	G	G	G	G	G	G	G	G	R	G	G	G	G	G	G	G	A	A	R	G	G	G	A	R	A	N	N	G	A	G	G	N	N	N	G
S01_79459210	T/A	1	79459210	+	NA	NA	NA	NA	NA	NA	T	W	T	T	W	W	A	T	W	W	T	T	A	N	W	T	T	T	T	T	N	N	T	T	T	A	N	W	A	A	A	T	N	T	T	A	A	A	T
S01_79459232	C/G	1	79459232	+	NA	NA	NA	NA	NA	NA	C	S	C	C	C	C	G	C	S	C	C	C	G	N	S	C	C	C	C	C	N	N	C	C	C	G	N	C	C	C	C	C	N	C	C	C	C	C	C
S01_79502167	T/G	1	79502167	+	NA	NA	NA	NA	NA	NA	T	K	T	T	K	K	T	T	T	T	T	T	T	T	T	T	T	T	T	T	N	N	T	T	T	T	N	T	T	T	T	T	N	T	T	T	T	T	T
S01_79507073	T/C	1	79507073	+	NA	NA	NA	NA	NA	NA	T	T	T	C	T	T	N	T	T	T	T	T	T	T	T	T	T	T	T	T	N	N	T	C	T	N	N	T	T	T	T	T	N	T	T	T	T	T	C
S01_79543017	A/T	1	79543017	+	NA	NA	NA	NA	NA	NA	W	W	W	A	T	T	A	W	W	W	W	T	W	W	W	W	W	T	T	T	A	A	W	A	W	A	A	W	W	W	W	W	A	W	T	W	W	W	A
S01_79543023	T/C	1	79543023	+	NA	NA	NA	NA	NA	NA	T	T	T	T	T	T	T	T	T	T	T	T	T	T	T	T	T	T	T	T	T	T	T	T	T	T	T	T	T	T	T	T	T	T	T	T	T	T	T
S01_79543028	A/G	1	79543028	+	NA	NA	NA	NA	NA	NA	A	R	A	A	A	A	R	A	R	A	A	A	A	A	R	A	R	A	A	A	A	A	A	A	A	R	A	A	A	A	A	A	A	A	A	A	A	A	A
S01_79556337	C/T	1	79556337	+	NA	NA	NA	NA	NA	NA	Y	Y	Y	C	Y	Y	C	Y	Y	T	Y	T	Y	Y	Y	Y	Y	T	T	T	C	C	Y	C	Y	C	C	Y	C	Y	Y	Y	C	Y	T	Y	C	Y	C
S01_79556338	G/T	1	79556338	+	NA	NA	NA	NA	NA	NA	K	K	K	K	K	K	K	K	K	G	K	G	K	K	K	K	G	G	G	G	T	T	K	K	K	K	T	K	K	K	K	K	T	K	G	K	T	K	K
S01_79608894	A/G	1	79608894	+	NA	NA	NA	NA	NA	NA	R	R	R	A	R	G	R	R	R	G	R	G	R	R	R	R	G	G	G	G	A	A	A	A	R	R	A	R	R	R	R	R	A	R	G	R	R	A	A
S01_79625171	G/T	1	79625171	+	NA	NA	NA	NA	NA	NA	G	G	G	G	G	G	G	G	G	G	G	G	G	G	G	G	G	G	G	G	G	G	G	G	G	G	G	G	K	G	G	G	G	G	G	G	G	K	G
S01_79629274	A/G	1	79629274	+	NA	NA	NA	NA	NA	NA	R	R	R	R	R	R	R	R	R	A	R	A	R	R	R	R	A	A	A	A	G	G	R	R	R	R	G	R	R	R	R	R	G	R	A	R	R	R	R
S01_79629286	T/A	1	79629286	+	NA	NA	NA	NA	NA	NA	T	T	T	T	T	T	T	T	T	T	T	T	T	T	T	T	T	T	T	T	T	T	T	T	T	T	T	T	T	T	T	T	T	T	T	T	T	T	T
S01_79629287	G/A	1	79629287	+	NA	NA	NA	NA	NA	NA	G	G	G	G	G	G	G	G	G	G	G	G	G	G	G	G	G	G	G	G	G	G	G	G	G	G	G	G	G	G	G	G	G	G	G	G	G	G	G
S01_79629328	T/C	1	79629328	+	NA	NA	NA	NA	NA	NA	T	T	T	T	T	T	T	T	T	T	T	T	T	T	T	T	T	T	T	T	T	T	T	T	T	T	T	T	T	T	T	T	T	T	T	T	T	T	T
S01_79629655	T/G	1	79629655	+	NA	NA	NA	NA	NA	NA	K	K	K	K	K	K	K	K	K	K	K	T	K	K	K	K	T	T	T	T	G	G	K	K	K	K	G	K	K	K	K	K	G	K	T	K	K	K	K
S01_79629673	G/A	1	79629673	+	NA	NA	NA	NA	NA	NA	G	G	G	G	G	G	G	G	G	G	G	G	G	G	G	G	G	G	G	G	G	G	G	G	G	G	G	G	G	G	G	G	G	G	G	G	G	G	G
S01_79629682	C/T	1	79629682	+	NA	NA	NA	NA	NA	NA	C	C	C	C	C	C	C	C	C	C	C	C	C	C	C	C	C	C	C	C	C	C	C	C	C	C	C	C	C	C	C	C	C	C	C	C	C	C	C
S01_79638531	G/A	1	79638531	+	NA	NA	NA	NA	NA	NA	R	R	R	R	R	R	R	R	G	N	G	A	G	R	R	G	A	N	N	N	G	G	N	R	G	R	G	G	R	G	G	G	G	G	N	G	G	G	R
S01_79645132	C/A	1	79645132	+	NA	NA	NA	NA	NA	NA	C	C	C	C	C	C	C	C	C	C	C	C	C	C	C	C	C	C	C	C	N	N	C	C	C	C	C	C	C	C	C	C	N	C	C	M	C	C	C
S01_79645141	T/G	1	79645141	+	NA	NA	NA	NA	NA	NA	T	T	T	T	T	T	T	T	T	T	T	T	T	T	T	T	T	T	T	T	N	N	T	T	T	T	T	T	T	T	T	T	N	T	T	T	T	T	T
S01_79645142	T/A	1	79645142	+	NA	NA	NA	NA	NA	NA	T	T	T	T	T	T	T	T	T	T	T	T	T	T	T	T	T	T	T	T	N	N	T	T	T	T	T	T	T	T	T	T	N	T	T	T	T	T	T
S01_79646089	C/T	1	79646089	+	NA	NA	NA	NA	NA	NA	T	C	T	T	Y	Y	C	T	Y	C	C	Y	C	C	C	C	C	C	Y	C	N	N	C	T	C	C	C	C	C	C	C	C	N	C	C	C	C	C	T
S01_79646163	T/C	1	79646163	+	NA	NA	NA	NA	NA	NA	C	Y	C	C	Y	Y	T	C	Y	T	T	Y	T	T	T	T	T	T	Y	T	N	N	T	C	T	T	T	T	T	T	T	T	T	T	T	T	T	T	C
S01_79678471	T/C	1	79678471	+	NA	NA	NA	NA	NA	NA	T	Y	Y	Y	Y	Y	Y	C	Y	Y	Y	T	Y	Y	Y	T	T	T	T	T	C	C	Y	Y	Y	Y	C	Y	Y	Y	Y	T	C	Y	T	Y	Y	Y	C
S01_79678735	T/A	1	79678735	+	NA	NA	NA	NA	NA	NA	W	W	W	W	W	W	W	W	W	T	W	T	W	W	W	W	T	T	T	T	A	A	W	W	W	W	A	W	W	W	W	W	A	W	T	W	W	W	W
S01_79695862	G/T	1	79695862	+	NA	NA	NA	NA	NA	NA	K	K	K	K	K	K	G	K	K	T	K	T	K	K	K	K	K	T	T	T	G	G	G	K	K	G	G	K	K	K	K	K	G	K	T	K	K	K	K
S01_79695876	C/T	1	79695876	+	NA	NA	NA	NA	NA	NA	C	Y	C	C	C	Y	C	C	Y	T	Y	Y	Y	Y	Y	Y	Y	T	Y	T	C	C	C	C	Y	C	C	Y	Y	Y	Y	Y	C	Y	T	Y	Y	Y	C
S01_79696314	G/A	1	79696314	+	NA	NA	NA	NA	NA	NA	G	R	G	G	R	R	G	G	R	A	R	A	R	R	R	R	R	A	A	A	G	G	R	G	R	G	G	R	R	R	R	R	G	R	A	R	R	R	G
S01_79807889	C/A	1	79807889	+	NA	NA	NA	NA	NA	NA	C	C	C	C	M	M	C	C	C	C	C	C	C	C	C	C	C	C	C	C	C	C	C	C	C	C	M	C	C	C	C	C	C	C	C	C	C	C	C
S01_79818043	G/A	1	79818043	+	NA	NA	NA	NA	NA	NA	G	G	G	G	R	R	G	G	G	G	G	G	G	G	G	G	G	G	G	G	G	G	G	G	G	G	R	G	G	G	G	G	G	G	G	G	G	G	G
S01_79818084	C/A	1	79818084	+	NA	NA	NA	NA	NA	NA	C	M	C	A	M	M	M	C	M	M	C	M	M	M	M	M	A	C	M	M	C	C	C	A	C	M	M	M	M	C	C	C	C	C	A	C	M	C	A
S01_79819017	T/C	1	79819017	+	NA	NA	NA	NA	NA	NA	N	Y	T	T	Y	Y	T	T	Y	T	T	N	T	T	N	T	T	T	T	T	T	T	N	N	T	T	Y	T	T	T	T	T	T	T	T	T	N	T	T
S01_79823917	A/T	1	79823917	+	NA	NA	NA	NA	NA	NA	N	W	A	N	W	W	A	A	W	W	A	A	A	A	A	A	A	N	A	A	A	A	A	N	A	A	W	W	W	W	W	A	W	W	A	T	W	W	N
S01_79823924	A/G	1	79823924	+	NA	NA	NA	NA	NA	NA	N	R	A	N	R	R	A	A	R	R	A	A	A	A	A	A	A	N	A	A	A	A	A	N	A	A	R	R	R	R	R	A	R	R	A	G	R	R	N
S01_79823963	A/T	1	79823963	+	NA	NA	NA	NA	NA	NA	N	W	A	N	W	W	A	A	W	W	A	A	A	A	A	A	A	N	A	A	A	A	A	N	A	A	W	W	W	W	W	A	W	W	A	T	W	W	N
S01_79826790	C/T	1	79826790	+	NA	NA	NA	NA	NA	NA	C	C	C	C	C	C	C	C	C	C	C	C	C	C	C	C	C	C	C	C	C	C	C	C	C	C	C	C	C	C	C	C	C	C	C	C	C	C	C
S01_79826797	C/A	1	79826797	+	NA	NA	NA	NA	NA	NA	C	C	C	C	C	C	C	C	C	C	C	C	C	C	C	C	C	C	C	C	C	C	C	C	C	C	C	C	C	C	C	C	C	C	C	C	C	M	C
S01_79826809	G/A	1	79826809	+	NA	NA	NA	NA	NA	NA	G	R	G	G	R	R	G	G	R	R	G	G	G	G	G	G	G	G	G	G	G	G	G	G	G	G	R	R	R	R	R	G	R	R	G	R	R	R	G
S01_79827360	C/T	1	79827360	+	NA	NA	NA	NA	NA	NA	C	Y	C	C	Y	Y	C	C	Y	Y	C	C	C	C	C	C	C	C	C	C	C	C	C	C	C	C	Y	Y	Y	Y	Y	C	C	C	C	Y	Y	Y	C
S01_79827372	A/T	1	79827372	+	NA	NA	NA	NA	NA	NA	A	W	A	A	W	W	A	A	W	W	A	A	A	A	A	A	A	A	A	A	A	A	A	A	A	A	W	W	W	W	W	A	A	A	A	W	W	W	A
S01_79827385	A/G	1	79827385	+	NA	NA	NA	NA	NA	NA	A	R	A	A	R	R	A	A	R	R	A	A	A	A	A	A	A	A	A	A	A	A	A	A	A	A	R	R	R	R	R	A	R	R	A	R	R	R	A
S01_79827393	T/A	1	79827393	+	NA	NA	NA	NA	NA	NA	T	T	T	T	T	T	T	T	T	T	T	T	T	T	T	T	T	T	T	T	T	T	T	T	T	T	T	T	T	T	T	T	T	T	T	T	T	T	T
S01_79827419	C/A	1	79827419	+	NA	NA	NA	NA	NA	NA	C	C	C	C	C	C	C	C	C	C	C	C	C	C	C	C	C	C	C	C	C	C	M	C	C	C	M	M	M	M	M	C	M	M	C	C	C	C	C
S01_79827612	G/A	1	79827612	+	NA	NA	NA	NA	NA	NA	G	G	G	G	G	G	G	G	G	G	G	G	G	G	G	G	G	G	G	G	G	G	G	G	R	G	R	R	R	R	R	G	R	R	G	G	G	G	G
S01_79827655	C/A	1	79827655	+	NA	NA	NA	NA	NA	NA	C	C	C	C	C	C	C	C	C	C	C	C	C	C	C	C	C	C	C	C	C	C	C	C	C	C	C	C	C	C	C	C	C	C	C	C	C	C	C
S01_79827668	G/A	1	79827668	+	NA	NA	NA	NA	NA	NA	G	G	G	G	G	G	G	G	G	G	G	G	G	G	G	G	G	G	G	G	G	G	G	G	G	G	G	G	G	G	G	G	G	G	G	G	G	G	G
S01_79827679	C/T	1	79827679	+	NA	NA	NA	NA	NA	NA	C	C	C	C	C	C	C	C	C	C	C	C	C	C	C	C	C	C	C	C	C	C	C	C	C	C	C	C	C	C	C	C	C	C	C	C	C	C	C
S01_79834922	T/C	1	79834922	+	NA	NA	NA	NA	NA	NA	T	T	Y	Y	T	T	T	T	T	T	T	T	T	T	T	T	T	T	T	T	T	T	T	Y	T	T	T	T	T	T	T	Y	Y	Y	T	T	T	T	Y
S01_79844005	T/A	1	79844005	+	NA	NA	NA	NA	NA	NA	T	T	T	T	T	T	T	T	T	T	T	T	T	T	T	T	T	T	T	T	T	T	T	T	T	T	T	T	T	T	T	T	W	W	T	T	T	T	T
S01_79844017	A/G	1	79844017	+	NA	NA	NA	NA	NA	NA	A	A	A	A	A	A	A	A	A	A	A	A	A	A	A	A	A	A	A	A	A	A	A	A	A	A	A	A	A	A	A	A	A	A	A	A	A	A	A
S01_79844033	C/A	1	79844033	+	NA	NA	NA	NA	NA	NA	C	C	C	C	C	C	C	C	C	C	C	C	C	C	C	C	C	C	C	C	C	C	C	C	C	C	C	M	M	C	C	C	C	C	C	C	C	C	C
S01_79855138	A/G	1	79855138	+	NA	NA	NA	NA	NA	NA	R	A	R	R	A	A	A	A	A	A	A	A	A	A	A	A	A	A	A	N	A	A	N	G	A	N	A	A	A	A	A	R	A	A	A	A	A	N	R
S01_79866254	G/A	1	79866254	+	NA	NA	NA	NA	NA	NA	G	G	G	G	G	G	G	G	G	G	G	G	G	G	G	G	G	G	G	G	G	G	G	G	G	G	R	G	G	G	G	G	G	G	G	G	G	G	G
S01_79866276	A/G	1	79866276	+	NA	NA	NA	NA	NA	NA	A	A	A	A	A	A	A	A	A	A	A	A	A	A	A	A	A	A	A	A	A	A	A	A	A	A	R	A	A	A	A	A	A	A	A	A	A	A	A
S01_79879388	G/T	1	79879388	+	NA	NA	NA	NA	NA	NA	G	G	G	G	G	G	G	G	G	G	G	G	G	G	G	G	G	G	G	G	G	G	G	G	G	G	G	G	G	G	G	G	G	G	G	K	K	G	G
S01_79879433	T/C	1	79879433	+	NA	NA	NA	NA	NA	NA	Y	T	Y	Y	T	T	T	T	T	T	T	T	T	T	T	T	T	T	T	T	T	T	T	Y	T	T	T	T	T	T	T	Y	Y	Y	T	T	Y	T	Y
S01_79879473	G/T	1	79879473	+	NA	NA	NA	NA	NA	NA	G	K	G	T	G	G	K	G	K	K	G	K	K	K	K	K	T	G	K	K	G	G	G	T	G	K	G	K	K	K	K	G	G	G	T	K	K	K	T
S01_79879480	T/C	1	79879480	+	NA	NA	NA	NA	NA	NA	T	T	T	T	T	T	T	T	T	T	T	T	T	T	T	T	T	T	T	T	T	T	T	T	T	T	T	T	T	T	T	T	T	T	T	T	T	T	T
S01_79883890	C/T	1	79883890	+	NA	NA	NA	NA	NA	NA	C	C	C	C	Y	Y	C	C	C	C	C	C	C	C	C	C	C	C	C	C	C	C	C	C	C	C	Y	C	C	C	C	C	C	C	C	C	Y	C	C
S01_79892375	C/T	1	79892375	+	NA	NA	NA	NA	NA	NA	Y	C	Y	Y	C	C	C	C	C	C	C	C	C	C	C	C	C	C	C	C	C	C	C	Y	C	C	C	C	C	C	C	Y	C	C	C	C	C	C	Y
S01_79892376	A/G	1	79892376	+	NA	NA	NA	NA	NA	NA	R	A	R	R	A	A	A	A	A	A	A	A	A	A	A	A	A	A	A	A	A	A	A	R	A	A	A	A	A	A	A	R	A	A	A	A	A	A	R
S01_79892386	G/A	1	79892386	+	NA	NA	NA	NA	NA	NA	R	R	R	G	R	R	R	A	R	R	A	R	R	R	R	R	G	A	R	G	A	A	A	G	A	R	R	R	R	R	R	R	R	R	G	R	R	R	G
S01_79892407	G/A	1	79892407	+	NA	NA	NA	NA	NA	NA	G	G	G	G	G	G	G	G	G	G	G	G	G	G	G	G	G	G	G	G	G	G	G	G	G	G	G	G	G	G	G	G	G	G	G	G	G	G	G
S01_79892792	G/A	1	79892792	+	NA	NA	NA	NA	NA	NA	G	G	G	G	G	G	G	G	G	G	G	G	G	G	G	G	G	G	G	G	G	G	G	G	G	G	G	R	G	G	G	G	G	R	G	G	G	G	G
S01_79892837	C/T	1	79892837	+	NA	NA	NA	NA	NA	NA	Y	Y	Y	C	Y	Y	Y	T	Y	Y	T	Y	Y	Y	Y	Y	C	T	Y	Y	T	T	T	C	T	Y	Y	Y	Y	Y	Y	Y	T	T	C	Y	Y	Y	C
S01_79923760	A/C	1	79923760	+	NA	NA	NA	NA	NA	NA	A	A	A	A	A	A	A	A	A	A	A	A	A	A	A	A	A	A	A	A	A	A	A	A	A	A	A	A	A	A	A	A	M	M	A	A	A	A	A
S01_79923776	G/C	1	79923776	+	NA	NA	NA	NA	NA	NA	G	S	G	S	G	G	S	G	S	S	G	G	G	G	S	G	S	G	G	G	G	G	G	S	G	S	G	S	S	S	S	G	G	G	G	S	S	S	S
S01_79934130	A/G	1	79934130	+	NA	NA	NA	NA	NA	NA	A	A	A	A	A	A	A	A	A	A	A	A	A	A	A	A	A	A	A	N	A	A	A	A	A	A	A	R	A	A	A	A	A	A	A	A	A	A	A
S01_80067701	G/A	1	80067701	+	NA	NA	NA	NA	NA	NA	R	R	R	A	R	R	G	G	R	R	R	G	G	G	G	G	G	G	G	R	G	G	G	A	G	G	G	G	G	G	G	R	G	A	G	G	G	G	A
S01_80068057	G/T	1	80068057	+	NA	NA	NA	NA	NA	NA	G	G	G	G	G	G	G	G	G	G	G	G	G	G	G	G	G	G	G	G	G	G	G	G	G	G	G	G	G	G	G	G	G	G	G	K	K	K	G
S01_80069882	A/T	1	80069882	+	NA	NA	NA	NA	NA	NA	A	A	A	A	A	A	A	A	A	A	A	A	A	N	A	A	A	N	A	A	A	A	N	A	A	N	A	A	A	A	A	N	W	A	A	A	N	N	A
S01_80069885	G/C	1	80069885	+	NA	NA	NA	NA	NA	NA	G	S	S	C	S	S	S	G	C	C	C	G	G	N	S	G	S	N	G	C	G	G	N	C	G	N	G	G	S	S	C	N	S	C	G	S	N	N	C
S01_80080783	G/A	1	80080783	+	NA	NA	NA	NA	NA	NA	G	G	G	G	G	G	G	G	G	G	G	G	G	G	G	G	G	G	G	G	G	G	G	G	G	G	G	G	G	G	G	G	G	G	G	G	G	G	G
S01_80081029	C/T	1	80081029	+	NA	NA	NA	NA	NA	NA	C	C	C	C	C	C	C	C	C	C	C	C	C	C	C	C	C	C	C	C	C	C	C	C	C	C	C	C	C	C	C	C	C	C	C	C	C	C	C
S01_80084023	G/A	1	80084023	+	NA	NA	NA	NA	NA	NA	G	G	G	G	G	G	G	G	G	G	G	G	G	G	G	G	G	G	G	G	G	G	G	G	G	G	G	G	G	G	G	G	G	G	G	G	G	G	G
S01_80203485	C/T	1	80203485	+	NA	NA	NA	NA	NA	NA	C	C	C	C	C	C	C	C	C	C	C	C	C	C	C	C	C	N	C	C	C	C	C	C	C	C	C	C	C	C	C	C	C	N	N	C	C	C	C
S01_80203522	G/A	1	80203522	+	NA	NA	NA	NA	NA	NA	G	G	G	G	G	G	G	G	G	G	G	G	G	G	G	G	G	N	G	G	G	G	G	G	G	G	G	G	G	G	G	G	G	N	N	G	G	G	G
S01_80203523	C/T	1	80203523	+	NA	NA	NA	NA	NA	NA	C	C	C	C	C	C	C	C	C	C	C	C	C	C	C	C	C	N	C	C	C	C	C	C	C	C	C	C	C	C	C	C	C	N	N	C	C	C	C
S01_80256201	C/T	1	80256201	+	NA	NA	NA	NA	NA	NA	C	C	C	C	C	C	C	C	C	C	C	C	C	C	C	C	C	C	C	C	C	C	C	C	C	C	C	C	C	C	C	C	C	C	C	C	C	C	C
S01_80311108	G/A	1	80311108	+	NA	NA	NA	NA	NA	NA	R	R	R	R	R	R	R	G	R	R	R	R	R	R	R	R	A	A	R	A	G	G	R	R	R	R	G	R	R	G	G	R	G	A	A	G	R	G	R
S01_80318215	T/C	1	80318215	+	NA	NA	NA	NA	NA	NA	T	T	T	T	T	T	T	T	T	T	T	T	T	T	T	T	T	T	T	T	T	T	T	T	T	T	T	T	T	T	T	T	T	T	T	T	Y	T	T
S01_80318234	A/G	1	80318234	+	NA	NA	NA	NA	NA	NA	A	A	A	A	A	A	A	A	A	A	A	A	A	A	A	A	A	A	A	A	A	A	A	A	A	A	A	A	A	A	A	A	A	A	A	A	R	A	A
S01_80319199	C/A	1	80319199	+	NA	NA	NA	NA	NA	NA	C	C	C	C	C	C	C	N	C	C	C	C	C	C	C	C	C	C	C	C	C	N	C	C	C	C	M	C	C	N	N	C	N	C	C	N	M	N	C
S01_80340531	T/G	1	80340531	+	NA	NA	NA	NA	NA	NA	T	T	T	T	T	T	T	T	T	T	T	T	T	T	T	T	T	T	T	T	T	T	T	T	T	T	T	T	T	T	T	T	T	T	T	T	T	K	T
S01_80340558	A/G	1	80340558	+	NA	NA	NA	NA	NA	NA	R	R	R	A	R	R	R	R	R	A	R	R	R	R	R	R	A	A	R	A	G	G	R	A	R	R	R	R	R	R	R	A	R	A	A	R	R	R	A
S01_80340564	G/A	1	80340564	+	NA	NA	NA	NA	NA	NA	R	R	R	G	R	R	R	R	R	G	R	R	R	R	R	R	G	G	R	G	A	A	R	G	R	R	R	R	R	R	R	G	R	G	G	R	R	R	G
S01_80340580	C/T	1	80340580	+	NA	NA	NA	NA	NA	NA	Y	Y	Y	C	Y	Y	Y	Y	Y	C	Y	Y	Y	Y	Y	Y	C	C	Y	C	T	T	Y	C	Y	Y	Y	Y	Y	Y	Y	C	Y	C	C	Y	Y	Y	C
S01_80340582	G/A	1	80340582	+	NA	NA	NA	NA	NA	NA	G	G	G	G	G	G	G	G	G	G	G	G	G	G	G	G	G	G	G	G	G	G	G	G	G	G	G	G	G	G	G	G	G	G	G	G	G	G	G
S01_80350137	A/C	1	80350137	+	NA	NA	NA	NA	NA	NA	M	M	M	A	M	M	M	M	M	M	M	M	M	M	M	M	A	A	M	A	C	C	M	A	M	M	M	M	M	M	M	A	M	A	A	C	M	A	A
S01_80350174	G/A	1	80350174	+	NA	NA	NA	NA	NA	NA	R	R	R	G	R	R	R	R	R	R	R	R	R	R	R	R	G	G	R	G	A	A	R	G	R	R	R	R	R	R	R	G	R	G	G	A	R	G	G
S01_80368706	C/T	1	80368706	+	NA	NA	NA	NA	NA	NA	Y	Y	Y	C	Y	Y	Y	Y	Y	C	Y	Y	Y	Y	Y	Y	C	C	Y	C	T	T	Y	C	Y	Y	Y	Y	Y	Y	Y	C	Y	C	C	Y	Y	Y	C
S01_80412444	A/T	1	80412444	+	NA	NA	NA	NA	NA	NA	A	A	A	A	A	A	A	A	A	A	A	A	A	A	A	A	A	A	A	A	A	A	A	A	A	A	A	A	A	A	A	A	A	A	A	A	W	A	A
S01_80416673	G/T	1	80416673	+	NA	NA	NA	NA	NA	NA	G	G	G	G	G	G	G	G	G	G	G	G	G	G	G	G	G	G	G	G	G	G	G	G	G	G	G	K	K	G	K	G	K	G	G	G	G	K	G
S01_80474772	C/T	1	80474772	+	NA	NA	NA	NA	NA	NA	C	C	C	C	C	C	C	C	C	C	C	C	C	C	C	C	C	C	C	C	C	C	C	C	C	C	C	C	C	C	C	C	C	C	C	C	Y	C	C
S01_80515306	C/T	1	80515306	+	NA	NA	NA	NA	NA	NA	C	C	C	C	C	C	C	C	C	C	C	C	C	C	C	C	C	C	C	C	C	C	C	C	C	C	C	C	C	C	C	C	C	C	C	C	C	C	C
S01_80519089	G/A	1	80519089	+	NA	NA	NA	NA	NA	NA	G	G	G	G	G	G	G	G	G	G	G	G	G	G	G	G	G	G	G	G	G	G	G	G	G	R	G	R	R	G	R	G	G	G	G	G	G	G	G
S01_80526704	G/A	1	80526704	+	NA	NA	NA	NA	NA	NA	G	G	G	G	G	G	G	G	G	G	G	G	G	G	G	G	G	G	G	G	G	G	G	G	G	G	G	G	G	G	G	G	G	G	G	G	G	G	G
S01_80537240	G/T	1	80537240	+	NA	NA	NA	NA	NA	NA	G	G	G	G	G	G	G	G	G	G	G	G	G	G	G	G	G	G	G	G	G	G	G	G	G	K	G	G	K	G	G	G	K	K	K	G	G	G	G
S01_80540490	G/A	1	80540490	+	NA	NA	NA	NA	NA	NA	G	G	G	G	G	G	G	G	G	G	G	G	G	G	G	G	G	G	G	G	G	G	G	G	G	G	G	G	G	G	G	G	G	G	G	G	R	G	G
S01_80540493	C/T	1	80540493	+	NA	NA	NA	NA	NA	NA	C	C	C	C	C	C	C	C	C	C	C	C	C	C	C	C	C	C	C	C	C	C	C	C	C	C	C	C	C	C	C	C	C	C	C	C	Y	C	C
S01_80583681	C/T	1	80583681	+	NA	NA	NA	NA	NA	NA	C	Y	C	C	C	C	C	C	C	C	C	C	Y	Y	C	N	T	C	Y	C	C	C	C	C	C	C	C	C	C	C	C	N	C	C	T	C	C	C	C
S01_80583692	C/T	1	80583692	+	NA	NA	NA	NA	NA	NA	C	C	C	C	C	C	Y	C	C	C	C	C	C	C	Y	N	C	C	C	C	C	C	C	C	C	C	C	C	Y	C	C	N	C	C	C	C	C	C	C
S01_80649034	C/T	1	80649034	+	NA	NA	NA	NA	NA	NA	C	C	C	C	C	C	C	C	C	C	C	C	C	C	C	C	C	C	C	C	C	C	C	C	C	C	C	C	C	C	C	C	C	C	C	C	Y	C	C
S01_80650141	T/A	1	80650141	+	NA	NA	NA	NA	NA	NA	T	T	T	T	T	T	T	T	T	T	T	T	T	T	T	T	T	T	T	T	T	T	T	T	T	T	T	T	T	T	T	T	T	T	T	T	T	T	N
S01_80654077	T/C	1	80654077	+	NA	NA	NA	NA	NA	NA	T	T	T	T	T	T	T	T	T	T	T	T	T	T	T	T	T	T	T	T	T	T	T	T	T	T	T	T	T	T	T	T	T	T	T	T	T	T	T
S01_80654110	T/C	1	80654110	+	NA	NA	NA	NA	NA	NA	T	T	T	T	T	T	T	T	T	T	T	T	T	T	T	T	T	T	T	T	T	T	T	T	T	T	T	T	T	T	T	T	T	T	T	T	T	T	T
S01_80656795	C/T	1	80656795	+	NA	NA	NA	NA	NA	NA	Y	C	C	C	C	C	C	C	C	C	C	C	C	Y	C	C	C	C	Y	C	C	C	N	C	C	C	C	C	C	C	C	C	C	C	C	C	C	N	N
S01_80658630	C/A	1	80658630	+	NA	NA	NA	NA	NA	NA	C	C	C	C	C	C	C	C	C	C	C	C	C	C	C	C	C	C	C	C	C	C	C	C	C	M	M	C	C	C	C	C	C	C	M	C	C	C	C
S01_80659232	G/A	1	80659232	+	NA	NA	NA	NA	NA	NA	G	G	G	G	G	G	G	G	G	G	G	G	G	G	G	G	G	G	G	G	G	G	G	G	G	G	G	G	G	G	G	G	G	G	G	G	R	G	G
S01_80666003	G/A	1	80666003	+	NA	NA	NA	NA	NA	NA	G	G	G	G	G	G	G	G	G	G	G	G	G	G	G	G	G	G	G	G	G	G	G	G	G	G	G	G	G	G	G	G	G	G	G	G	G	G	G
S01_80679568	A/G	1	80679568	+	NA	NA	NA	NA	NA	NA	A	A	A	A	A	A	A	A	A	A	A	A	A	A	A	A	A	A	A	A	A	A	A	A	A	A	A	A	A	A	A	A	A	A	A	A	R	A	A
S01_80691036	G/C	1	80691036	+	NA	NA	NA	NA	NA	NA	G	G	G	G	G	G	G	G	G	G	G	G	G	G	G	G	G	G	G	G	G	G	G	G	G	G	G	G	G	G	G	G	G	G	G	G	G	G	G
S01_80718822	T/G	1	80718822	+	NA	NA	NA	NA	NA	NA	T	T	T	T	T	T	T	T	T	T	T	T	T	T	T	T	T	T	T	T	T	T	T	T	T	T	T	T	T	T	T	T	T	T	T	T	K	T	T
S01_80718824	C/A	1	80718824	+	NA	NA	NA	NA	NA	NA	C	C	C	C	C	C	C	C	C	C	C	C	C	C	C	C	C	C	C	C	C	C	C	C	C	C	C	C	C	C	C	C	C	C	C	C	C	C	C
S01_80976572	T/A	1	80976572	+	NA	NA	NA	NA	NA	NA	T	T	T	T	T	T	T	T	T	T	T	T	T	T	T	T	T	T	T	T	T	T	T	T	T	T	T	T	T	T	T	T	T	T	T	T	T	T	T
S01_80976580	C/A	1	80976580	+	NA	NA	NA	NA	NA	NA	C	C	C	C	C	C	C	C	C	C	C	C	C	C	C	C	C	C	C	C	C	C	C	C	M	C	C	C	C	C	C	C	C	M	C	C	C	C	C
S01_81127853	C/A	1	81127853	+	NA	NA	NA	NA	NA	NA	C	C	C	C	C	C	C	C	C	C	C	C	M	M	C	M	M	C	M	M	C	C	C	C	C	C	C	C	C	C	C	C	C	C	A	C	C	C	C
S01_81127891	C/A	1	81127891	+	NA	NA	NA	NA	NA	NA	C	C	C	C	C	C	C	C	C	C	C	C	C	C	C	C	C	C	C	C	C	C	M	C	C	C	C	M	C	C	C	C	C	C	C	M	C	C	C
S01_81139445	G/A	1	81139445	+	NA	NA	NA	NA	NA	NA	G	G	G	G	G	G	R	N	G	G	G	G	G	G	R	G	R	G	G	N	G	G	N	N	G	A	G	R	G	G	G	G	R	G	G	G	G	N	G
S01_81139487	G/A	1	81139487	+	NA	NA	NA	NA	NA	NA	G	G	G	G	G	G	G	N	G	G	G	G	R	R	G	A	R	G	A	N	G	G	N	N	G	G	G	R	G	G	G	G	G	G	A	G	G	N	G
S01_81153362	C/A	1	81153362	+	NA	NA	NA	NA	NA	NA	M	M	M	M	M	M	C	M	M	M	M	C	C	C	M	C	C	A	C	M	C	C	M	M	M	C	M	M	M	M	M	M	C	A	C	A	M	M	M
S01_81204744	A/T	1	81204744	+	NA	NA	NA	NA	NA	NA	A	A	A	A	A	A	W	A	W	A	A	A	A	A	A	A	T	A	W	A	A	N	A	A	A	W	A	A	W	A	A	A	W	A	A	A	A	N	A
S01_81213906	G/A	1	81213906	+	NA	NA	NA	NA	NA	NA	G	R	G	G	G	G	G	G	G	R	G	G	R	R	G	R	A	N	G	N	G	G	N	G	G	G	G	G	G	G	G	G	G	G	A	G	G	G	G
S01_81220468	C/A	1	81220468	+	NA	NA	NA	NA	NA	NA	C	C	C	C	C	C	C	C	C	C	C	C	C	C	C	C	C	C	C	C	C	C	C	C	C	C	C	C	C	C	C	C	C	C	C	C	C	C	C
S01_81303108	C/G	1	81303108	+	NA	NA	NA	NA	NA	NA	C	C	C	C	C	C	C	C	C	C	C	C	S	S	C	S	S	C	S	S	C	C	C	C	C	C	C	C	C	C	C	C	C	C	G	C	C	C	C
S01_81303112	A/C	1	81303112	+	NA	NA	NA	NA	NA	NA	M	A	M	M	M	M	C	M	M	A	M	C	M	M	M	M	M	A	M	A	C	C	M	M	M	C	M	M	M	M	M	M	C	A	A	A	M	M	M
S01_81322095	C/A	1	81322095	+	NA	NA	NA	NA	NA	NA	C	C	C	C	C	C	C	C	C	C	C	C	C	C	C	C	C	C	C	C	C	C	C	C	M	C	C	C	C	C	C	C	C	C	C	C	C	C	C
S01_81322545	T/C	1	81322545	+	NA	NA	NA	NA	NA	NA	Y	Y	Y	Y	Y	Y	T	T	Y	Y	T	T	T	T	Y	T	T	C	T	T	T	T	Y	Y	Y	T	T	Y	Y	Y	Y	Y	T	Y	T	C	Y	Y	Y
S01_81329742	G/T	1	81329742	+	NA	NA	NA	NA	NA	NA	G	G	G	G	G	G	N	N	G	K	N	G	T	T	G	T	T	G	K	T	G	N	G	G	G	N	N	G	G	G	G	G	N	G	T	G	K	G	G
S01_81329746	C/G	1	81329746	+	NA	NA	NA	NA	NA	NA	C	C	C	C	C	C	N	N	C	S	N	C	G	G	C	G	G	C	S	G	C	N	C	C	C	N	N	C	C	C	C	C	N	C	G	C	S	C	C
S01_81330924	A/G	1	81330924	+	NA	NA	NA	NA	NA	NA	G	R	G	G	R	R	A	A	R	R	A	R	A	A	A	A	A	G	R	A	A	A	R	G	R	A	A	R	R	R	R	R	A	R	A	G	R	R	G
S01_81462134	A/G	1	81462134	+	NA	NA	NA	NA	NA	NA	A	A	A	A	A	A	A	A	A	A	A	A	R	R	A	R	R	A	R	R	A	A	A	A	A	A	A	A	A	A	A	A	A	A	G	A	A	A	A
S01_81477116	G/T	1	81477116	+	NA	NA	NA	NA	NA	NA	G	G	G	G	G	G	G	G	G	G	G	G	G	G	G	G	G	G	G	G	G	G	G	G	K	K	G	G	G	G	G	G	K	G	K	G	G	G	G
S01_81496397	G/A	1	81496397	+	NA	NA	NA	NA	NA	NA	G	G	G	G	G	G	G	G	G	G	G	G	R	R	G	R	R	G	R	R	G	G	G	G	G	G	G	G	G	G	G	G	G	G	A	G	G	G	G
S01_81496464	T/C	1	81496464	+	NA	NA	NA	NA	NA	NA	T	T	T	T	T	T	T	T	T	Y	T	T	Y	Y	T	Y	Y	Y	Y	Y	T	T	T	T	T	T	T	T	T	T	T	T	T	T	C	T	T	T	T
S01_81514220	G/A	1	81514220	+	NA	NA	NA	NA	NA	NA	G	G	G	G	G	G	G	G	G	G	G	G	G	G	G	G	G	G	G	G	G	G	G	G	G	G	G	G	G	G	G	G	G	G	N	G	G	G	G
S01_81562282	T/A	1	81562282	+	NA	NA	NA	NA	NA	NA	T	W	T	T	T	T	W	W	W	T	W	W	A	A	W	A	T	T	T	T	A	A	W	T	W	W	W	W	W	W	W	W	W	T	N	T	W	W	T
S01_81562297	A/G	1	81562297	+	NA	NA	NA	NA	NA	NA	G	R	G	G	R	R	R	A	R	R	A	R	A	A	R	A	G	R	G	A	A	A	R	G	R	R	A	R	R	R	R	R	R	R	N	G	R	R	G
S01_81589528	G/T	1	81589528	+	NA	NA	NA	NA	NA	NA	G	G	G	G	G	G	G	G	G	G	G	G	G	G	G	G	G	G	G	G	G	G	K	G	K	K	K	K	K	K	G	G	G	G	G	G	G	G	G
S01_81589536	C/G	1	81589536	+	NA	NA	NA	NA	NA	NA	G	S	G	G	S	S	S	C	S	S	C	S	S	C	S	C	S	G	S	C	S	S	S	G	S	S	C	S	S	S	S	C	S	S	C	G	S	S	G
S01_81596789	G/C	1	81596789	+	NA	NA	NA	NA	NA	NA	G	S	G	G	S	S	S	S	S	G	S	S	G	S	S	S	G	G	G	G	S	S	S	G	S	S	S	S	S	S	S	S	S	S	G	G	S	S	G
S01_81596815	G/A	1	81596815	+	NA	NA	NA	NA	NA	NA	G	R	G	G	R	R	R	R	R	R	R	R	G	R	R	R	G	R	G	G	R	R	R	G	R	R	R	R	R	R	R	R	R	R	G	G	R	R	G
S01_81596819	C/T	1	81596819	+	NA	NA	NA	NA	NA	NA	C	Y	C	C	Y	Y	Y	Y	Y	Y	Y	Y	C	Y	Y	Y	C	Y	C	C	Y	Y	Y	C	Y	Y	Y	Y	Y	Y	Y	Y	Y	Y	C	C	Y	Y	C
S01_81596826	A/C	1	81596826	+	NA	NA	NA	NA	NA	NA	A	M	A	A	M	M	M	M	M	M	M	M	A	M	M	M	A	M	A	A	M	M	M	A	M	M	M	M	M	M	M	M	M	M	A	A	M	M	A
S01_81596829	A/C	1	81596829	+	NA	NA	NA	NA	NA	NA	A	M	A	A	M	M	M	M	M	M	M	M	A	M	M	M	A	M	A	A	M	M	M	A	M	M	M	M	M	M	M	M	M	M	A	A	M	M	A
S01_81596837	G/C	1	81596837	+	NA	NA	NA	NA	NA	NA	G	G	G	G	G	G	G	G	G	G	G	G	S	S	G	S	S	G	S	S	G	G	G	G	G	G	G	G	G	G	G	G	G	G	C	G	G	G	G
S01_81596843	A/C	1	81596843	+	NA	NA	NA	NA	NA	NA	A	M	A	A	M	M	M	M	M	M	M	M	A	M	M	M	A	M	A	A	M	M	M	A	M	M	M	M	M	M	M	M	M	M	A	A	M	M	A
S01_81662081	C/T	1	81662081	+	NA	NA	NA	NA	NA	NA	Y	C	Y	Y	Y	Y	C	C	Y	C	N	C	Y	Y	C	Y	Y	Y	Y	N	Y	Y	N	C	Y	C	Y	Y	Y	C	C	C	C	C	N	Y	C	C	Y
S01_81662083	G/C	1	81662083	+	NA	NA	NA	NA	NA	NA	S	G	S	S	S	S	S	G	S	G	N	G	S	S	S	S	S	S	S	N	S	S	N	G	S	G	S	S	S	G	G	C	G	G	N	S	G	G	S
S01_81669129	T/C	1	81669129	+	NA	NA	NA	NA	NA	NA	T	T	T	T	T	T	T	T	T	T	T	T	Y	C	T	C	Y	T	Y	Y	T	N	T	T	T	T	T	T	T	T	T	T	T	T	C	T	T	N	T
S01_81679042	C/A	1	81679042	+	NA	NA	NA	NA	NA	NA	M	M	A	M	M	M	M	C	M	M	C	M	M	C	M	C	M	M	M	C	M	M	M	M	M	M	C	M	M	M	M	C	M	M	C	A	M	M	M
S01_81687114	T/G	1	81687114	+	NA	NA	NA	NA	NA	NA	T	T	T	T	T	T	T	T	T	T	T	T	K	G	T	G	K	T	K	K	T	T	T	T	T	T	T	T	T	T	T	T	T	T	G	T	T	T	T
S01_81710683	C/T	1	81710683	+	NA	NA	NA	NA	NA	NA	Y	Y	T	Y	Y	C	Y	C	Y	Y	C	Y	Y	Y	Y	Y	Y	Y	Y	C	Y	Y	Y	Y	Y	Y	C	Y	Y	Y	Y	C	Y	Y	Y	T	Y	Y	Y
S01_81710686	C/T	1	81710686	+	NA	NA	NA	NA	NA	NA	C	C	C	C	C	C	Y	Y	C	C	C	Y	C	Y	Y	Y	C	C	C	C	Y	Y	Y	C	Y	Y	Y	Y	Y	Y	Y	C	Y	C	C	C	C	Y	C
S01_81710690	C/T	1	81710690	+	NA	NA	NA	NA	NA	NA	Y	Y	T	Y	Y	C	Y	C	Y	Y	C	Y	Y	C	Y	C	Y	Y	Y	C	Y	Y	Y	Y	Y	Y	C	Y	Y	Y	Y	C	Y	Y	C	T	C	Y	Y
S01_81710691	G/A	1	81710691	+	NA	NA	NA	NA	NA	NA	R	R	G	R	R	A	G	R	R	R	A	G	G	G	R	G	G	R	G	R	G	G	G	R	G	G	R	G	G	G	G	A	G	R	G	G	R	G	R
S01_81710703	C/A	1	81710703	+	NA	NA	NA	NA	NA	NA	M	M	C	M	M	A	C	M	M	M	A	C	C	C	M	C	C	M	C	M	C	C	C	M	C	C	M	M	C	C	C	A	C	M	C	C	M	C	M
S01_81747031	T/G	1	81747031	+	NA	NA	NA	NA	NA	NA	T	T	T	T	T	T	T	T	T	T	T	T	T	T	T	T	T	T	T	T	T	T	T	T	T	T	T	T	T	T	T	T	T	T	T	T	T	T	T
S01_81747032	G/A	1	81747032	+	NA	NA	NA	NA	NA	NA	R	R	G	R	R	R	G	R	G	R	R	G	G	G	G	G	G	G	G	G	G	G	G	G	G	G	G	G	G	G	G	R	G	R	G	G	G	G	G
S01_81747036	T/A	1	81747036	+	NA	NA	NA	NA	NA	NA	W	W	T	W	W	W	T	W	W	W	W	T	T	T	T	T	T	W	T	W	T	T	T	W	T	T	W	T	T	T	T	W	T	W	T	T	W	T	W
S01_81747037	A/G	1	81747037	+	NA	NA	NA	NA	NA	NA	R	R	A	R	R	R	A	R	A	R	R	A	A	A	A	A	A	A	A	A	A	A	A	A	A	A	A	A	A	A	A	R	A	R	A	A	A	A	A
S01_81747039	G/A	1	81747039	+	NA	NA	NA	NA	NA	NA	G	G	G	G	G	G	G	G	G	G	G	G	G	G	G	G	G	G	G	G	G	G	G	G	G	G	G	G	G	G	G	G	G	G	G	G	G	G	G
S01_81747043	A/T	1	81747043	+	NA	NA	NA	NA	NA	NA	A	A	A	A	A	A	W	W	A	W	W	W	A	W	W	W	A	A	A	A	W	W	W	A	W	W	W	W	W	W	W	W	W	A	A	A	W	W	A
S01_81747045	T/G	1	81747045	+	NA	NA	NA	NA	NA	NA	T	T	T	T	T	T	K	K	T	K	K	K	T	K	K	K	T	T	T	T	K	K	K	T	K	K	K	K	K	K	K	K	K	T	T	T	K	K	T
S01_81747052	A/G	1	81747052	+	NA	NA	NA	NA	NA	NA	A	A	A	A	A	A	R	R	A	R	R	R	A	R	R	R	A	A	A	A	R	R	R	A	R	R	R	R	R	R	R	R	R	A	A	A	R	R	A
S01_81747054	C/A	1	81747054	+	NA	NA	NA	NA	NA	NA	C	C	C	C	C	C	M	M	C	M	M	M	C	M	M	M	C	C	C	C	M	M	M	C	M	M	M	M	M	M	M	M	M	C	C	C	M	M	C
S01_81747059	C/T	1	81747059	+	NA	NA	NA	NA	NA	NA	C	C	C	C	C	C	Y	Y	C	Y	Y	Y	C	Y	Y	Y	C	C	C	C	Y	Y	Y	C	Y	Y	Y	Y	Y	Y	Y	Y	Y	C	C	C	Y	Y	C
S01_81747061	T/A	1	81747061	+	NA	NA	NA	NA	NA	NA	T	W	T	T	T	T	W	W	T	W	W	W	T	W	W	W	T	T	T	T	W	W	W	T	W	W	W	W	W	W	W	W	W	T	T	T	W	W	T
S01_81747087	A/T	1	81747087	+	NA	NA	NA	NA	NA	NA	A	A	A	A	A	A	A	A	A	A	A	A	W	W	A	W	W	A	W	W	A	A	A	A	A	A	A	A	A	A	A	A	A	A	T	A	A	A	A
S01_81764751	G/A	1	81764751	+	NA	NA	NA	NA	NA	NA	G	R	G	G	G	G	R	R	R	G	R	R	G	R	R	R	G	G	G	G	R	R	R	G	R	R	R	R	R	R	R	R	R	G	G	G	R	R	G
S01_81764756	A/T	1	81764756	+	NA	NA	NA	NA	NA	NA	A	W	A	A	A	A	W	W	W	A	W	W	A	W	W	W	A	A	A	A	W	W	W	A	W	W	W	W	W	W	W	W	W	A	A	A	W	W	A
S01_81764762	C/T	1	81764762	+	NA	NA	NA	NA	NA	NA	T	Y	C	T	T	T	C	Y	Y	Y	Y	C	C	C	Y	C	C	Y	C	Y	C	C	C	T	C	C	Y	C	C	C	C	Y	C	T	C	C	Y	C	T
S01_81764771	C/A	1	81764771	+	NA	NA	NA	NA	NA	NA	C	M	C	C	C	C	M	M	M	C	M	M	C	M	M	M	C	C	C	C	M	M	M	C	M	M	M	M	M	M	M	M	M	C	C	C	M	M	C
S01_81764773	A/T	1	81764773	+	NA	NA	NA	NA	NA	NA	A	W	A	A	A	A	W	W	W	A	W	W	A	W	W	W	A	A	A	A	W	W	W	A	W	W	W	W	W	W	W	W	W	A	A	A	W	W	A
S01_81764775	T/G	1	81764775	+	NA	NA	NA	NA	NA	NA	T	K	T	T	T	T	K	K	K	T	K	K	T	K	K	K	T	T	T	T	K	K	K	T	K	K	K	K	K	K	K	K	K	T	T	T	K	K	T
S01_81764788	A/C	1	81764788	+	NA	NA	NA	NA	NA	NA	A	M	A	A	A	A	M	M	M	A	M	M	A	M	M	M	A	A	A	A	M	M	M	A	M	M	M	M	M	M	M	M	M	A	A	A	M	M	A
S01_81772406	C/T	1	81772406	+	NA	NA	NA	NA	NA	NA	Y	Y	T	Y	Y	Y	Y	C	Y	Y	C	Y	Y	C	Y	C	Y	Y	Y	C	Y	Y	Y	Y	Y	Y	C	Y	Y	Y	Y	C	Y	Y	C	T	Y	Y	Y
S01_81772421	G/A	1	81772421	+	NA	NA	NA	NA	NA	NA	R	R	A	R	R	R	R	G	R	R	G	R	R	G	R	G	R	R	R	G	R	R	R	R	R	R	G	R	R	R	R	G	R	R	G	A	R	R	R
S01_81813909	G/A	1	81813909	+	NA	NA	NA	NA	NA	NA	G	G	G	G	G	G	G	G	R	G	G	G	R	R	G	R	R	G	G	G	G	G	G	G	G	G	G	G	G	G	G	G	G	G	A	G	G	G	G
S01_81833704	G/A	1	81833704	+	NA	NA	NA	NA	NA	NA	R	R	G	R	R	R	G	A	R	R	A	G	R	A	R	A	R	R	R	A	G	G	G	R	G	G	A	R	G	G	G	A	G	R	A	G	R	G	R
S01_81833709	A/G	1	81833709	+	NA	NA	NA	NA	NA	NA	R	R	A	R	R	R	A	G	R	R	G	A	R	G	R	G	R	R	R	G	A	A	A	R	A	A	G	A	A	A	A	G	A	R	G	A	R	A	R
S01_81833753	A/G	1	81833753	+	NA	NA	NA	NA	NA	NA	A	A	A	A	A	A	A	A	A	A	A	A	A	A	A	A	A	A	A	A	A	A	A	A	A	A	A	A	A	A	A	A	A	A	A	A	R	A	A
S01_81904307	G/A	1	81904307	+	NA	NA	NA	NA	NA	NA	R	R	G	R	R	R	G	R	R	R	N	G	R	G	G	N	G	A	G	A	G	G	G	R	G	G	R	G	G	G	G	R	G	R	G	G	N	N	R
S01_81904317	T/C	1	81904317	+	NA	NA	NA	NA	NA	NA	T	T	T	T	T	T	T	T	T	Y	N	T	Y	T	T	N	Y	T	C	T	T	T	T	T	T	T	T	T	T	T	T	T	T	T	C	T	N	N	T
S01_81904325	C/T	1	81904325	+	NA	NA	NA	NA	NA	NA	C	C	C	C	C	C	Y	Y	Y	C	N	Y	C	T	Y	N	C	C	C	C	C	T	C	C	Y	T	Y	Y	Y	Y	Y	Y	Y	C	C	C	N	N	C
S01_81928119	A/T	1	81928119	+	NA	NA	NA	NA	NA	NA	T	W	A	W	W	W	A	A	A	A	A	A	A	A	A	A	A	W	N	A	A	A	A	T	A	A	W	A	A	A	A	T	A	W	A	A	N	A	T
S01_81941805	G/T	1	81941805	+	NA	NA	NA	NA	NA	NA	G	K	T	G	T	T	G	G	K	G	G	G	T	K	G	G	T	T	K	N	K	K	K	G	K	G	K	G	G	G	G	G	G	T	N	G	G	G	G
S01_81941812	A/C	1	81941812	+	NA	NA	NA	NA	NA	NA	C	M	A	C	A	A	M	A	M	M	A	A	A	A	A	A	A	A	M	N	A	A	A	C	A	M	A	A	M	A	M	M	M	A	N	C	A	A	C
S01_81941830	T/C	1	81941830	+	NA	NA	NA	NA	NA	NA	T	Y	C	T	C	C	T	T	Y	T	T	T	C	Y	T	T	C	C	Y	N	Y	Y	Y	T	Y	T	Y	T	T	T	T	T	T	C	N	T	T	T	T
S01_81974524	C/A	1	81974524	+	NA	NA	NA	NA	NA	NA	C	M	A	C	A	A	C	C	M	M	C	C	A	M	C	M	A	A	A	A	M	M	M	C	M	C	M	C	C	C	C	C	C	A	A	N	C	C	C
S01_81974561	T/C	1	81974561	+	NA	NA	NA	NA	NA	NA	T	T	T	T	T	T	T	T	T	Y	T	T	Y	Y	T	Y	C	T	C	C	T	T	T	T	T	T	T	T	T	T	T	T	T	T	C	N	T	T	T
S01_82029095	C/T	1	82029095	+	NA	NA	NA	NA	NA	NA	Y	Y	Y	Y	Y	Y	Y	Y	Y	Y	Y	Y	C	C	Y	C	Y	C	Y	Y	C	C	C	Y	C	Y	C	Y	Y	Y	Y	C	Y	C	C	T	Y	Y	Y
S01_82029128	C/G	1	82029128	+	NA	NA	NA	NA	NA	NA	S	S	S	S	S	S	S	S	S	S	S	S	C	C	S	C	S	C	S	S	C	C	C	S	C	S	C	S	S	S	S	C	S	C	C	G	S	S	S
S01_82029159	G/A	1	82029159	+	NA	NA	NA	NA	NA	NA	G	R	A	G	A	A	G	G	R	G	G	G	A	G	G	G	N	A	R	N	R	R	R	G	R	G	R	G	G	G	G	G	G	A	N	N	R	G	G
S01_82034664	G/T	1	82034664	+	NA	NA	NA	NA	NA	NA	G	G	G	G	N	G	G	G	G	G	G	G	G	G	G	G	G	N	G	N	G	G	G	G	G	G	G	G	G	G	G	G	G	N	G	T	G	G	G
S01_82097699	A/G	1	82097699	+	NA	NA	NA	NA	NA	NA	A	A	A	A	A	A	A	A	A	A	A	A	R	A	A	A	R	A	R	R	A	A	A	A	A	A	A	A	A	A	A	A	A	A	G	A	R	A	A
S01_82100247	A/G	1	82100247	+	NA	NA	NA	NA	NA	NA	A	A	A	A	A	A	A	A	A	A	A	A	A	A	A	A	A	A	A	A	A	A	A	A	A	A	A	A	A	A	A	A	A	A	A	A	R	A	A
S01_82100252	T/C	1	82100252	+	NA	NA	NA	NA	NA	NA	Y	Y	Y	Y	Y	Y	Y	Y	Y	Y	Y	Y	T	T	Y	T	Y	T	Y	Y	T	T	T	Y	T	Y	T	Y	Y	Y	Y	T	Y	T	T	C	Y	Y	Y
S01_82100270	G/A	1	82100270	+	NA	NA	NA	NA	NA	NA	G	G	G	G	G	G	G	G	G	G	G	G	G	G	G	G	G	G	G	G	G	G	G	G	G	G	G	G	G	G	G	G	G	G	G	G	R	G	G
S01_82100291	A/G	1	82100291	+	NA	NA	NA	NA	NA	NA	A	A	A	A	A	A	A	A	A	A	A	A	R	A	A	A	R	A	R	R	A	A	A	A	A	A	A	A	A	A	A	A	A	A	G	A	A	A	A
S01_82148257	T/G	1	82148257	+	NA	NA	NA	NA	NA	NA	T	T	T	T	T	T	T	T	T	T	T	T	T	T	T	T	T	T	T	T	T	T	T	T	T	T	T	T	T	T	T	T	T	T	T	N	T	T	T
S01_82148274	A/G	1	82148274	+	NA	NA	NA	NA	NA	NA	A	R	G	A	G	G	A	A	R	A	A	A	G	A	A	A	G	G	G	G	A	A	A	A	A	A	R	A	A	A	A	A	A	G	G	N	R	A	A
S01_82188904	C/A	1	82188904	+	NA	NA	NA	NA	NA	NA	C	C	C	C	C	C	C	C	C	C	C	C	C	C	C	C	C	C	C	C	C	C	C	C	C	M	C	C	C	C	M	C	C	C	C	C	C	C	C
S01_82197600	C/A	1	82197600	+	NA	NA	NA	NA	NA	NA	C	M	C	C	M	M	M	M	M	C	M	M	M	M	M	M	C	A	C	C	A	A	A	C	A	M	A	M	M	M	M	M	M	A	C	C	M	M	C
S01_82197601	A/G	1	82197601	+	NA	NA	NA	NA	NA	NA	R	R	R	R	R	R	R	R	R	G	R	R	R	A	R	A	G	A	G	G	A	A	A	R	A	R	A	R	R	R	R	A	R	A	G	G	R	R	R
S01_82197616	C/T	1	82197616	+	NA	NA	NA	NA	NA	NA	Y	C	Y	Y	C	C	C	C	C	C	C	C	C	Y	C	Y	C	C	C	C	C	C	C	Y	C	C	C	C	C	C	C	Y	C	C	C	C	Y	C	Y
S01_82197621	C/A	1	82197621	+	NA	NA	NA	NA	NA	NA	C	C	C	C	C	C	C	C	C	C	C	C	C	C	C	C	C	C	C	C	C	C	C	C	C	C	C	C	C	C	C	C	C	C	C	C	C	C	C
S01_82202536	C/T	1	82202536	+	NA	NA	NA	NA	NA	NA	C	C	C	C	Y	C	C	C	C	C	C	C	Y	Y	C	Y	C	T	C	C	T	T	T	C	T	C	Y	C	C	C	C	T	C	T	C	C	C	C	C
S01_82204840	T/C	1	82204840	+	NA	NA	NA	NA	NA	NA	N	T	T	N	T	T	T	T	T	T	T	T	T	T	T	T	T	T	N	T	T	T	T	N	T	T	T	T	T	T	T	T	T	T	N	N	Y	T	N
S01_82249675	C/A	1	82249675	+	NA	NA	NA	NA	NA	NA	C	C	C	C	C	C	C	C	C	C	C	C	C	C	C	C	C	C	C	C	C	C	C	C	C	C	C	C	C	C	M	C	C	M	C	C	C	C	C
S01_82323180	T/G	1	82323180	+	NA	NA	NA	NA	NA	NA	T	T	T	T	T	T	T	T	T	T	T	T	T	T	T	T	T	T	T	T	T	T	T	T	T	T	T	T	T	T	T	T	T	T	T	T	T	T	T
S01_82357613	T/A	1	82357613	+	NA	NA	NA	NA	NA	NA	T	W	W	T	W	W	W	W	W	W	W	W	T	T	W	W	T	A	T	T	A	A	N	T	A	W	A	W	W	W	W	A	A	W	W	T	N	N	T
S01_82374025	C/G	1	82374025	+	NA	NA	NA	NA	NA	NA	C	S	S	C	S	S	S	S	S	C	S	C	S	S	S	S	C	G	C	C	G	G	G	C	G	S	S	S	S	S	S	S	S	S	C	C	S	C	C
S01_82374035	T/C	1	82374035	+	NA	NA	NA	NA	NA	NA	T	Y	Y	T	Y	Y	Y	Y	Y	T	Y	T	Y	Y	Y	Y	T	C	T	T	C	C	C	T	C	Y	Y	Y	Y	Y	Y	Y	Y	Y	T	T	Y	T	T
S01_82374039	G/C	1	82374039	+	NA	NA	NA	NA	NA	NA	G	S	G	G	G	G	G	G	S	C	S	G	G	G	S	G	G	G	G	S	G	G	G	G	G	G	S	S	S	S	S	G	G	S	G	C	S	C	G
S01_82374054	A/C	1	82374054	+	NA	NA	NA	NA	NA	NA	A	A	A	A	A	A	M	M	A	A	M	A	A	M	M	M	A	M	A	A	A	M	A	A	A	M	M	M	M	M	M	M	M	A	A	A	A	A	A
S01_82374095	G/T	1	82374095	+	NA	NA	NA	NA	NA	NA	G	G	G	G	K	K	K	K	K	G	K	K	G	K	K	K	G	K	G	G	K	K	K	G	K	K	T	K	K	K	K	K	K	G	G	G	K	K	G
S01_82374129	C/T	1	82374129	+	NA	NA	NA	NA	NA	NA	C	C	C	C	Y	Y	Y	Y	Y	C	Y	Y	C	Y	Y	Y	C	Y	C	C	Y	Y	Y	C	Y	Y	T	Y	Y	Y	Y	Y	Y	C	C	C	Y	Y	C
S01_82381649	T/C	1	82381649	+	NA	NA	NA	NA	NA	NA	T	T	T	T	Y	Y	Y	Y	Y	T	C	T	T	Y	T	Y	T	Y	T	T	C	Y	C	T	Y	Y	C	Y	Y	Y	Y	Y	Y	T	N	T	Y	Y	T
S01_82381650	G/A	1	82381650	+	NA	NA	NA	NA	NA	NA	G	G	G	G	R	R	R	R	R	G	A	G	G	R	G	R	G	R	G	G	A	R	A	G	R	R	A	R	R	R	R	R	R	G	N	G	R	R	G
S01_82381665	A/G	1	82381665	+	NA	NA	NA	NA	NA	NA	A	A	R	A	R	R	R	R	R	A	G	A	A	R	A	R	A	G	A	A	G	G	G	A	G	R	G	R	R	R	R	R	R	R	N	A	R	R	A
S01_82381675	G/A	1	82381675	+	NA	NA	NA	NA	NA	NA	G	G	R	G	G	R	G	G	G	G	G	G	G	G	G	G	G	R	G	G	G	R	G	G	R	G	G	G	G	G	G	G	G	R	N	G	G	G	G
S01_82384303	T/A	1	82384303	+	NA	NA	NA	NA	NA	NA	T	T	T	T	W	W	T	T	T	T	T	T	T	T	T	T	T	W	T	T	T	T	T	T	T	T	W	T	T	T	T	T	T	T	T	T	T	T	T
S01_82384322	G/T	1	82384322	+	NA	NA	NA	NA	NA	NA	T	K	K	T	K	G	K	K	K	G	G	K	K	K	K	K	T	G	T	K	G	G	G	T	G	K	G	K	K	G	G	K	K	G	T	G	G	G	T
S01_82477838	A/T	1	82477838	+	NA	NA	NA	NA	NA	NA	A	W	W	W	W	W	A	A	W	W	W	A	W	A	W	A	A	W	A	W	W	W	W	W	W	A	A	W	W	W	W	A	A	T	A	T	W	W	W
S01_82477866	G/A	1	82477866	+	NA	NA	NA	NA	NA	NA	G	R	G	G	G	G	R	R	R	G	R	R	G	R	R	R	G	G	G	G	R	R	R	G	R	R	R	R	R	R	R	R	R	G	G	G	R	R	G
S01_82485578	C/T	1	82485578	+	NA	NA	NA	NA	NA	NA	T	Y	Y	Y	Y	Y	Y	Y	Y	C	C	C	Y	Y	Y	Y	T	Y	T	Y	C	C	C	Y	C	Y	Y	C	Y	C	C	T	Y	C	T	C	C	C	C
S01_82678890	G/A	1	82678890	+	NA	NA	NA	NA	NA	NA	G	G	G	G	G	G	G	G	G	G	G	G	G	G	G	G	G	A	G	N	G	G	G	N	G	G	G	G	G	G	G	G	G	G	G	G	G	G	N
S01_82699643	A/C	1	82699643	+	NA	NA	NA	NA	NA	NA	A	M	A	M	A	A	A	A	M	M	M	A	A	A	M	A	A	A	A	C	A	A	A	M	A	A	A	M	M	M	M	A	A	M	A	C	M	M	M
S01_82699654	T/A	1	82699654	+	NA	NA	NA	NA	NA	NA	T	W	T	W	T	T	T	T	W	W	W	T	T	T	W	T	T	T	T	A	T	T	T	W	T	T	T	W	W	W	W	T	T	W	T	A	W	W	W
S01_82699714	T/G	1	82699714	+	NA	NA	NA	NA	NA	NA	T	K	T	T	K	K	K	K	K	K	K	K	T	K	K	K	K	K	T	T	K	K	K	T	K	K	G	K	K	K	K	K	K	T	G	T	K	K	T
S01_82699721	C/A	1	82699721	+	NA	NA	NA	NA	NA	NA	C	C	C	C	C	C	C	C	C	C	C	C	C	C	C	C	C	C	C	C	C	C	C	C	C	C	C	C	C	C	C	C	C	C	C	M	M	C	C
S01_82701516	C/T	1	82701516	+	NA	NA	NA	NA	NA	NA	C	Y	C	C	Y	Y	Y	Y	Y	C	Y	Y	C	Y	Y	Y	Y	Y	C	C	Y	Y	Y	C	Y	Y	T	Y	Y	Y	Y	Y	Y	C	T	C	Y	C	C
S01_82701543	G/A	1	82701543	+	NA	NA	NA	NA	NA	NA	A	R	A	R	R	R	R	R	R	G	G	R	A	R	R	R	R	R	A	R	R	R	R	A	R	R	G	R	R	G	G	R	R	R	G	G	G	G	R
S01_82886019	T/C	1	82886019	+	NA	NA	NA	NA	NA	NA	T	Y	Y	Y	Y	Y	T	Y	T	T	T	T	Y	T	T	T	T	T	T	T	Y	Y	Y	Y	Y	T	T	T	T	T	T	T	T	Y	T	T	T	T	Y
S01_82886023	C/T	1	82886023	+	NA	NA	NA	NA	NA	NA	C	C	C	C	C	C	C	C	C	C	C	C	C	C	C	C	C	C	C	C	C	C	C	C	C	C	C	C	C	C	C	C	C	C	C	C	C	C	C
S01_82886055	C/T	1	82886055	+	NA	NA	NA	NA	NA	NA	C	C	C	C	C	C	Y	Y	Y	Y	C	Y	C	Y	Y	Y	C	C	C	C	C	C	C	C	C	Y	Y	Y	Y	Y	Y	Y	T	C	C	C	Y	Y	C
S01_82912217	A/C	1	82912217	+	NA	NA	NA	NA	NA	NA	A	A	A	A	A	A	A	A	A	A	A	A	A	A	A	A	A	A	A	A	A	A	A	A	A	A	A	A	A	A	A	A	A	A	A	A	A	A	A
S01_82912233	T/C	1	82912233	+	NA	NA	NA	NA	NA	NA	T	T	T	T	Y	Y	T	T	T	T	T	T	Y	T	T	T	T	T	T	T	Y	Y	Y	T	Y	T	T	T	T	T	T	T	T	Y	T	T	T	T	T
S01_83016190	T/A	1	83016190	+	NA	NA	NA	NA	NA	NA	T	T	T	T	T	T	T	T	T	T	W	T	T	T	T	T	N	T	T	T	T	T	N	T	T	T	T	T	T	T	T	T	T	T	W	T	T	T	T
S01_83016192	C/T	1	83016192	+	NA	NA	NA	NA	NA	NA	C	C	C	C	N	Y	C	C	C	C	C	C	Y	N	C	C	N	C	C	C	C	C	N	C	C	C	C	C	C	C	C	C	C	C	C	C	C	C	C
S01_83016198	C/T	1	83016198	+	NA	NA	NA	NA	NA	NA	C	C	C	C	N	C	C	C	C	C	C	C	C	N	C	C	N	C	T	C	C	C	N	C	C	C	C	C	C	C	C	C	C	C	C	C	C	C	C
S01_83016204	C/A	1	83016204	+	NA	NA	NA	NA	NA	NA	C	C	C	C	N	M	C	C	C	C	C	C	M	N	C	C	N	C	C	C	C	C	N	C	C	C	C	C	C	C	C	C	C	C	C	C	C	C	C
S01_83016231	G/A	1	83016231	+	NA	NA	NA	NA	NA	NA	G	G	G	G	N	G	G	G	G	G	G	G	R	N	G	G	N	G	G	G	G	R	N	G	G	G	G	G	G	G	G	G	A	G	G	G	G	G	G
S01_83016234	G/A	1	83016234	+	NA	NA	NA	NA	NA	NA	G	A	R	A	N	G	A	G	A	A	G	A	G	N	A	R	N	G	G	G	G	R	N	A	G	G	G	G	G	G	G	A	G	G	G	G	G	G	A
S01_83016246	G/A	1	83016246	+	NA	NA	NA	NA	NA	NA	G	G	G	G	N	G	G	G	G	G	R	G	G	N	G	G	N	G	G	G	G	G	N	G	G	G	G	G	G	G	G	G	G	G	G	G	G	G	G
S01_83131898	A/C	1	83131898	+	NA	NA	NA	NA	NA	NA	A	A	A	A	A	A	A	A	A	A	A	A	A	A	A	A	A	A	A	A	A	A	A	A	A	A	A	A	A	A	A	A	A	A	A	A	A	A	A
S01_83131915	A/T	1	83131915	+	NA	NA	NA	NA	NA	NA	A	A	A	A	A	A	A	A	A	A	A	A	A	A	A	A	A	A	A	A	A	A	A	A	A	A	A	A	A	A	A	A	A	A	A	A	A	A	A
S01_83131947	G/A	1	83131947	+	NA	NA	NA	NA	NA	NA	G	G	G	G	G	G	G	G	G	G	G	G	G	G	G	G	G	G	G	G	G	G	G	G	G	G	G	G	G	G	G	G	G	G	G	G	G	G	G
S01_83275356	G/A	1	83275356	+	NA	NA	NA	NA	NA	NA	N	G	G	A	G	G	G	G	G	G	G	G	G	G	G	G	N	N	G	G	G	G	G	N	G	G	G	G	G	G	G	G	G	G	N	G	G	G	N
S01_83295070	G/T	1	83295070	+	NA	NA	NA	NA	NA	NA	G	G	G	G	G	G	G	G	G	G	G	G	G	G	G	G	N	G	G	G	G	G	G	G	G	G	G	G	G	G	G	G	G	G	N	G	G	K	G
S01_83295082	G/A	1	83295082	+	NA	NA	NA	NA	NA	NA	A	R	G	A	R	R	G	G	G	R	G	G	G	R	G	R	N	A	G	G	G	G	G	A	G	G	R	G	G	G	G	R	G	G	N	G	G	G	A
S01_83295088	C/T	1	83295088	+	NA	NA	NA	NA	NA	NA	T	Y	C	T	Y	Y	C	C	C	Y	C	C	C	Y	C	Y	N	T	C	C	C	C	C	T	C	C	Y	C	C	C	C	Y	C	C	N	C	C	C	T
S01_83295170	A/G	1	83295170	+	NA	NA	NA	NA	NA	NA	A	A	A	A	A	A	A	A	A	A	A	A	A	A	A	A	N	A	A	A	A	A	A	A	A	A	A	A	A	A	A	A	A	A	N	A	A	A	A
S01_83338935	C/T	1	83338935	+	NA	NA	NA	NA	NA	NA	C	C	C	Y	N	C	C	C	C	C	C	C	C	Y	C	C	C	C	C	C	C	C	C	C	C	C	C	C	C	C	C	C	C	C	C	C	C	C	C
S01_83338972	C/A	1	83338972	+	NA	NA	NA	NA	NA	NA	C	C	C	M	N	C	C	C	C	C	C	C	C	M	C	C	C	C	C	C	C	C	C	C	C	C	C	C	C	C	C	C	C	C	C	C	C	C	C
S01_83369120	T/C	1	83369120	+	NA	NA	NA	NA	NA	NA	T	T	T	T	T	T	T	T	T	T	T	T	T	T	T	T	T	T	T	T	T	T	T	T	T	T	T	T	T	T	T	T	T	T	T	T	T	T	T
S01_83378866	A/C	1	83378866	+	NA	NA	NA	NA	NA	NA	A	A	A	A	A	A	A	A	A	A	A	A	A	A	A	A	A	A	A	A	A	A	A	A	A	A	A	A	A	A	A	A	A	A	A	A	A	A	A
S01_83397072	G/T	1	83397072	+	NA	NA	NA	NA	NA	NA	G	G	G	G	G	G	G	G	G	G	G	G	G	G	G	G	G	G	G	G	G	G	K	G	G	K	G	G	G	K	G	G	G	G	G	G	G	G	G
S01_83424001	A/G	1	83424001	+	NA	NA	NA	NA	NA	NA	A	A	A	A	A	A	R	R	R	A	A	A	R	A	R	A	G	R	R	R	A	A	A	A	A	R	A	A	R	A	A	A	A	A	G	A	A	A	A
S01_83446558	T/G	1	83446558	+	NA	NA	NA	NA	NA	NA	K	K	K	K	K	T	T	T	K	T	T	K	K	T	K	T	K	T	K	T	K	T	K	T	T	T	K	K	K	T	T	T	K	K	T	K	T	K	T
S01_83497940	T/C	1	83497940	+	NA	NA	NA	NA	NA	NA	Y	Y	C	Y	T	T	Y	T	Y	C	Y	Y	Y	Y	Y	Y	Y	Y	Y	C	T	T	T	Y	T	Y	T	Y	Y	Y	Y	Y	Y	Y	T	C	Y	C	Y
S01_83497949	T/A	1	83497949	+	NA	NA	NA	NA	NA	NA	T	W	T	T	T	T	T	T	W	A	W	T	W	T	T	T	T	W	T	A	T	T	T	T	T	T	T	W	T	W	W	T	T	W	T	A	W	A	T
S01_83500444	G/T	1	83500444	+	NA	NA	NA	NA	NA	NA	G	G	G	G	G	G	G	N	G	G	G	G	G	G	G	G	G	G	G	G	G	G	G	G	G	G	N	G	G	G	G	G	G	G	N	G	G	G	G
S01_83519752	C/T	1	83519752	+	NA	NA	NA	NA	NA	NA	C	C	Y	C	C	C	C	C	C	C	C	C	T	C	C	N	C	T	C	C	C	C	N	C	C	C	C	C	C	C	C	C	Y	C	C	C	C	N	C
S01_83519768	C/G	1	83519768	+	NA	NA	NA	NA	NA	NA	C	C	S	C	C	C	C	C	C	C	C	C	G	C	C	N	C	G	C	C	C	C	N	C	C	C	C	C	C	C	C	C	S	C	C	C	C	N	C
S01_83519802	T/G	1	83519802	+	NA	NA	NA	NA	NA	NA	T	T	K	T	T	T	T	T	T	T	T	T	T	T	T	T	T	N	T	N	T	T	T	N	T	T	T	T	T	T	T	T	K	T	T	T	T	T	T
S01_83532893	C/T	1	83532893	+	NA	NA	NA	NA	NA	NA	C	C	Y	C	C	C	C	C	Y	C	C	C	C	C	C	C	C	C	C	C	C	C	C	C	C	C	C	C	C	C	C	C	C	C	C	C	C	C	C
S01_83532910	G/A	1	83532910	+	NA	NA	NA	NA	NA	NA	G	G	G	G	G	G	G	G	G	G	G	G	R	G	G	G	G	R	G	R	G	G	G	G	G	G	G	G	G	G	G	G	G	G	G	G	G	G	G
S01_83571057	G/T	1	83571057	+	NA	NA	NA	NA	NA	NA	G	G	G	G	G	G	G	G	G	G	G	G	G	G	G	G	G	G	G	G	G	G	G	G	G	G	G	G	G	G	G	G	K	K	G	G	G	G	G
S01_83601351	T/C	1	83601351	+	NA	NA	NA	NA	NA	NA	T	T	N	T	T	T	T	T	T	T	T	T	T	T	T	T	T	T	T	T	T	T	T	N	T	T	T	T	T	T	T	T	T	T	T	T	T	T	N
S01_83601355	A/G	1	83601355	+	NA	NA	NA	NA	NA	NA	A	A	N	A	A	A	A	A	A	A	A	A	A	A	A	A	A	A	A	A	A	A	A	N	A	A	A	A	A	A	A	A	A	A	A	A	A	A	N
S01_83601370	G/A	1	83601370	+	NA	NA	NA	NA	NA	NA	G	G	N	G	G	G	G	G	G	G	G	G	G	G	G	G	G	G	G	G	G	G	G	N	G	G	G	G	G	G	G	G	G	G	G	G	G	G	N
S01_83601376	C/T	1	83601376	+	NA	NA	NA	NA	NA	NA	C	C	N	C	C	C	C	C	C	C	C	C	C	C	C	C	C	C	C	C	C	C	C	N	C	C	C	C	C	C	C	C	C	C	C	C	C	C	N
S01_83601387	C/T	1	83601387	+	NA	NA	NA	NA	NA	NA	C	C	N	C	C	C	C	C	C	C	C	C	C	C	C	C	C	C	C	C	C	C	C	N	C	C	C	C	C	C	C	C	C	C	C	C	C	C	N
S01_83601392	T/G	1	83601392	+	NA	NA	NA	NA	NA	NA	T	T	N	T	T	T	T	T	T	T	T	T	T	T	T	T	T	T	T	T	T	T	T	N	T	T	T	T	T	T	T	T	T	T	T	T	T	T	N
S01_83673657	T/C	1	83673657	+	NA	NA	NA	NA	NA	NA	T	T	Y	T	T	T	T	T	T	T	T	T	T	T	T	T	T	T	T	T	T	T	T	T	T	T	T	T	T	T	T	T	T	T	T	T	Y	T	T
S01_83673702	C/T	1	83673702	+	NA	NA	NA	NA	NA	NA	C	C	C	C	C	C	C	C	C	C	C	C	C	C	C	C	C	C	C	C	C	C	C	C	C	C	C	C	C	C	C	C	C	C	C	C	Y	C	C
S01_83790718	A/G	1	83790718	+	NA	NA	NA	NA	NA	NA	A	A	A	A	A	A	A	A	A	A	A	A	A	A	A	A	A	A	A	A	A	A	N	A	A	A	A	R	A	A	A	A	A	A	A	R	A	A	A
S01_83793198	G/T	1	83793198	+	NA	NA	NA	NA	NA	NA	G	K	K	G	G	G	G	G	K	G	G	G	G	G	G	G	G	G	G	G	G	G	G	G	G	G	G	G	G	G	G	G	G	G	G	G	G	G	G
S01_83793244	C/A	1	83793244	+	NA	NA	NA	NA	NA	NA	C	M	M	C	C	C	C	C	M	C	C	C	C	C	C	C	C	C	C	C	C	C	C	C	C	C	C	M	C	C	C	C	C	C	C	C	C	C	C
S01_83795232	T/G	1	83795232	+	NA	NA	NA	NA	NA	NA	T	K	T	T	T	T	K	K	K	T	T	K	T	K	K	K	T	T	K	T	T	T	T	T	T	K	K	K	K	K	K	T	K	T	T	T	K	K	T
S01_83795257	C/T	1	83795257	+	NA	NA	NA	NA	NA	NA	C	Y	C	C	C	C	Y	Y	Y	C	C	Y	C	Y	Y	Y	C	C	Y	C	C	C	C	C	C	Y	Y	Y	Y	Y	Y	C	Y	C	C	C	Y	Y	C
S01_83895353	T/C	1	83895353	+	NA	NA	NA	NA	NA	NA	N	Y	T	T	T	T	C	Y	Y	C	T	C	T	C	Y	C	T	T	C	T	T	T	T	T	T	C	C	C	C	C	C	C	C	T	C	N	C	C	T
S01_83895363	A/C	1	83895363	+	NA	NA	NA	NA	NA	NA	N	M	A	A	A	A	C	M	M	C	A	C	A	C	M	C	A	A	C	A	A	A	A	A	A	C	C	C	C	C	C	C	C	A	C	N	C	C	A
S01_83895838	G/A	1	83895838	+	NA	NA	NA	NA	NA	NA	N	R	G	G	G	G	A	R	R	A	G	A	G	A	R	A	N	G	A	G	G	G	G	G	G	A	A	A	A	A	A	A	A	G	N	G	A	A	G
S01_83922793	A/G	1	83922793	+	NA	NA	NA	NA	NA	NA	A	A	A	A	A	A	A	A	A	A	A	A	A	A	A	A	A	A	A	A	A	A	A	A	A	A	A	A	A	A	A	A	A	A	A	A	A	A	A
S01_83924970	C/G	1	83924970	+	NA	NA	NA	NA	NA	NA	C	S	S	S	S	S	C	C	S	C	S	C	G	C	C	C	C	S	C	N	G	G	G	C	G	C	C	C	C	C	C	C	C	S	C	C	C	C	G
S01_83924976	A/C	1	83924976	+	NA	NA	NA	NA	NA	NA	A	M	A	A	A	A	M	C	A	A	A	M	A	A	M	M	A	A	M	N	A	A	A	A	A	M	M	M	M	M	M	C	A	A	A	A	M	A	A
S01_84030009	A/G	1	84030009	+	NA	NA	NA	NA	NA	NA	A	R	R	A	A	A	R	A	R	G	R	R	A	A	R	A	A	G	R	R	A	A	A	A	A	R	R	R	R	R	R	A	A	R	A	G	R	R	A
S01_84032850	G/A	1	84032850	+	NA	NA	NA	NA	NA	NA	R	G	G	G	R	R	G	G	G	G	G	G	G	G	G	G	G	G	G	G	G	G	G	G	G	G	G	G	G	G	G	G	G	G	G	G	G	N	G
S01_84037222	G/T	1	84037222	+	NA	NA	NA	NA	NA	NA	G	G	G	G	G	G	G	G	G	G	G	G	G	G	G	G	G	G	G	G	G	G	K	G	G	K	G	G	K	K	G	G	G	G	N	N	G	G	G
S01_84045955	C/G	1	84045955	+	NA	NA	NA	NA	NA	NA	C	S	S	S	S	S	C	G	S	C	S	C	G	C	S	C	C	S	C	S	G	G	G	S	G	C	C	C	C	C	C	C	G	S	C	C	C	C	S
S01_84065946	G/A	1	84065946	+	NA	NA	NA	NA	NA	NA	A	R	G	R	G	R	R	R	R	R	G	G	G	R	A	A	G	N	G	N	G	G	N	G	G	R	G	R	R	R	R	A	G	R	A	A	G	A	A
S01_84065964	G/A	1	84065964	+	NA	NA	NA	NA	NA	NA	G	G	G	G	G	G	R	R	R	R	G	R	G	R	G	G	A	N	R	N	G	G	N	G	G	R	A	R	R	R	R	G	R	G	G	G	A	G	G
S01_84065977	C/T	1	84065977	+	NA	NA	NA	NA	NA	NA	T	Y	C	Y	C	Y	Y	Y	Y	Y	C	C	C	Y	T	T	C	N	C	N	C	C	N	C	C	Y	C	Y	Y	Y	Y	T	C	Y	T	T	C	T	T
S01_84084080	A/G	1	84084080	+	NA	NA	NA	NA	NA	NA	A	A	A	A	A	A	A	A	A	A	A	A	A	A	A	A	A	A	A	A	A	A	A	A	A	A	A	A	A	A	A	A	A	A	A	A	A	A	A
S01_84111687	G/A	1	84111687	+	NA	NA	NA	NA	NA	NA	G	G	G	G	G	G	G	G	G	G	G	G	G	G	G	G	G	G	G	G	G	G	G	G	G	G	G	G	R	R	G	G	G	G	G	G	G	G	G
S01_84111715	T/A	1	84111715	+	NA	NA	NA	NA	NA	NA	T	W	T	T	T	T	W	T	W	W	W	T	T	T	W	T	T	T	T	W	T	T	T	T	T	W	T	W	W	W	W	T	T	W	T	A	W	W	T
S01_84111772	A/G	1	84111772	+	NA	NA	NA	NA	NA	NA	G	R	G	R	R	R	A	R	R	A	A	R	R	R	R	R	R	G	R	R	A	A	A	R	A	A	R	A	A	A	A	R	R	A	G	A	R	A	R
S01_84111775	A/G	1	84111775	+	NA	NA	NA	NA	NA	NA	R	A	R	R	A	A	A	A	R	A	A	R	A	R	A	R	R	R	R	A	A	A	A	R	A	A	R	A	A	A	A	R	A	A	G	A	R	A	R
S01_84111779	G/A	1	84111779	+	NA	NA	NA	NA	NA	NA	G	R	G	G	G	G	R	G	R	R	R	G	G	G	R	G	G	G	G	R	G	G	G	G	G	R	G	R	R	R	R	G	G	R	G	A	R	R	G
S01_84174996	G/T	1	84174996	+	NA	NA	NA	NA	NA	NA	K	K	K	G	K	K	G	G	K	G	G	G	K	G	G	G	G	G	G	N	G	G	N	G	G	G	G	G	N	G	G	G	G	G	N	G	G	N	G
S01_84178890	T/G	1	84178890	+	NA	NA	NA	NA	NA	NA	T	T	T	T	T	T	N	T	T	T	N	K	T	T	T	T	T	T	T	T	T	T	T	T	K	N	T	N	T	N	N	T	T	K	T	N	K	N	T
S01_84178931	C/G	1	84178931	+	NA	NA	NA	NA	NA	NA	C	S	S	S	S	S	N	G	S	C	N	G	S	C	C	C	C	S	G	C	G	G	G	S	G	N	G	N	G	N	N	C	G	G	C	N	G	N	S
S01_84178934	T/A	1	84178934	+	NA	NA	NA	NA	NA	NA	T	W	W	W	W	W	N	A	W	T	N	A	W	T	T	T	T	W	A	T	A	A	A	W	A	N	A	N	A	N	N	T	A	A	T	N	A	N	W
S01_84184154	C/A	1	84184154	+	NA	NA	NA	NA	NA	NA	C	C	C	C	C	C	C	C	C	C	C	C	C	C	C	C	C	C	C	C	C	C	C	C	C	C	C	C	C	C	M	C	C	M	C	C	C	C	C
S01_84217987	A/C	1	84217987	+	NA	NA	NA	NA	NA	NA	C	M	C	C	C	C	A	A	M	M	C	A	N	M	A	M	M	A	A	A	C	N	N	C	N	A	A	A	A	A	A	M	A	A	C	A	M	A	C
S01_84217998	A/G	1	84217998	+	NA	NA	NA	NA	NA	NA	A	R	A	A	A	A	G	G	R	R	A	G	N	R	G	R	R	G	G	G	A	N	N	A	N	G	G	G	G	G	G	R	G	G	A	G	R	G	A
S01_84218027	G/A	1	84218027	+	NA	NA	NA	NA	NA	NA	G	G	G	G	G	G	G	G	G	G	G	G	N	G	G	G	G	G	G	G	G	N	N	G	N	G	G	G	G	G	G	G	G	G	G	G	G	G	G
S01_84218039	C/T	1	84218039	+	NA	NA	NA	NA	NA	NA	T	Y	T	T	T	T	C	C	Y	Y	T	C	N	Y	C	Y	Y	C	C	C	T	N	N	T	N	C	C	C	C	C	C	Y	C	C	T	C	Y	C	T
S01_84226080	G/T	1	84226080	+	NA	NA	NA	NA	NA	NA	G	G	G	G	G	G	G	G	G	G	G	G	G	G	G	G	G	G	G	G	G	G	G	G	G	G	G	G	G	G	G	G	G	G	G	G	G	G	G
S01_84226116	A/C	1	84226116	+	NA	NA	NA	NA	NA	NA	A	A	A	A	A	A	A	A	A	A	A	A	A	A	A	A	A	A	A	A	A	A	A	A	A	A	A	A	A	A	A	A	A	A	A	A	M	A	A
S01_84295218	A/T	1	84295218	+	NA	NA	NA	NA	NA	NA	A	A	A	A	A	A	W	W	A	A	A	A	A	W	W	W	W	A	W	A	A	A	A	A	A	W	W	A	W	W	A	N	W	A	A	A	W	W	A
S01_84295229	A/G	1	84295229	+	NA	NA	NA	NA	NA	NA	A	A	A	A	A	A	R	R	A	A	A	A	A	R	R	R	R	A	R	A	A	A	A	A	A	R	R	A	R	R	A	N	R	A	A	A	R	R	A
S01_84295235	G/A	1	84295235	+	NA	NA	NA	NA	NA	NA	G	G	G	G	G	G	R	R	G	G	G	G	G	R	R	R	R	G	R	G	G	G	G	G	G	R	R	G	R	R	G	N	R	G	G	G	R	R	G
S01_84386402	A/T	1	84386402	+	NA	NA	NA	NA	NA	NA	A	T	W	W	W	W	W	A	W	T	T	W	N	A	T	A	A	T	T	T	T	T	T	W	T	W	A	W	W	W	T	A	W	T	A	T	N	A	W
S01_84386424	C/A	1	84386424	+	NA	NA	NA	NA	NA	NA	C	C	C	C	C	C	M	A	M	C	C	M	N	M	C	M	M	C	C	C	C	C	C	C	C	M	M	M	M	M	C	A	M	C	C	C	N	A	C
S01_84386429	C/T	1	84386429	+	NA	NA	NA	NA	NA	NA	C	C	C	C	C	C	Y	T	Y	C	C	Y	N	Y	C	Y	Y	C	C	C	C	C	C	C	C	Y	Y	Y	Y	Y	C	T	Y	C	C	C	N	T	C
S01_84402216	A/G	1	84402216	+	NA	NA	NA	NA	NA	NA	A	A	A	A	A	A	A	A	A	A	A	A	A	A	A	N	A	A	A	A	A	A	A	A	A	A	N	A	A	A	A	A	A	A	A	A	A	A	A
S01_84402217	C/T	1	84402217	+	NA	NA	NA	NA	NA	NA	C	C	C	C	C	C	C	C	C	C	C	C	C	C	C	N	C	C	C	C	C	C	C	C	C	C	N	C	C	C	C	C	C	C	C	C	C	C	C
S01_84402233	G/A	1	84402233	+	NA	NA	NA	NA	NA	NA	G	G	G	G	G	G	G	G	G	G	G	G	G	G	G	N	G	G	G	G	G	G	G	G	G	G	N	G	G	G	G	G	G	G	G	G	G	G	G
S01_84423981	C/T	1	84423981	+	NA	NA	NA	NA	NA	NA	C	C	C	C	C	C	C	C	C	C	C	C	C	C	C	C	C	C	C	C	C	C	C	C	C	C	C	C	C	C	C	C	C	C	C	C	C	C	C
S01_84424004	C/T	1	84424004	+	NA	NA	NA	NA	NA	NA	C	C	C	C	C	C	C	C	C	C	C	C	C	C	C	C	C	C	C	C	C	C	C	C	C	C	C	C	C	C	C	C	C	C	C	C	C	C	C
S01_84424067	T/C	1	84424067	+	NA	NA	NA	NA	NA	NA	T	Y	T	T	T	T	Y	Y	Y	T	T	T	T	Y	Y	Y	Y	T	Y	T	T	T	T	T	T	Y	C	Y	Y	Y	Y	Y	Y	T	T	T	Y	Y	T
S01_84464587	A/C	1	84464587	+	NA	NA	NA	NA	NA	NA	A	A	A	A	A	A	A	A	A	A	A	A	A	A	A	A	A	A	A	A	A	A	A	A	A	A	A	A	A	A	A	A	A	A	A	A	A	A	A
S01_84464588	G/T	1	84464588	+	NA	NA	NA	NA	NA	NA	G	G	G	G	G	G	G	G	G	G	G	G	G	G	G	G	G	G	G	G	G	G	G	G	G	G	G	G	G	G	G	G	G	G	G	G	G	G	G
S01_84464590	T/C	1	84464590	+	NA	NA	NA	NA	NA	NA	T	Y	T	T	T	T	Y	Y	Y	T	T	Y	T	Y	Y	Y	Y	T	Y	T	T	T	T	T	T	Y	Y	Y	Y	Y	Y	Y	Y	T	T	T	Y	Y	T
S01_84464620	A/T	1	84464620	+	NA	NA	NA	NA	NA	NA	A	A	A	A	A	A	A	A	A	A	A	A	A	A	A	A	A	A	A	A	A	A	A	A	A	A	A	A	A	A	A	A	A	A	A	A	W	A	A
S01_84464621	T/G	1	84464621	+	NA	NA	NA	NA	NA	NA	T	K	T	T	T	T	K	K	K	T	T	K	T	K	K	K	K	T	K	T	T	T	T	T	T	K	K	K	K	K	K	K	K	T	T	T	K	K	T
S01_84476721	A/T	1	84476721	+	NA	NA	NA	NA	NA	NA	W	A	A	W	A	A	W	W	W	W	A	W	A	T	W	T	W	W	W	A	A	A	A	W	A	W	T	W	W	W	W	T	W	A	A	A	W	W	W
S01_84476751	C/T	1	84476751	+	NA	NA	NA	NA	NA	NA	C	C	C	C	C	C	C	C	C	C	C	C	C	C	C	C	C	C	C	C	C	C	C	C	C	C	C	C	C	C	C	C	C	C	C	C	C	C	C
S01_84521123	A/T	1	84521123	+	NA	NA	NA	NA	NA	NA	W	W	A	T	A	W	A	A	A	T	N	A	N	T	W	W	N	A	A	N	N	A	N	T	T	A	A	W	A	W	T	W	A	W	A	T	A	A	T
S01_84521137	A/G	1	84521137	+	NA	NA	NA	NA	NA	NA	R	R	G	A	G	R	R	R	G	A	N	R	N	A	R	A	N	G	G	N	N	G	N	A	A	R	R	A	A	A	A	A	R	R	G	A	A	A	A
S01_84616602	G/A	1	84616602	+	NA	NA	NA	NA	NA	NA	G	R	A	G	R	R	G	G	R	R	A	R	G	G	R	G	G	A	R	R	R	R	R	G	R	G	R	R	R	R	R	G	G	R	G	A	R	R	G
S01_84655455	A/C	1	84655455	+	NA	NA	NA	NA	NA	NA	A	A	A	A	A	A	A	A	A	A	A	A	A	A	A	A	A	A	A	A	M	M	A	A	A	A	A	A	A	A	A	A	A	A	A	A	A	A	A
S01_84655456	G/C	1	84655456	+	NA	NA	NA	NA	NA	NA	G	G	G	G	G	G	G	G	G	G	G	G	G	G	G	G	G	G	G	G	S	S	S	G	G	G	G	G	G	G	G	G	S	G	G	G	G	G	G
S01_84655459	A/C	1	84655459	+	NA	NA	NA	NA	NA	NA	A	A	A	A	A	A	A	A	A	A	A	A	A	A	A	A	A	A	A	A	M	M	M	A	A	A	A	A	A	A	A	A	M	A	A	A	A	A	A
S01_84761366	G/T	1	84761366	+	NA	NA	NA	NA	NA	NA	G	G	G	G	G	G	G	G	G	G	G	G	G	G	G	G	G	G	G	G	G	G	G	G	G	G	G	G	K	G	K	G	G	G	K	G	G	G	G
S01_84807937	C/T	1	84807937	+	NA	NA	NA	NA	NA	NA	C	C	C	C	C	C	C	C	C	C	C	C	C	C	C	C	C	C	C	C	C	C	C	C	C	C	C	C	C	C	C	C	C	C	C	C	C	C	C
S01_84812516	C/T	1	84812516	+	NA	NA	NA	NA	NA	NA	C	C	Y	C	Y	Y	C	C	C	C	C	Y	C	C	C	C	C	T	Y	C	C	C	C	C	C	C	Y	C	C	C	C	C	C	C	C	C	C	C	C
S01_84812590	A/T	1	84812590	+	NA	NA	NA	NA	NA	NA	A	W	W	A	W	W	W	W	W	A	A	A	W	A	W	A	A	A	A	A	W	W	W	A	W	W	A	A	W	A	A	A	W	W	A	A	A	A	A
S01_84812591	A/G	1	84812591	+	NA	NA	NA	NA	NA	NA	A	R	R	A	R	R	R	R	R	A	A	A	R	A	R	A	A	A	A	A	R	R	R	A	R	R	A	A	R	A	A	A	R	R	A	A	A	A	A
S01_84812592	G/A	1	84812592	+	NA	NA	NA	NA	NA	NA	G	R	R	G	R	R	R	R	R	G	G	G	R	G	R	G	G	G	G	G	R	R	R	G	R	R	G	G	R	G	G	G	R	R	G	G	G	G	G
S01_84815756	T/C	1	84815756	+	NA	NA	NA	NA	NA	NA	T	T	T	T	T	T	T	T	T	T	T	T	T	T	T	T	T	T	T	T	T	T	T	T	T	T	T	T	T	T	T	T	T	T	T	T	T	T	T
S01_84815771	A/G	1	84815771	+	NA	NA	NA	NA	NA	NA	A	A	R	A	R	R	A	A	A	A	A	R	A	A	A	A	A	G	R	A	A	A	A	A	A	A	R	A	A	A	A	A	A	A	A	A	A	A	A
S01_84841732	C/T	1	84841732	+	NA	NA	NA	NA	NA	NA	C	Y	C	C	C	C	Y	Y	Y	C	C	C	C	Y	Y	Y	Y	N	C	C	C	C	C	C	C	Y	T	Y	Y	Y	Y	Y	Y	C	C	C	Y	Y	C
S01_84842580	T/C	1	84842580	+	NA	NA	NA	NA	NA	NA	T	T	T	Y	T	T	Y	Y	Y	T	T	T	T	Y	Y	Y	Y	T	T	T	T	T	T	Y	T	Y	C	Y	Y	Y	Y	Y	Y	T	T	T	Y	Y	Y
S01_84842625	T/C	1	84842625	+	NA	NA	NA	NA	NA	NA	T	T	T	T	T	T	Y	Y	Y	T	T	T	T	Y	Y	Y	Y	T	T	T	T	T	T	T	T	Y	C	Y	Y	Y	Y	Y	Y	T	T	T	Y	Y	T
S01_84958346	A/T	1	84958346	+	NA	NA	NA	NA	NA	NA	W	W	W	W	W	W	W	W	W	W	A	W	W	W	W	W	W	T	W	W	A	A	A	W	A	W	T	W	W	W	W	W	W	A	A	A	W	W	W
S01_84958446	C/A	1	84958446	+	NA	NA	NA	NA	NA	NA	C	C	C	C	C	C	C	C	C	C	C	C	C	C	C	C	C	C	C	C	C	C	C	C	C	C	C	M	C	C	C	C	C	M	C	M	C	C	C
S01_84958449	C/A	1	84958449	+	NA	NA	NA	NA	NA	NA	C	C	C	C	C	C	C	C	C	C	C	C	C	C	C	C	C	C	C	C	C	C	C	C	C	C	C	C	C	C	C	C	C	C	C	C	C	M	C
S01_84988075	G/A	1	84988075	+	NA	NA	NA	NA	NA	NA	G	R	G	G	G	G	R	R	G	R	G	G	G	R	R	R	R	G	G	G	G	G	N	G	G	R	R	R	R	R	R	R	R	G	G	G	R	R	G
S01_84988099	T/C	1	84988099	+	NA	NA	NA	NA	NA	NA	Y	Y	Y	Y	Y	Y	Y	Y	T	Y	T	Y	Y	Y	Y	Y	Y	C	Y	C	T	T	N	Y	T	Y	C	Y	Y	Y	Y	Y	C	T	T	T	Y	Y	T
S01_84989610	T/C	1	84989610	+	NA	NA	NA	NA	NA	NA	Y	Y	Y	Y	Y	Y	Y	Y	Y	Y	T	Y	Y	Y	Y	Y	Y	C	Y	Y	T	T	T	Y	T	Y	C	Y	Y	Y	Y	Y	C	T	T	T	Y	Y	Y
S01_84996502	A/G	1	84996502	+	NA	NA	NA	NA	NA	NA	A	A	A	A	A	A	A	A	A	A	A	A	A	A	A	A	A	A	A	A	A	A	A	A	A	A	N	A	A	A	A	N	N	A	A	A	A	A	A
S01_84998713	T/G	1	84998713	+	NA	NA	NA	NA	NA	NA	T	T	T	T	T	T	T	T	T	T	T	T	T	T	T	T	T	T	T	T	T	T	T	T	T	T	T	T	T	T	T	T	G	T	T	T	T	T	T
S01_84998734	T/G	1	84998734	+	NA	NA	NA	NA	NA	NA	T	T	T	T	T	T	T	T	T	T	T	T	T	T	T	T	T	T	T	T	T	T	T	T	T	T	T	K	T	T	T	T	T	T	T	T	T	T	T
S01_85030150	A/T	1	85030150	+	NA	NA	NA	NA	NA	NA	W	W	W	W	W	W	W	W	W	A	A	W	W	W	W	W	W	T	W	W	A	A	A	W	A	W	T	W	W	W	W	W	T	A	A	A	W	W	W
S01_85030182	T/A	1	85030182	+	NA	NA	NA	NA	NA	NA	W	W	W	W	W	W	W	W	W	T	T	W	W	W	W	W	W	A	W	W	T	T	T	W	T	W	A	W	W	W	W	W	A	T	T	T	W	W	W
S01_85030185	G/A	1	85030185	+	NA	NA	NA	NA	NA	NA	G	G	G	G	G	G	G	G	G	G	G	G	G	G	G	G	G	G	G	G	G	G	G	G	G	G	G	G	G	G	G	G	G	G	G	G	G	G	G
S01_85030197	T/G	1	85030197	+	NA	NA	NA	NA	NA	NA	K	K	K	K	K	K	K	K	K	T	T	K	K	K	K	K	K	G	K	K	T	T	T	K	T	K	G	K	K	K	K	K	G	T	T	T	K	K	K
S01_85030198	G/T	1	85030198	+	NA	NA	NA	NA	NA	NA	G	G	G	G	G	G	K	K	K	G	G	G	G	K	K	K	K	G	G	G	G	G	G	G	G	K	K	K	K	K	K	K	K	G	G	G	K	K	G
S01_85030199	A/T	1	85030199	+	NA	NA	NA	NA	NA	NA	A	A	A	A	A	A	W	W	W	A	A	A	A	W	W	W	W	A	A	A	A	A	A	A	A	W	W	W	W	W	W	W	W	A	A	A	W	W	A
S01_85030202	A/C	1	85030202	+	NA	NA	NA	NA	NA	NA	A	A	A	A	A	A	A	A	A	A	A	A	A	A	A	A	A	A	A	A	A	A	A	A	A	A	A	A	A	A	A	A	A	A	A	A	A	A	A
S01_85030203	A/G	1	85030203	+	NA	NA	NA	NA	NA	NA	A	A	A	A	A	A	A	A	A	A	A	A	A	A	A	A	A	A	A	A	A	A	A	A	A	A	A	A	A	A	A	A	A	A	A	A	A	A	A
S01_85031666	A/G	1	85031666	+	NA	NA	NA	NA	NA	NA	A	R	A	A	A	A	G	G	R	G	N	A	A	G	G	G	G	A	A	A	N	N	N	A	A	G	R	G	G	G	G	G	R	N	N	A	G	G	A
S01_85031669	G/T	1	85031669	+	NA	NA	NA	NA	NA	NA	G	K	G	G	G	G	T	T	K	T	N	G	G	T	T	T	T	G	G	G	N	N	N	G	G	T	K	T	T	T	T	T	K	N	N	K	T	T	G
S01_85036845	T/G	1	85036845	+	NA	NA	NA	NA	NA	NA	T	T	T	T	T	T	T	T	T	T	T	T	T	T	T	T	T	K	T	T	T	T	T	T	T	T	T	T	T	T	T	T	T	T	T	T	T	T	T
S01_85036852	G/T	1	85036852	+	NA	NA	NA	NA	NA	NA	G	G	G	G	G	G	G	G	G	G	G	G	G	G	G	G	G	G	G	G	G	G	G	G	G	K	G	G	K	K	G	G	G	G	G	G	G	G	G
S01_85232539	A/T	1	85232539	+	NA	NA	NA	NA	NA	NA	A	A	A	A	A	A	A	W	A	A	N	A	A	A	A	A	A	W	A	A	A	A	A	A	A	A	A	A	A	A	A	A	A	A	N	N	A	A	A
S01_85239940	T/C	1	85239940	+	NA	NA	NA	NA	NA	NA	T	Y	C	Y	Y	Y	Y	T	Y	Y	C	Y	T	T	Y	T	Y	Y	Y	Y	Y	Y	Y	Y	Y	Y	Y	Y	T	Y	Y	T	T	Y	C	C	Y	Y	Y
S01_85239955	C/T	1	85239955	+	NA	NA	NA	NA	NA	NA	T	C	C	Y	Y	Y	C	C	C	C	C	Y	T	Y	C	Y	C	C	Y	Y	Y	Y	Y	Y	Y	C	C	C	Y	C	C	Y	Y	Y	C	C	C	C	Y
S01_85239981	C/T	1	85239981	+	NA	NA	NA	NA	NA	NA	C	C	C	C	C	C	C	C	C	C	C	C	C	C	C	C	C	C	C	C	C	C	C	C	C	C	C	C	C	C	C	C	C	C	C	C	C	C	C
S01_85254251	G/C	1	85254251	+	NA	NA	NA	NA	NA	NA	C	S	G	S	S	S	G	G	S	G	G	S	C	S	G	S	G	G	S	S	S	S	S	S	S	G	G	G	S	G	G	S	S	S	G	G	G	G	S
S01_85254263	C/T	1	85254263	+	NA	NA	NA	NA	NA	NA	T	Y	C	Y	Y	Y	C	C	Y	C	C	Y	T	Y	C	Y	C	C	Y	Y	Y	Y	Y	Y	Y	C	C	C	Y	C	C	Y	Y	Y	C	C	C	C	Y
S01_85333635	A/C	1	85333635	+	NA	NA	NA	NA	NA	NA	A	A	A	A	A	A	A	M	A	A	A	A	A	A	M	A	A	C	A	A	A	A	A	A	A	A	A	A	A	A	A	A	A	A	A	A	A	A	A
S01_85343466	G/T	1	85343466	+	NA	NA	NA	NA	NA	NA	G	G	G	G	G	G	G	G	G	G	G	G	G	G	G	G	G	G	G	G	G	G	G	G	G	G	G	G	G	G	G	G	G	G	G	G	G	G	G
S01_85499918	A/G	1	85499918	+	NA	NA	NA	NA	NA	NA	A	A	A	A	A	A	A	R	A	A	A	A	A	A	A	A	A	A	A	A	A	A	A	A	A	A	A	A	A	A	A	A	A	A	A	A	R	A	A
S01_85499941	T/C	1	85499941	+	NA	NA	NA	NA	NA	NA	T	T	T	T	T	T	T	Y	T	T	T	T	T	T	T	T	T	Y	T	T	T	T	T	T	T	T	T	T	T	T	T	T	T	T	T	T	Y	T	T
S01_85500903	T/A	1	85500903	+	NA	NA	NA	NA	NA	NA	T	T	T	T	T	T	T	W	T	T	T	T	T	T	T	T	T	T	T	T	T	T	T	T	T	N	T	T	T	T	T	T	T	T	T	T	T	T	T
S01_85500939	C/T	1	85500939	+	NA	NA	NA	NA	NA	NA	C	C	C	C	C	C	C	Y	C	C	C	C	C	C	C	C	C	C	C	C	C	C	C	C	C	N	C	C	C	C	C	C	C	C	C	C	C	C	C
S01_85565200	G/C	1	85565200	+	NA	NA	NA	NA	NA	NA	C	G	G	C	G	G	G	G	G	G	G	G	G	S	G	G	G	G	G	G	G	G	N	C	G	G	G	N	G	G	G	N	S	G	G	N	G	N	C
S01_85565215	G/A	1	85565215	+	NA	NA	NA	NA	NA	NA	A	G	G	A	G	G	G	G	G	G	G	G	G	R	G	G	G	G	G	G	G	G	N	A	G	G	G	N	G	G	G	N	R	G	G	N	G	N	A
S01_85658470	C/T	1	85658470	+	NA	NA	NA	NA	NA	NA	Y	C	Y	T	Y	Y	C	C	C	Y	C	Y	C	C	C	Y	C	C	Y	C	C	C	C	T	C	C	Y	C	C	C	C	Y	Y	C	C	C	C	Y	T
S01_85682368	G/C	1	85682368	+	NA	NA	NA	NA	NA	NA	G	G	G	G	G	G	G	G	G	G	G	G	G	G	G	G	G	S	G	G	G	G	G	G	G	G	G	G	G	G	G	G	G	G	G	G	G	G	G
S01_85720217	T/C	1	85720217	+	NA	NA	NA	NA	NA	NA	Y	T	Y	C	Y	Y	T	T	T	Y	T	Y	T	Y	T	Y	T	T	Y	T	T	T	T	C	T	T	Y	T	T	T	T	Y	Y	T	T	T	Y	N	C
S01_85798430	T/C	1	85798430	+	NA	NA	NA	NA	NA	NA	C	Y	Y	N	T	T	C	C	Y	T	T	T	Y	C	Y	C	C	T	T	Y	T	T	T	N	T	C	Y	Y	Y	Y	Y	C	Y	T	C	T	Y	Y	N
S01_85834432	G/A	1	85834432	+	NA	NA	NA	NA	NA	NA	G	G	G	G	N	N	G	G	G	G	N	G	G	G	G	G	G	G	G	G	N	N	N	G	N	G	G	G	G	G	G	G	G	N	G	N	G	G	G
S01_85834459	T/A	1	85834459	+	NA	NA	NA	NA	NA	NA	A	T	T	T	N	N	T	T	T	T	N	T	A	T	T	T	T	T	T	A	N	N	N	T	N	T	T	T	T	T	T	T	T	N	T	N	T	T	T
S01_85834465	T/C	1	85834465	+	NA	NA	NA	NA	NA	NA	C	T	T	T	N	N	T	T	T	T	N	T	C	T	T	T	T	T	T	C	N	N	N	T	N	T	T	T	T	T	T	T	T	N	T	N	T	T	T
S01_85835819	C/T	1	85835819	+	NA	NA	NA	NA	NA	NA	C	C	C	C	C	C	C	C	C	C	C	C	C	C	C	C	C	C	C	C	C	C	C	C	C	C	C	C	C	C	C	C	C	C	C	C	N	C	C
S01_85911234	A/T	1	85911234	+	NA	NA	NA	NA	NA	NA	A	W	A	A	T	T	A	A	W	T	T	T	W	A	W	A	A	W	W	W	T	T	T	A	T	A	W	W	W	W	W	A	W	T	A	T	A	W	A
S01_85911249	C/T	1	85911249	+	NA	NA	NA	NA	NA	NA	C	Y	C	C	T	T	C	C	Y	T	T	T	Y	C	Y	C	C	Y	Y	Y	T	T	T	C	T	C	Y	Y	Y	Y	Y	C	Y	T	C	T	C	Y	C
S01_85911660	C/A	1	85911660	+	NA	NA	NA	NA	NA	NA	C	M	C	C	A	A	C	C	M	M	A	M	M	C	M	C	C	M	M	M	A	A	A	C	A	C	M	M	M	M	M	C	M	A	C	A	M	M	C
S01_85911663	C/A	1	85911663	+	NA	NA	NA	NA	NA	NA	M	M	A	A	C	C	M	C	M	C	C	M	C	M	C	M	M	M	M	M	C	C	C	A	C	M	C	C	C	C	C	M	C	C	A	C	C	C	A
S01_85911682	A/G	1	85911682	+	NA	NA	NA	NA	NA	NA	R	R	G	G	A	A	R	A	R	A	A	R	A	R	A	R	R	R	R	R	A	A	A	G	A	R	A	A	A	A	A	R	A	A	G	A	A	A	G
S01_85943041	A/G	1	85943041	+	NA	NA	NA	NA	NA	NA	A	A	A	A	G	G	G	G	A	R	G	A	R	A	R	A	G	N	A	N	N	N	N	A	N	N	G	G	G	G	G	A	G	N	G	G	N	N	A
S01_86015669	C/T	1	86015669	+	NA	NA	NA	NA	NA	NA	C	Y	C	C	Y	Y	C	C	Y	C	Y	C	Y	C	C	C	C	C	C	C	T	T	T	C	T	C	C	C	Y	C	C	C	C	T	C	C	C	C	C
S01_86158745	A/T	1	86158745	+	NA	NA	NA	NA	NA	NA	A	A	A	A	A	A	A	W	A	A	A	A	A	A	A	A	A	W	A	A	A	A	A	A	A	A	A	A	A	A	A	A	A	A	A	A	A	A	A
S01_86172472	A/G	1	86172472	+	NA	NA	NA	NA	NA	NA	A	A	A	A	A	A	R	A	A	A	A	R	A	A	R	A	R	R	R	A	A	A	A	A	A	R	A	A	R	A	A	A	A	A	G	A	A	A	A
S01_86185991	C/A	1	86185991	+	NA	NA	NA	NA	NA	NA	C	C	C	C	C	C	C	C	C	C	C	C	C	C	C	C	C	C	C	C	C	C	C	C	C	M	C	C	C	C	C	C	C	C	M	C	C	C	C
S01_86186020	C/A	1	86186020	+	NA	NA	NA	NA	NA	NA	C	M	M	C	C	C	C	A	M	C	C	C	C	C	M	C	C	C	C	C	C	C	C	C	C	C	C	C	C	C	C	C	C	C	C	C	M	C	C
S01_86286797	T/A	1	86286797	+	NA	NA	NA	NA	NA	NA	T	W	T	T	T	T	A	A	W	W	T	A	T	W	W	W	A	A	A	T	T	T	T	T	T	A	W	W	W	W	W	W	W	T	A	T	T	W	T
S01_86286830	T/C	1	86286830	+	NA	NA	NA	NA	NA	NA	T	T	T	T	T	T	T	T	T	T	T	T	T	T	T	T	T	T	T	T	T	T	T	T	T	T	T	T	T	T	T	T	Y	T	T	T	T	T	T
S01_86286843	A/T	1	86286843	+	NA	NA	NA	NA	NA	NA	A	A	A	A	A	A	A	A	A	A	A	A	A	A	A	A	A	A	A	A	A	A	A	A	A	A	A	A	A	A	A	A	W	A	A	A	A	A	A
S01_86380106	T/A	1	86380106	+	NA	NA	NA	NA	NA	NA	W	T	W	T	T	T	T	W	T	T	T	T	T	T	T	T	T	T	T	T	T	T	T	T	T	T	T	T	T	T	T	T	T	T	T	T	W	T	T
S01_86380115	C/T	1	86380115	+	NA	NA	NA	NA	NA	NA	Y	C	Y	C	C	C	C	Y	C	C	C	C	C	C	C	C	C	C	C	C	C	C	C	C	C	C	C	C	C	C	C	C	C	C	C	C	Y	C	C
S01_86380689	A/C	1	86380689	+	NA	NA	NA	NA	NA	NA	M	M	M	A	A	A	A	M	A	A	A	A	A	A	A	A	A	A	N	A	A	A	A	A	A	A	A	A	A	A	A	A	A	A	A	A	A	A	A
S01_86422838	G/A	1	86422838	+	NA	NA	NA	NA	NA	NA	N	G	G	G	G	G	G	G	G	N	G	G	G	G	G	R	G	G	G	G	G	G	G	G	G	G	G	G	G	G	N	N	G	G	N	G	G	R	A
S01_86448875	T/C	1	86448875	+	NA	NA	NA	NA	NA	NA	C	Y	T	C	Y	Y	T	T	Y	C	Y	T	T	Y	Y	Y	T	T	T	N	T	T	T	C	T	T	Y	Y	T	Y	Y	Y	T	T	T	C	Y	Y	C
S01_86448919	G/T	1	86448919	+	NA	NA	NA	NA	NA	NA	G	G	G	G	G	G	G	G	G	G	G	G	G	G	G	G	G	G	G	N	G	G	G	G	G	G	G	G	G	G	G	G	G	G	G	G	K	G	G
S01_86559574	C/T	1	86559574	+	NA	NA	NA	NA	NA	NA	T	Y	C	T	Y	Y	C	C	Y	T	Y	C	C	C	Y	Y	C	Y	C	T	C	C	C	T	C	C	Y	Y	C	Y	Y	Y	Y	C	C	T	Y	C	T
S01_86588094	T/C	1	86588094	+	NA	NA	NA	NA	NA	NA	C	Y	T	C	Y	T	T	T	Y	C	Y	T	T	Y	T	Y	T	Y	T	N	T	T	T	N	T	T	Y	T	Y	Y	Y	Y	Y	T	T	C	T	Y	C
S01_86601354	A/G	1	86601354	+	NA	NA	NA	NA	NA	NA	G	R	G	G	R	R	A	R	R	G	R	A	R	R	A	R	A	G	A	G	A	A	A	G	A	A	R	R	R	R	R	R	R	A	A	G	R	R	G
S01_86601358	T/C	1	86601358	+	NA	NA	NA	NA	NA	NA	C	Y	T	C	Y	Y	T	T	Y	C	Y	T	T	Y	T	Y	T	Y	T	Y	T	T	T	C	T	T	Y	Y	Y	Y	Y	Y	Y	T	T	C	Y	Y	C
S01_86603184	A/T	1	86603184	+	NA	NA	NA	NA	NA	NA	T	W	N	T	W	W	A	A	W	T	W	A	A	W	A	W	A	T	A	T	A	A	A	T	A	A	W	W	W	W	W	W	W	A	A	T	W	W	T
S01_86603195	G/T	1	86603195	+	NA	NA	NA	NA	NA	NA	G	G	N	G	G	G	G	G	G	G	G	G	G	G	G	G	G	G	G	G	G	G	G	G	G	G	K	G	G	G	G	G	G	G	G	G	G	G	G
S01_86603238	C/A	1	86603238	+	NA	NA	NA	NA	NA	NA	C	C	N	C	C	C	C	C	C	C	C	C	C	C	C	C	C	C	C	C	C	C	C	C	C	C	C	C	C	C	C	C	C	C	C	C	C	C	C
S01_86605985	G/A	1	86605985	+	NA	NA	NA	NA	NA	NA	A	G	G	A	G	G	G	G	R	R	R	G	G	R	G	R	G	A	G	N	G	G	G	N	G	G	R	R	G	R	R	R	R	G	G	A	G	G	A
S01_86606000	G/A	1	86606000	+	NA	NA	NA	NA	NA	NA	A	G	G	A	G	G	G	G	R	R	R	G	G	R	G	R	G	A	G	N	G	G	G	N	G	G	R	R	G	R	R	R	R	G	G	A	G	G	A
S01_86606008	G/A	1	86606008	+	NA	NA	NA	NA	NA	NA	A	G	G	A	G	G	G	G	R	R	R	G	G	R	G	R	G	A	G	N	G	G	G	N	G	G	R	R	G	R	R	R	R	G	G	A	G	G	A
S01_86606009	A/G	1	86606009	+	NA	NA	NA	NA	NA	NA	G	A	A	G	A	A	A	A	R	R	R	A	A	R	A	R	A	G	A	N	A	A	A	N	A	A	R	R	A	R	R	R	R	A	A	G	A	A	G
S01_86630072	G/A	1	86630072	+	NA	NA	NA	NA	NA	NA	A	G	A	A	R	R	G	N	N	A	R	G	G	G	R	G	G	A	G	N	G	G	N	A	G	G	R	A	A	R	R	G	A	G	N	A	N	A	A
S01_86630140	C/T	1	86630140	+	NA	NA	NA	NA	NA	NA	C	Y	Y	C	C	C	C	Y	C	C	C	C	Y	C	C	C	C	Y	C	T	C	C	C	C	C	C	C	C	Y	C	C	C	C	C	C	C	C	C	C
S01_86630167	A/T	1	86630167	+	NA	NA	NA	NA	NA	NA	A	W	W	A	A	A	A	W	A	A	A	A	W	A	A	A	A	W	A	T	A	A	A	A	A	A	A	A	W	A	A	A	A	A	A	A	A	A	A
S01_86631900	A/T	1	86631900	+	NA	NA	NA	NA	NA	NA	N	A	A	N	A	A	A	A	A	N	A	A	A	A	A	A	A	A	A	A	A	A	A	N	A	A	A	A	A	A	A	A	A	A	A	N	A	A	N
S01_86631908	A/T	1	86631908	+	NA	NA	NA	NA	NA	NA	N	A	W	N	A	A	A	W	A	N	A	A	W	A	A	A	A	T	A	T	A	A	A	N	A	A	A	A	W	A	A	A	A	A	A	N	A	A	N
S01_86676969	C/A	1	86676969	+	NA	NA	NA	NA	NA	NA	C	C	C	C	C	C	C	C	C	C	N	C	C	C	C	C	C	C	C	N	C	C	N	N	M	A	C	C	C	M	M	C	C	C	M	C	N	C	C
S01_86733885	C/T	1	86733885	+	NA	NA	NA	NA	NA	NA	C	C	C	C	C	C	C	C	C	C	N	C	Y	C	C	C	C	C	C	C	C	C	N	C	C	C	C	C	Y	C	C	N	C	C	C	C	C	N	C
S01_86733899	A/G	1	86733899	+	NA	NA	NA	NA	NA	NA	A	A	A	A	A	A	A	A	A	A	N	A	R	A	A	A	A	A	A	A	A	A	N	A	A	A	A	A	R	A	A	N	A	A	A	A	A	N	A
S01_86760300	T/A	1	86760300	+	NA	NA	NA	NA	NA	NA	T	W	T	T	T	T	A	W	W	T	T	W	W	W	W	W	W	T	W	W	T	T	T	T	T	A	W	W	W	W	W	W	W	T	T	T	T	W	T
S01_86760316	C/A	1	86760316	+	NA	NA	NA	NA	NA	NA	C	M	C	C	C	C	A	M	M	C	C	M	M	M	M	M	M	C	M	M	C	C	C	C	C	A	M	M	M	M	M	M	M	C	C	C	C	M	C
S01_86764357	C/T	1	86764357	+	NA	NA	NA	NA	NA	NA	C	Y	C	C	C	C	T	Y	Y	Y	C	Y	Y	Y	Y	Y	Y	C	Y	Y	C	C	C	C	C	T	Y	Y	Y	Y	Y	Y	Y	C	C	C	Y	Y	C
S01_86764375	T/A	1	86764375	+	NA	NA	NA	NA	NA	NA	T	W	T	T	T	T	A	W	W	W	T	W	W	W	W	W	W	T	W	W	T	T	T	T	T	A	W	W	W	W	W	W	W	T	T	T	W	W	T
S01_86852869	A/G	1	86852869	+	NA	NA	NA	NA	NA	NA	R	A	R	A	A	A	A	G	A	A	A	A	R	A	A	A	A	G	A	G	A	A	A	A	A	A	A	A	R	A	A	A	A	A	A	A	R	A	A
S01_86852872	C/G	1	86852872	+	NA	NA	NA	NA	NA	NA	S	C	S	C	C	C	C	G	C	C	C	C	S	C	C	C	C	G	C	G	C	C	C	C	C	C	C	C	S	C	C	C	C	C	C	C	S	C	C
S01_86852925	T/A	1	86852925	+	NA	NA	NA	NA	NA	NA	W	T	W	T	T	T	T	A	T	T	T	T	W	T	T	T	T	A	T	A	T	T	T	T	T	T	T	T	W	T	T	T	T	T	T	T	W	T	T
S01_86860149	A/G	1	86860149	+	NA	NA	NA	NA	NA	NA	G	R	R	A	A	A	N	G	R	A	A	N	G	A	R	A	A	G	N	R	A	A	A	A	A	A	A	R	R	A	A	A	A	A	N	A	G	A	A
S01_86917823	C/T	1	86917823	+	NA	NA	NA	NA	NA	NA	C	C	C	C	C	C	C	C	C	C	N	C	C	C	C	C	C	N	C	C	C	C	N	C	C	C	C	C	C	C	C	C	Y	C	C	C	C	C	C
S01_86973375	G/A	1	86973375	+	NA	NA	NA	NA	NA	NA	G	G	G	G	G	G	G	G	G	G	G	G	G	G	G	G	G	G	G	G	G	G	G	G	G	G	G	G	G	G	G	G	G	G	G	G	G	G	G
S01_87034530	C/T	1	87034530	+	NA	NA	NA	NA	NA	NA	T	C	C	Y	C	C	Y	Y	Y	Y	C	C	C	Y	Y	Y	C	Y	C	C	C	C	C	Y	C	Y	C	C	C	C	C	Y	Y	C	C	C	Y	C	Y
S01_87110160	G/A	1	87110160	+	NA	NA	NA	NA	NA	NA	G	G	G	G	G	G	R	G	G	G	G	G	G	G	R	G	G	G	G	G	G	G	G	G	G	R	G	G	G	G	G	G	G	G	G	G	R	G	G
S01_87110187	T/A	1	87110187	+	NA	NA	NA	NA	NA	NA	T	T	T	T	T	T	T	T	T	T	T	T	T	T	T	T	T	T	T	T	T	T	T	T	T	T	T	T	T	T	T	T	T	T	T	T	T	T	T
S01_87110188	G/A	1	87110188	+	NA	NA	NA	NA	NA	NA	G	G	G	G	G	G	G	G	G	G	G	G	G	G	G	G	G	G	G	G	G	G	G	G	G	G	G	G	G	G	G	G	G	G	G	G	G	G	G
S01_87119569	T/C	1	87119569	+	NA	NA	NA	NA	NA	NA	T	T	T	T	T	T	N	N	T	T	T	N	T	T	T	T	T	T	T	N	T	T	T	T	T	T	T	T	T	T	T	T	T	T	N	T	N	T	T
S01_87121121	G/C	1	87121121	+	NA	NA	NA	NA	NA	NA	G	G	G	G	G	G	G	G	G	G	G	G	G	G	G	G	G	G	G	G	G	G	G	G	G	G	G	G	G	G	G	G	G	G	G	G	G	G	G
S01_87138758	T/A	1	87138758	+	NA	NA	NA	NA	NA	NA	T	T	T	T	T	T	T	T	T	T	T	T	T	T	T	T	T	T	T	T	T	T	T	T	T	T	T	T	T	T	T	T	T	T	T	T	T	T	T
S01_87138760	C/G	1	87138760	+	NA	NA	NA	NA	NA	NA	C	C	C	C	C	C	C	C	C	C	C	C	C	C	C	C	C	C	C	C	C	C	C	C	C	C	C	C	C	C	C	C	C	C	C	C	C	C	C
S01_87138778	C/T	1	87138778	+	NA	NA	NA	NA	NA	NA	C	C	C	C	C	C	Y	Y	Y	C	C	C	C	C	Y	C	C	C	C	C	C	C	C	C	C	Y	C	C	C	C	C	C	Y	C	C	C	Y	C	C
S01_87138805	T/A	1	87138805	+	NA	NA	NA	NA	NA	NA	T	T	T	T	T	T	T	T	T	T	T	T	T	T	T	T	T	T	T	T	T	T	T	T	T	T	T	T	T	T	T	T	T	T	T	T	T	T	T
S01_87140404	G/T	1	87140404	+	NA	NA	NA	NA	NA	NA	G	G	G	G	G	G	K	G	G	G	G	G	G	G	K	G	G	G	G	G	G	G	G	G	G	K	G	G	G	G	G	G	G	G	G	G	K	G	G
S01_87140905	G/A	1	87140905	+	NA	NA	NA	NA	NA	NA	G	G	G	G	G	G	G	G	G	G	G	G	G	G	G	G	G	G	G	G	G	G	G	G	G	G	G	G	G	G	G	G	G	R	G	G	R	G	G
S01_87212336	T/C	1	87212336	+	NA	NA	NA	NA	NA	NA	T	T	T	T	T	T	T	T	T	T	T	T	T	T	T	T	T	T	T	N	T	T	T	T	T	T	T	Y	T	T	T	T	T	Y	N	T	C	T	T
S01_87213648	A/C	1	87213648	+	NA	NA	NA	NA	NA	NA	A	A	A	A	A	A	A	A	A	A	A	A	A	A	A	A	A	A	A	A	A	A	A	A	A	A	A	A	A	A	A	A	A	A	A	A	A	A	A
S01_87214448	G/T	1	87214448	+	NA	NA	NA	NA	NA	NA	G	G	G	G	G	G	G	G	G	G	G	G	G	G	G	G	G	G	G	N	G	G	G	G	G	G	G	G	G	G	G	G	K	K	G	G	K	N	G
S01_87300301	G/A	1	87300301	+	NA	NA	NA	NA	NA	NA	G	R	R	R	G	G	G	G	R	A	R	N	G	R	R	G	G	G	G	N	G	G	G	N	G	G	R	R	G	R	R	G	G	G	N	A	G	A	R
S01_87306431	A/G	1	87306431	+	NA	NA	NA	NA	NA	NA	A	A	A	A	A	A	A	A	A	A	A	A	A	A	A	A	A	A	A	A	A	A	A	N	A	A	R	R	R	R	A	A	A	A	A	R	A	A	A
S01_87312052	C/A	1	87312052	+	NA	NA	NA	NA	NA	NA	C	C	C	C	C	C	C	C	C	C	C	C	C	C	C	C	C	C	C	C	C	C	C	C	C	C	C	C	C	C	C	C	C	C	C	C	N	C	C
S01_87312069	T/C	1	87312069	+	NA	NA	NA	NA	NA	NA	C	Y	Y	Y	Y	Y	T	Y	Y	T	Y	Y	C	Y	T	Y	Y	C	T	T	C	C	C	Y	C	T	T	Y	Y	T	T	Y	T	C	C	T	N	T	Y
S01_87340630	A/T	1	87340630	+	NA	NA	NA	NA	NA	NA	A	A	A	A	A	A	A	N	A	A	A	A	A	N	A	A	A	A	A	A	N	A	N	N	A	A	N	A	A	A	A	N	A	A	A	A	W	N	A
S01_87365865	A/T	1	87365865	+	NA	NA	NA	NA	NA	NA	A	A	A	A	A	A	A	A	A	A	A	A	A	A	A	A	A	A	A	A	A	A	A	A	A	A	A	A	A	A	A	A	A	A	A	A	W	A	A
S01_87365887	T/A	1	87365887	+	NA	NA	NA	NA	NA	NA	T	T	T	T	T	T	T	T	T	T	T	T	T	T	T	T	T	T	T	T	T	T	T	T	T	T	T	T	T	T	T	T	T	T	T	T	W	T	T
S01_87366803	C/T	1	87366803	+	NA	NA	NA	NA	NA	NA	C	C	Y	C	C	C	C	C	C	C	C	C	C	C	C	C	C	Y	C	C	C	C	C	C	C	C	C	C	C	C	C	C	C	C	C	C	C	C	C
S01_87366814	G/A	1	87366814	+	NA	NA	NA	NA	NA	NA	G	G	G	G	G	G	G	G	G	G	G	G	G	G	G	G	G	G	G	G	G	G	G	G	G	G	G	G	G	G	G	G	G	G	G	G	G	G	G
S01_87366818	C/T	1	87366818	+	NA	NA	NA	NA	NA	NA	C	C	C	C	C	C	C	C	C	C	C	C	C	C	C	C	C	C	C	C	C	C	C	C	C	C	C	C	C	C	C	C	C	C	C	C	Y	C	C
S01_87473472	G/T	1	87473472	+	NA	NA	NA	NA	NA	NA	G	G	G	G	G	G	G	G	G	G	G	G	G	G	G	G	G	G	G	G	G	G	G	G	G	G	G	G	G	G	G	G	G	G	G	G	G	G	G
S01_87473500	A/C	1	87473500	+	NA	NA	NA	NA	NA	NA	A	M	M	A	A	A	A	M	A	A	A	A	A	A	A	A	A	M	A	A	A	A	A	A	A	A	A	A	A	A	A	A	A	A	A	A	A	A	A
S01_87492541	G/T	1	87492541	+	NA	NA	NA	NA	NA	NA	G	G	G	G	G	G	G	G	G	G	G	G	G	N	G	G	G	G	G	G	G	G	G	G	G	G	G	G	G	K	G	G	K	G	N	K	G	G	G
S01_87562987	A/G	1	87562987	+	NA	NA	NA	NA	NA	NA	A	R	R	R	R	R	A	R	R	R	R	A	R	A	R	A	A	R	A	G	A	A	A	A	A	A	R	R	R	R	R	A	A	A	N	G	R	R	R
S01_87581184	G/T	1	87581184	+	NA	NA	NA	NA	NA	NA	G	G	G	G	G	G	G	G	G	G	G	G	G	G	G	G	G	G	G	G	G	G	G	G	G	G	G	G	G	G	G	G	G	G	G	G	G	K	G
S01_87583765	G/T	1	87583765	+	NA	NA	NA	NA	NA	NA	G	G	G	G	G	G	G	G	G	G	G	G	G	G	G	G	G	G	G	G	G	G	G	G	G	G	K	G	G	G	G	G	K	K	K	G	G	G	G
S01_87583766	G/T	1	87583766	+	NA	NA	NA	NA	NA	NA	G	G	G	G	G	G	G	G	G	G	G	G	G	G	G	G	G	G	G	G	G	G	G	G	G	G	G	G	G	G	G	G	G	G	G	G	G	K	G
S01_87583951	C/A	1	87583951	+	NA	NA	NA	NA	NA	NA	C	C	C	C	C	C	C	C	C	C	C	C	C	C	C	C	C	C	C	C	C	C	C	C	M	C	M	C	M	C	C	C	C	M	C	C	C	C	C
S01_87741725	A/G	1	87741725	+	NA	NA	NA	NA	NA	NA	A	R	R	R	R	R	G	G	A	A	A	A	R	R	R	R	G	R	A	A	A	A	A	R	A	G	G	R	R	R	R	R	G	A	G	A	R	G	R
S01_87760290	C/T	1	87760290	+	NA	NA	NA	NA	NA	NA	C	Y	C	Y	C	C	T	T	Y	C	C	C	C	Y	Y	Y	T	Y	C	C	C	C	C	Y	C	T	Y	Y	Y	Y	Y	Y	T	C	T	C	Y	Y	Y
S01_87760299	C/G	1	87760299	+	NA	NA	NA	NA	NA	NA	G	S	S	S	S	S	C	C	S	G	S	C	S	S	S	S	C	C	C	G	C	C	C	S	C	C	S	S	S	S	S	S	C	C	C	G	S	S	S
S01_87760317	A/G	1	87760317	+	NA	NA	NA	NA	NA	NA	A	R	R	A	R	R	A	A	R	A	R	G	R	A	A	A	A	R	G	A	G	G	G	A	G	A	A	A	R	A	A	A	A	G	A	A	A	A	A
S01_87795995	G/C	1	87795995	+	NA	NA	NA	NA	NA	NA	G	G	G	G	G	G	S	S	G	G	G	N	G	G	S	G	G	G	N	G	N	G	N	G	N	S	G	G	G	G	G	G	S	N	G	G	G	G	G
S01_87913787	G/A	1	87913787	+	NA	NA	NA	NA	NA	NA	G	G	G	G	G	G	G	G	G	G	G	G	R	G	G	G	G	G	G	R	G	G	G	G	G	G	G	G	R	G	G	G	G	G	G	G	G	G	G
S01_87946571	G/C	1	87946571	+	NA	NA	NA	NA	NA	NA	N	G	S	G	G	G	G	G	G	G	G	G	G	G	G	G	G	G	G	G	G	G	G	G	G	G	G	G	G	G	G	N	G	G	G	G	G	G	N
S01_87947267	A/C	1	87947267	+	NA	NA	NA	NA	NA	NA	A	M	C	M	C	C	M	M	M	A	M	M	C	A	M	A	A	C	M	M	C	C	C	M	C	M	M	M	M	A	A	A	M	C	A	A	M	A	M
S01_87947295	C/A	1	87947295	+	NA	NA	NA	NA	NA	NA	C	C	M	C	C	C	C	C	C	C	C	C	C	C	C	C	C	M	C	C	C	C	C	C	C	C	C	C	C	C	C	C	C	C	C	C	C	C	C
S01_87972614	A/T	1	87972614	+	NA	NA	NA	NA	NA	NA	A	A	W	W	T	T	W	W	W	A	W	W	T	A	W	A	A	W	W	A	T	T	T	W	T	W	W	A	W	A	A	A	W	T	A	A	A	A	W
S01_88063945	G/A	1	88063945	+	NA	NA	NA	NA	NA	NA	G	G	G	G	G	G	G	G	G	G	G	G	G	G	G	G	G	G	G	G	G	G	G	G	G	R	G	G	G	G	G	G	G	R	R	G	G	G	G
S01_88063961	G/A	1	88063961	+	NA	NA	NA	NA	NA	NA	R	R	G	R	G	G	R	R	R	G	G	R	R	A	R	A	A	G	R	R	G	G	G	R	G	R	R	R	R	R	R	A	R	G	A	G	R	R	R
S01_88063964	C/T	1	88063964	+	NA	NA	NA	NA	NA	NA	Y	Y	Y	C	T	T	Y	C	Y	T	T	Y	Y	C	Y	C	C	Y	Y	Y	T	T	T	C	T	Y	Y	Y	Y	Y	Y	C	C	T	C	T	Y	Y	C
S01_88106751	G/A	1	88106751	+	NA	NA	NA	NA	NA	NA	R	R	R	G	A	A	R	G	R	A	R	R	R	G	R	G	G	G	R	R	A	R	A	G	A	G	R	R	R	R	R	G	G	A	G	A	R	R	G
S01_88106771	G/A	1	88106771	+	NA	NA	NA	NA	NA	NA	R	R	R	G	A	A	R	G	R	A	R	R	R	G	R	G	G	G	R	R	A	R	A	G	A	G	R	R	R	R	R	G	G	A	G	A	R	R	G
S01_88106772	G/A	1	88106772	+	NA	NA	NA	NA	NA	NA	G	G	G	G	G	G	G	G	G	G	G	G	G	G	G	G	G	A	G	G	G	G	G	G	G	G	G	G	G	G	G	G	G	G	G	G	R	G	G
S01_88111704	G/A	1	88111704	+	NA	NA	NA	NA	NA	NA	G	G	G	R	G	G	G	R	G	G	G	G	G	G	G	G	G	G	G	G	G	G	G	R	G	G	G	G	G	G	G	G	R	G	G	G	R	G	R
S01_88167020	C/T	1	88167020	+	NA	NA	NA	NA	NA	NA	Y	Y	C	Y	C	C	Y	Y	C	Y	C	Y	Y	T	Y	T	T	N	Y	Y	C	C	C	Y	C	Y	Y	Y	Y	Y	Y	T	Y	C	T	C	Y	Y	Y
S01_88167021	G/A	1	88167021	+	NA	NA	NA	NA	NA	NA	G	G	G	G	G	G	G	G	G	G	G	G	G	G	G	G	G	N	G	G	G	G	G	G	G	G	G	G	G	G	G	G	G	G	G	G	G	G	G
S01_88187851	G/A	1	88187851	+	NA	NA	NA	NA	NA	NA	G	G	G	G	G	G	G	G	G	G	G	G	G	G	G	G	G	G	G	G	G	G	G	G	G	G	G	G	G	G	G	G	G	G	G	G	R	R	G
S01_88187865	G/A	1	88187865	+	NA	NA	NA	NA	NA	NA	R	R	G	R	G	G	R	R	R	R	G	R	G	A	R	A	A	A	R	G	G	G	G	R	G	R	R	R	R	R	R	A	R	G	A	G	R	R	R
S01_88197401	T/G	1	88197401	+	NA	NA	NA	NA	NA	NA	K	K	K	T	G	G	K	T	K	G	G	K	G	T	K	T	T	T	K	G	G	G	G	T	G	K	K	K	K	K	K	T	T	G	T	G	K	K	T
S01_88198801	C/T	1	88198801	+	NA	NA	NA	NA	NA	NA	C	C	C	Y	C	C	C	Y	C	C	C	C	C	C	C	C	C	C	C	N	C	C	C	Y	C	C	C	C	C	C	C	C	Y	C	C	C	C	N	Y
S01_88198806	C/T	1	88198806	+	NA	NA	NA	NA	NA	NA	Y	C	C	T	C	C	Y	T	C	C	C	Y	C	T	Y	T	T	T	Y	N	C	C	C	T	C	C	Y	C	Y	Y	Y	T	T	C	T	C	Y	N	Y
S01_88217630	C/T	1	88217630	+	NA	NA	NA	NA	NA	NA	C	C	C	C	C	C	C	C	C	C	C	C	C	C	C	C	C	C	C	C	C	C	Y	C	C	C	Y	Y	Y	C	C	C	C	Y	C	C	C	C	C
S01_88231937	G/A	1	88231937	+	NA	NA	NA	NA	NA	NA	G	G	R	G	G	G	G	G	G	G	G	G	G	G	G	G	G	G	G	G	G	G	G	G	G	G	G	G	G	G	G	G	G	G	G	G	G	G	G
S01_88276068	T/C	1	88276068	+	NA	NA	NA	NA	NA	NA	T	T	T	T	T	T	T	T	T	T	T	T	T	T	T	T	T	T	T	T	T	T	T	T	T	T	T	T	T	T	T	T	T	T	T	T	T	T	T
S01_88277743	A/C	1	88277743	+	NA	NA	NA	NA	NA	NA	M	M	A	A	A	A	A	A	M	M	M	M	A	A	M	A	A	C	M	M	A	A	A	A	A	A	A	M	M	M	M	A	A	A	A	C	M	M	A
S01_88278401	T/G	1	88278401	+	NA	NA	NA	NA	NA	NA	T	T	T	T	T	T	T	T	T	T	T	T	T	T	T	T	T	T	T	T	T	T	T	T	T	T	T	T	T	T	T	T	T	T	T	T	T	T	T
S01_88282628	A/G	1	88282628	+	NA	NA	NA	NA	NA	NA	R	R	A	A	A	A	A	A	R	R	R	R	A	A	A	A	A	G	R	R	A	A	A	A	A	A	A	R	R	R	R	A	A	A	A	G	R	R	A
S01_88308338	T/C	1	88308338	+	NA	NA	NA	NA	NA	NA	T	T	T	T	T	T	T	T	T	T	T	T	T	T	T	T	T	T	T	T	T	T	T	T	T	T	T	T	T	T	T	T	Y	T	T	T	T	T	T
S01_88308355	A/C	1	88308355	+	NA	NA	NA	NA	NA	NA	A	A	A	A	A	A	A	A	A	A	A	A	A	A	A	A	A	A	A	A	A	A	A	A	A	A	A	A	A	A	A	A	M	A	A	A	A	A	A
S01_88308428	C/A	1	88308428	+	NA	NA	NA	NA	NA	NA	C	C	C	C	C	C	C	C	C	C	N	N	N	C	C	C	C	N	C	C	C	C	N	C	C	M	C	C	C	C	C	C	C	C	C	C	M	C	C
S01_88316739	A/G	1	88316739	+	NA	NA	NA	NA	NA	NA	A	R	R	A	A	A	A	A	R	G	N	A	A	A	R	A	A	G	G	A	A	A	N	A	A	A	A	R	A	R	R	A	A	A	A	G	G	N	A
S01_88323229	A/G	1	88323229	+	NA	NA	NA	NA	NA	NA	R	R	A	A	A	A	A	A	R	R	R	R	A	A	R	A	A	G	R	R	A	A	A	A	A	A	A	R	R	R	R	A	A	A	A	G	R	R	A
S01_88323231	A/C	1	88323231	+	NA	NA	NA	NA	NA	NA	M	M	A	A	A	A	A	A	M	M	M	M	A	A	M	A	A	C	M	M	A	A	A	A	A	A	A	M	M	M	M	A	A	A	A	C	M	M	A
S01_88323237	A/T	1	88323237	+	NA	NA	NA	NA	NA	NA	W	W	A	A	A	A	A	A	W	W	W	W	A	A	W	A	A	T	W	W	A	A	A	A	A	A	A	W	W	W	W	A	A	A	A	T	W	W	A
S01_88355404	A/T	1	88355404	+	NA	NA	NA	NA	NA	NA	A	A	A	A	A	A	A	A	A	A	A	A	A	A	A	A	A	A	A	A	A	A	A	A	A	A	A	A	A	A	A	A	A	A	A	A	A	A	A
S01_88406786	A/G	1	88406786	+	NA	NA	NA	NA	NA	NA	A	A	A	A	A	A	A	A	A	A	A	A	A	A	A	A	A	A	A	A	N	A	N	N	A	A	A	A	A	A	A	A	A	A	N	A	A	A	A
S01_88439196	T/C	1	88439196	+	NA	NA	NA	NA	NA	NA	T	Y	C	Y	Y	Y	Y	T	Y	T	T	T	Y	T	Y	T	T	T	T	Y	T	T	T	Y	T	Y	Y	Y	Y	T	T	T	T	T	T	T	T	T	Y
S01_88439259	T/C	1	88439259	+	NA	NA	NA	NA	NA	NA	T	Y	C	Y	Y	Y	Y	Y	Y	T	T	T	Y	T	Y	T	T	Y	Y	Y	Y	Y	T	Y	T	Y	Y	Y	Y	T	T	Y	T	T	T	T	T	T	Y
S01_88439284	A/G	1	88439284	+	NA	NA	NA	NA	NA	NA	A	A	A	A	R	R	A	A	A	A	A	A	R	A	A	A	A	R	R	A	R	R	A	A	A	A	A	A	R	A	A	R	A	A	A	A	A	A	A
S01_88440785	A/T	1	88440785	+	NA	NA	NA	NA	NA	NA	A	W	T	W	W	W	W	T	W	A	A	A	T	A	W	A	A	A	A	T	A	A	A	W	A	W	W	W	W	A	A	A	A	A	A	A	W	A	W
S01_88509207	C/A	1	88509207	+	NA	NA	NA	NA	NA	NA	C	C	C	C	M	M	C	C	C	C	M	M	M	C	C	C	C	C	M	C	A	M	A	C	A	C	C	C	M	C	C	C	M	A	C	C	C	C	C
S01_88509226	T/G	1	88509226	+	NA	NA	NA	NA	NA	NA	T	K	G	K	K	K	K	K	K	T	T	T	K	T	K	T	T	T	T	K	T	K	T	K	T	K	K	K	K	T	T	T	T	T	T	T	K	T	G
S01_88552751	A/T	1	88552751	+	NA	NA	NA	NA	NA	NA	A	A	A	A	A	A	A	A	A	A	A	A	A	A	A	A	A	A	A	A	A	A	A	A	A	A	A	A	A	A	A	A	A	A	A	A	A	A	A
S02_974535	G/C	2	974535	+	NA	NA	NA	NA	NA	NA	S	S	S	S	G	S	G	S	S	S	S	S	G	S	S	G	G	C	N	S	G	S	G	G	S	S	S	S	S	S	S	N	S	G	G	G	G	G	C
S02_974537	G/T	2	974537	+	NA	NA	NA	NA	NA	NA	K	K	K	K	G	K	G	K	K	K	K	K	G	K	K	G	G	T	N	K	G	K	G	G	K	K	K	K	K	K	K	N	K	G	G	G	G	G	T
S02_1393215	G/C	2	1393215	+	NA	NA	NA	NA	NA	NA	G	G	G	S	S	S	G	G	G	G	G	G	S	G	G	G	S	C	S	G	S	S	S	S	S	G	G	G	S	G	G	S	G	S	G	G	S	G	S
S02_1393256	A/G	2	1393256	+	NA	NA	NA	NA	NA	NA	A	A	A	R	R	R	A	A	A	A	A	A	R	A	A	A	R	G	R	A	R	R	R	R	R	A	A	A	R	A	A	R	A	R	A	A	R	A	R
S02_2015137	G/T	2	2015137	+	NA	NA	NA	NA	NA	NA	G	G	G	T	K	K	G	G	G	G	G	G	K	G	G	G	G	T	K	G	K	K	G	K	K	G	G	G	K	G	G	K	G	K	G	G	K	G	T
S02_2015138	T/G	2	2015138	+	NA	NA	NA	NA	NA	NA	T	T	T	G	K	K	T	T	T	T	T	T	K	T	T	T	T	G	K	T	K	K	T	K	K	T	T	T	K	T	T	K	T	K	T	T	K	T	G
[truncated: 15,374 more rows]
[truncated: 62 more columns]
