# Supplementary material for: Exploring the genetic factors of nitrogen use efficiency in potato
Source: PLoS One. 2025 Nov 14;20(11):e0325578. doi: 10.1371/journal.pone.0325578 (PMC12617955; doi:10.1371/journal.pone.0325578)
Supplement: S4 Table — (XLSX) [file pone.0325578.s004.xlsx]

## Sheet: Scores
	Dim.1	Dim.2	Dim.3	Dim.4	Dim.5	Dim.6	Dim.7	Dim.8	Dim.9
C101	-2.31459	0.647453	-0.943262	0.135931	0.150581	-0.244411	-0.529078	0.152697	-0.277315
C102	-0.43639	-0.086598	-0.174617	0.0655966	-0.0262797	1.27973	-0.843587	-0.395858	0.329651
C103	0.52899	0.465791	0.288505	-0.413807	-0.446209	0.343024	0.909841	-0.409004	0.302446
C104	-0.723031	-0.670726	0.796446	1.65651	-0.178683	0.255046	-0.612265	-0.242624	0.112515
C106	0.434482	-2.57224	0.285549	-0.404498	-0.0643898	0.762699	0.185159	0.456565	-0.13668
C108	0.349225	1.98216	-1.76136	-0.313567	-0.157552	1.7613	0.404589	0.532616	0.421463
C109	0.208201	-0.151177	0.399123	1.51736	0.365934	-0.772054	-0.816988	0.124802	0.0129501
C112	-1.15971	0.880561	0.567427	1.51558	-0.699412	-0.0408717	-0.278077	-0.336886	-0.142243
C113	-0.661009	0.107759	0.214166	-0.172284	-1.07696	-0.453733	0.212147	0.448935	0.144078
C115	-2.11535	0.780447	-2.07487	-1.06034	0.0691422	-0.278877	0.469727	-0.143749	-0.541737
C121	-1.69193	-1.72143	2.39185	-1.12608	-1.77105	0.209827	-0.281881	0.343527	0.166498
C122	-2.81936	1.3568	-0.777374	-1.67989	-1.16015	1.40387	0.488885	0.303048	-0.401839
C123	-0.696029	-0.0441864	-0.71127	-0.745224	0.394689	-0.806383	-0.429272	-0.35827	-0.333994
C126	-0.615099	1.76726	-0.160016	-1.36525	-0.599009	0.225528	-0.156761	-0.21297	0.715579
C128	1.66784	1.10214	-0.501134	-0.766155	0.267242	-1.23632	0.268875	0.0432166	0.252249
C129	-1.33606	1.46446	1.00719	1.17511	-0.284227	-0.174523	-0.368232	-0.310756	-0.107471
C13	1.51027	-1.70745	0.813627	-1.86722	0.0277373	0.142223	0.344832	-0.325812	-0.0340396
C131	-2.25286	1.33482	-1.05723	0.227836	-0.15803	0.249311	-0.409961	-0.602931	-0.299851
C132	2.16986	0.557375	0.398318	2.56697	-0.709986	0.617076	0.969611	-0.143914	0.275444
C133	0.468087	-1.0907	-0.239154	-0.42979	0.395501	0.438995	-0.318831	-0.270879	0.107147
C135	0.149773	-1.48679	1.78851	-0.739407	-0.345108	0.278105	1.32412	-0.340597	-0.172743
C136	-0.303818	0.598607	0.312935	0.333878	0.0490515	-0.595397	-0.435093	-0.903327	-0.0883547
C137	2.03321	-1.0819	0.480331	-1.24659	0.499941	-0.437084	0.41295	-0.0697286	0.155131
C140	-0.81298	-1.43135	0.555436	-0.684976	0.22332	-0.619809	0.131249	-0.223058	0.0774652
C15	0.986628	-0.91894	-0.232317	-1.47828	0.31482	-0.144939	0.384031	-0.428768	0.478855
C19	2.25778	2.34204	-0.877328	1.37589	-1.79075	0.461964	0.0891941	-0.314637	0.42074
C2	0.761245	1.20257	1.0459	0.0418833	-0.14122	-0.202577	0.142056	0.0177864	0.208642
C20	-1.78917	-1.06449	0.273432	0.0699097	0.0498601	-0.52732	0.0230034	-0.307561	-0.098418
C21	-0.780076	0.292289	-0.0891274	0.157979	0.460595	-1.21916	-0.349022	0.311116	0.0641868
C23	-0.349776	0.0519588	0.188432	1.01553	1.30672	0.707305	1.17924	0.319083	-0.42994
C3	-0.80556	0.449789	-1.27617	-1.28198	-0.120726	-0.569017	1.04163	-0.0660972	-0.396434
C31	0.237399	-1.47501	-1.88348	-0.161583	-1.10863	-0.601719	-0.0989231	-0.488648	-0.182689
C32	-0.829472	-2.22327	-2.5025	1.83093	-0.774193	0.670826	-0.155155	1.19782	-0.183158
C33	-0.33088	-2.94122	-0.726317	1.36117	-2.29274	-0.013302	-0.343562	0.236323	-0.059774
C35	2.08262	-1.444	-3.39167	0.933599	-0.721768	-0.115947	0.322669	-0.472929	-0.0510876
C37	0.88419	1.08374	-0.257633	-0.450739	0.692735	-0.468544	-0.131086	-0.395037	-0.0855064
C38	-1.40063	-0.30203	0.138442	0.366736	-0.655202	0.120292	0.246254	-0.694647	-0.172906
C4	0.0595172	-0.980488	-0.155655	-0.682329	1.03273	0.730865	-0.398913	-0.988315	0.479978
C42	-1.88529	0.503317	0.129316	0.139944	0.919283	0.194957	-0.565988	0.511062	-0.0199058
C43	-3.51578	0.258435	0.152223	0.693833	0.830223	0.717235	-1.40622	-0.275904	-0.120557
C44	0.464499	0.132455	-1.64422	-1.39702	-2.05975	-0.565065	0.374714	-0.0888726	-0.183428
C47	-1.0391	1.27073	2.33529	0.670647	0.772932	1.26178	1.68173	-0.190714	-0.304126
C5	-2.82624	0.965668	0.532381	0.0419726	1.56043	0.492842	-0.0360392	0.355863	-0.240827
C51	-1.41209	0.909245	-0.0208512	0.534158	0.473289	-0.210335	-0.230709	0.864736	-0.0142565
C61	0.18143	-0.506246	2.48305	-0.249961	-1.0925	-0.172991	-0.195832	0.121384	0.0958917
C62	0.0837049	-0.260275	-0.816274	0.24957	1.34707	-1.22348	0.546524	-0.0189044	-0.0882738
C63	0.849003	0.971413	-1.84984	-0.822927	1.78349	1.57792	0.690363	0.316899	0.502908
C65	-1.33884	0.759877	-0.469726	-0.534627	-0.450696	0.331181	-0.376065	0.0144713	0.100809
C69	3.52489	3.59748	0.254797	1.13968	-0.708043	-2.14333	0.245192	0.34581	0.109257
C70	0.695631	-1.46045	2.08568	-0.0881862	-0.58285	0.443731	1.05067	-0.0922788	-0.359878
C71	1.43558	0.668573	-0.499605	1.74454	0.258941	0.931278	0.838011	-0.43526	0.0842177
C72	-2.7749	2.89423	0.896747	-1.52803	-0.990296	-0.185258	-0.894206	-0.315026	-0.121069
C73	0.853629	-1.54378	1.22182	0.559558	0.309503	0.0479002	-0.413415	0.583666	0.412684
C74	-0.132801	0.611975	0.100188	-0.737232	0.64653	-0.342183	0.308654	0.133733	0.000922957
C79	2.09601	-2.27464	-1.01299	-0.311772	0.815381	-0.0449237	-0.715477	-0.00433423	-0.13123
C80	0.969027	0.545793	-1.00974	-0.730654	0.813	-0.451418	0.44815	0.873712	0.124134
C83	1.59632	-0.83565	0.318465	0.679588	0.114023	-0.560386	0.489575	-0.158958	-0.174532
C86	0.432805	-1.93021	-0.534131	0.158866	0.906457	-0.880496	0.406316	0.0281209	-0.0684586
C87	-1.52339	0.145063	0.368977	0.847029	-0.248446	1.18868	0.0608902	0.333274	-0.00101559
C89	-0.281932	-0.837913	-0.22878	1.36953	1.26287	-0.560919	-0.290093	-0.192626	-0.0207384
C9	4.02474	0.506416	0.625216	-0.961919	-0.378741	0.148385	-0.450888	1.09214	0.059793
C91	-1.11398	0.745388	0.843597	0.0788264	0.58314	-0.972723	-0.467715	0.352254	0.00816898
C92	-0.0330744	0.371709	0.423378	-0.320851	0.173398	-1.19064	0.525322	0.235149	0.0081509
C93	8.89042	0.989733	0.538081	-1.44725	0.189052	1.62719	-2.13803	-0.108568	-0.863476
C94	1.90525	0.874252	0.72817	-0.127651	0.271564	-0.429522	0.321336	0.0308164	-0.17267
C96	3.57982	-0.125474	0.831056	1.53619	0.614378	0.045994	0.111645	-0.0782412	-0.163547
C98	-0.898943	0.519933	-0.0554516	0.644231	-0.0390119	0.383696	-0.391723	-0.0417591	-0.0644272
C99	-1.6385	-0.856686	0.368811	-0.340253	0.704129	0.406272	-0.386101	0.0955881	-0.0439977
Co	-0.895872	0.199502	0.635879	0.396	-0.129442	-0.227467	-0.222615	0.109346	-0.0537235
Gal	-1.88667	-1.06449	0.501986	-1.18684	-0.51196	-0.225022	-0.120037	0.870229	0.170956
La	0.0646037	-0.204562	-0.0143731	0.274226	0.113537	-0.520221	-0.903626	0.253427	0.305484
Pa	-1.01549	-1.61483	-0.372273	-0.251625	0.71078	-0.028668	-0.487681	-0.560756	0.697921

## Sheet: Loadings
	Dim.1	Dim.2	Dim.3	Dim.4	Dim.5	Dim.6	Dim.7	Dim.8	Dim.9
SPAD74LowN	-0.156763	-0.605881	0.344625	0.605081	0.205469	0.211272	-0.170404	0.0833105	0.0247596
StemNoLowN	0.648606	0.531768	0.239226	0.144881	-0.217358	-0.238731	-0.254682	0.217641	0.0429545
StemLLowN	0.0390368	-0.601414	0.521568	-0.392905	-0.428608	0.0501274	0.130868	0.082541	0.014596
TubNoLowN	0.599781	0.359727	0.368848	0.462862	-0.209884	0.0799606	0.27963	-0.174468	-0.0386222
NtubLowN	-0.630231	0.499904	-0.117005	0.00462433	-0.197865	0.524711	0.0255967	0.151268	-0.0344149
CApLowN	-0.228991	0.417545	0.659159	-0.296252	0.489945	0.0186019	0.0968312	0.0327071	0.0111519
AgNUELowN	0.883155	0.0272092	-0.079413	-0.204724	0.0514323	0.340052	-0.103037	-0.103742	0.177255
NUELowN	0.900108	-0.114106	0.0506836	-0.216147	0.0956015	0.179205	-0.218126	-0.0215334	-0.195447
HILowN	0.799962	-0.178535	-0.30128	0.0613017	0.214791	0.0142167	0.364131	0.23394	-0.00142433

## Sheet: Eigenvalues
eigenvalue	percentage of variance	cumulative percentage of variance
3.48625	38.7361	38.7361
1.61085	17.8984	56.6345
1.1319	12.5767	69.2112
0.935905	10.3989	79.6101
0.654335	7.27039	86.8805
0.534154	5.93505	92.8156
0.390039	4.33376	97.1493
0.181467	2.01629	99.1656
0.0750925	0.834362	100

## Sheet: Ind_Contrib
	Dim.1	Dim.2	Dim.3	Dim.4	Dim.5	Dim.6	Dim.7	Dim.8	Dim.9
C101	2.13431	0.361433	1.09175	0.0274204	0.0481292	0.155325	0.996781	0.178456	1.42239
C102	0.0758681	0.00646587	0.0374138	0.00638556	0.00146592	4.25831	2.53407	1.19936	2.00993
C103	0.111482	0.187065	0.102133	0.254115	0.422614	0.305949	2.94775	1.28034	1.69187
C104	0.208268	0.387884	0.778343	4.07216	0.0677697	0.169137	1.33487	0.450544	0.234149
C106	0.075206	5.70473	0.100051	0.242812	0.00880039	1.51254	0.122081	1.59542	0.345528
C108	0.0485869	3.38757	3.80673	0.145914	0.0526885	8.06618	0.582891	2.1712	3.28542
C109	0.0172693	0.0197053	0.195466	3.41674	0.284233	1.54987	2.37679	0.11921	0.00310181
C112	0.535809	0.668544	0.395074	3.40874	1.03832	0.00434355	0.275353	0.868636	0.374224
C113	0.17407	0.0100119	0.0562805	0.044048	2.46186	0.535305	0.160262	1.54255	0.383941
C115	1.78269	0.525167	5.28249	1.66849	0.0101474	0.20222	0.78569	0.158155	5.42809
C121	1.14044	2.55501	7.01982	1.88179	6.6578	0.114478	0.282938	0.903216	0.512732
C122	3.16672	1.58724	0.741511	4.1879	2.8569	5.12453	0.851086	0.702902	2.98658
C123	0.193003	0.0016834	0.620764	0.824157	0.330657	1.69076	0.656183	0.982408	2.06323
C126	0.15073	2.69286	0.0314186	2.76605	0.761613	0.132252	0.0875053	0.347143	9.47079
C128	1.1082	1.04732	0.308152	0.871102	0.151593	3.97429	0.25743	0.0142946	1.17687
C129	0.71115	1.84912	1.24475	2.04923	0.171474	0.0791964	0.482841	0.739111	0.213626
C13	0.908695	2.51365	0.812285	5.17401	0.00163304	0.0525948	0.423422	0.812468	0.0214309
C131	2.02198	1.53623	1.3715	0.0770339	0.0530085	0.161615	0.598473	2.78231	1.66296
C132	1.87575	0.267859	0.194679	9.77859	1.06996	0.990098	3.34776	0.158517	1.40326
C133	0.0872895	1.0257	0.0701802	0.274125	0.332018	0.501096	0.361976	0.561591	0.212338
C135	0.00893662	1.90594	3.925	0.811339	0.2528	0.201103	6.24331	0.887878	0.551916
C136	0.0367735	0.308955	0.120162	0.165429	0.00510708	0.921751	0.674101	6.24542	0.144388
C137	1.64693	1.00921	0.2831	2.30612	0.530523	0.496742	0.607233	0.0372128	0.445109
C140	0.263311	1.76647	0.378553	0.696284	0.105858	0.998887	0.0613414	0.380809	0.11099
C15	0.387808	0.728091	0.0662245	3.243	0.210374	0.0546226	0.52516	1.40707	4.2411
C19	2.03082	4.72932	0.944457	2.80935	6.80667	0.554904	0.0283291	0.75769	3.27415
C2	0.230865	1.2469	1.34226	0.00260326	0.0423311	0.106705	0.0718589	0.00242128	0.805145
C20	1.2753	0.976993	0.0917397	0.00725289	0.00527683	0.723019	0.00188428	0.723994	0.179151
C21	0.242428	0.0736608	0.00974722	0.0370368	0.450305	3.86478	0.433775	0.740827	0.0762011
C23	0.0487405	0.00232771	0.0435681	1.53045	3.62438	1.30081	4.95183	0.779254	3.4189
C3	0.258526	0.174433	1.99836	2.43894	0.0309363	0.841882	3.86355	0.0334377	2.90678
C31	0.0224527	1.87585	4.3529	0.0387461	2.60882	0.941429	0.0348462	1.82752	0.6173
C32	0.274103	4.26183	7.68432	4.97483	1.27223	1.17009	0.085722	10.9813	0.620471
C33	0.0436164	7.45877	0.647306	2.74956	11.1578	0.00046008	0.420311	0.427446	0.0660838
C35	1.72795	1.79782	14.1151	1.29347	1.10577	0.0349557	0.370745	1.71184	0.0482727
C37	0.311459	1.01265	0.081444	0.301498	1.0186	0.570824	0.0611893	1.19439	0.135228
C38	0.78155	0.0786522	0.0235176	0.199591	0.911207	0.0376245	0.215937	3.69317	0.552959
C4	0.00141122	0.828887	0.0297292	0.690914	2.26383	1.38891	0.566653	7.47588	4.26102
C42	1.416	0.218421	0.0205194	0.0290631	1.79377	0.0988278	1.14071	1.99902	0.00732877
C43	4.9244	0.0575857	0.0284328	0.714407	1.46304	1.33759	7.04153	0.582624	0.268815
C44	0.0859563	0.0151269	3.31725	2.89628	9.00522	0.830229	0.499988	0.0604514	0.622302
C47	0.430152	1.39226	6.69178	0.667457	1.26809	4.13972	10.071	0.278378	1.71072
C5	3.1822	0.804021	0.347778	0.00261438	5.16841	0.631562	0.00462499	0.969249	1.07271
C51	0.794388	0.712809	0.000533484	0.423424	0.475467	0.115033	0.189536	5.72318	0.00375923
C61	0.0131138	0.220971	7.56537	0.0927215	2.53344	0.0778123	0.136561	0.112771	0.170072
C62	0.00279133	0.0584086	0.81758	0.0924313	3.85167	3.89217	1.0636	0.00273524	0.144123
C63	0.287163	0.813615	4.19882	1.00498	6.75163	6.47398	1.69713	0.768622	4.67786
C65	0.714115	0.497849	0.270737	0.424168	0.431157	0.285188	0.5036	0.00160282	0.187962
C69	4.94994	11.1585	0.0796611	1.92754	1.06411	11.9448	0.214079	0.915263	0.220787
C70	0.192782	1.83901	5.33768	0.0115408	0.721075	0.511966	3.93092	0.0651741	2.39542
C71	0.821043	0.385397	0.306276	4.51643	0.142321	2.25507	2.50069	1.45	0.131183
C72	3.06763	7.22233	0.986729	3.46498	2.0816	0.0892391	2.84731	0.759564	0.271105
C73	0.2903	2.05487	1.83176	0.46465	0.203328	0.00596588	0.608601	2.60735	3.14997
C74	0.00702601	0.322908	0.0123165	0.806575	0.887247	0.304451	0.339238	0.136882	1.57556e-05
C79	1.75023	4.46106	1.25913	0.144248	1.4112	0.00524749	1.82285	0.000143779	0.318518
C80	0.374094	0.256842	1.25105	0.792246	1.40297	0.529858	0.715166	5.84262	0.285004
C83	1.01519	0.602088	0.124446	0.685374	0.0275964	0.816535	0.85349	0.193391	0.563404
C86	0.0746266	3.21233	0.350069	0.0374538	1.74406	2.01584	0.587879	0.00605243	0.0866816
C87	0.924556	0.0181437	0.167054	1.06471	0.131018	3.67393	0.0132024	0.850108	1.90767e-05
C89	0.0316664	0.605354	0.0642233	2.78342	3.38518	0.818089	0.299663	0.283987	0.00795467
C9	6.45336	0.221119	0.479643	1.37313	0.304475	0.0572509	0.72393	9.12906	0.0661258
C91	0.494382	0.479044	0.873229	0.00922103	0.721792	2.46025	0.778973	0.949692	0.00123426
C92	0.000435807	0.119129	0.219945	0.152772	0.0638199	3.68606	0.982679	0.423212	0.0012288
C93	31.4886	0.844593	0.355266	3.10831	0.0758627	6.88457	16.2776	0.0902147	13.7902
C94	1.44615	0.658998	0.650615	0.0241815	0.156535	0.479702	0.367686	0.00726831	0.551446
C96	5.10541	0.0135743	0.847458	3.50209	0.801195	0.0055005	0.0443849	0.0468535	0.494718
C98	0.321939	0.233081	0.00377299	0.615913	0.00323044	0.382804	0.546409	0.0133467	0.0767732
C99	1.06956	0.632783	0.166903	0.171806	1.05238	0.429174	0.530836	0.0699325	0.035804
Co	0.319743	0.0343168	0.496143	0.232717	0.0355648	0.134536	0.17647	0.0915115	0.0533825
Gal	1.41809	0.976993	0.309202	2.09035	0.556338	0.131659	0.0513085	5.79613	0.540557
La	0.00166274	0.0360796	0.00025349	0.111597	0.0273615	0.703682	2.90762	0.491559	1.72602
Pa	0.410825	2.24834	0.170052	0.0939604	1.07235	0.00213696	0.846898	2.40669	9.00914

## Sheet: Var_Contrib
	Dim.1	Dim.2	Dim.3	Dim.4	Dim.5	Dim.6	Dim.7	Dim.8	Dim.9
SPAD74LowN	0.704897	22.7887	10.4926	39.1197	6.45195	8.35634	7.44475	3.82474	0.816374
StemNoLowN	12.0671	17.5545	5.05598	2.24281	7.22026	10.6697	16.6299	26.1027	2.45709
StemLLowN	0.0437109	22.4538	24.0332	16.4946	28.075	0.470418	4.39099	3.75442	0.283706
TubNoLowN	10.3187	8.0332	12.0195	22.8913	6.73225	1.19697	20.0475	16.774	1.98645
NtubLowN	11.3931	15.5138	1.20948	0.0022849	5.98324	51.5435	0.167981	12.6095	1.57723
CApLowN	1.50411	10.8231	38.3859	9.37757	36.6855	0.0647812	2.40394	0.589504	0.165615
AgNUELowN	22.3725	0.0459596	0.557152	4.47823	0.404271	21.6483	2.72196	5.93083	41.8408
NUELowN	23.2397	0.808273	0.226947	4.9919	1.39678	6.01218	12.1986	0.255523	50.8701
HILowN	18.3561	1.97874	8.01922	0.401525	7.05068	0.037838	33.9944	30.1588	0.00270162
