# Supplementary material for: Exploring the genetic factors of nitrogen use efficiency in potato
Source: PLoS One. 2025 Nov 14;20(11):e0325578. doi: 10.1371/journal.pone.0325578 (PMC12617955; doi:10.1371/journal.pone.0325578)
Supplement: S5 Table — (XLSX) [file pone.0325578.s005.xlsx]

## Sheet: Scores
	Dim.1	Dim.2	Dim.3	Dim.4	Dim.5	Dim.6	Dim.7	Dim.8	Dim.9
C101	1.71279	1.61545	1.2364	0.205133	0.497021	-1.27956	-0.531998	0.501272	-0.0881581
C102	-0.892003	0.0612248	0.116127	-0.661832	0.0954474	-0.880148	0.000260925	-0.428995	0.127226
C103	-0.0628634	0.178441	0.73926	-0.783932	0.660637	0.329901	-0.138852	0.431082	0.153651
C104	-0.229732	0.526653	0.398232	-0.853358	1.1722	-0.724594	0.480061	0.0901909	-0.158665
C106	0.826211	1.55192	-0.371203	-1.18667	0.454635	0.0716756	-0.0901848	0.249606	-0.238859
C108	-0.0223916	-1.81137	0.752395	-0.874174	0.992132	0.303324	-0.332861	-1.07228	0.382055
C109	0.566729	0.3982	0.375725	0.150773	-0.199497	-0.901952	0.462676	0.192429	0.418363
C112	-2.13024	-0.517962	1.55845	0.384165	0.850416	0.243634	1.34059	-0.483223	-0.135811
C113	-0.412792	-2.18865	1.87408	2.14727	-1.12389	1.14979	1.04681	0.51241	-0.126754
C115	-0.545815	-1.32052	-0.878083	-0.600278	-1.30096	1.24015	-0.818193	-0.154454	-0.16028
C121	-0.456458	0.590685	1.49149	1.52845	0.286324	1.39462	0.861034	-0.072884	0.200518
C122	-3.01107	-1.28597	0.183798	-1.00516	2.09118	-0.00295376	0.129726	-0.0900105	0.072232
C123	-0.105269	0.242112	-0.70155	-0.309525	-0.826776	0.371228	0.655417	0.697049	0.202483
C126	0.171903	-0.760018	-0.606308	0.289505	0.425729	0.364281	-0.332862	-0.159656	0.317996
C128	0.0666068	-0.123024	0.0035884	0.897548	-0.975623	1.46981	-1.09479	-0.542998	0.365912
C129	-1.96322	-1.08688	-0.578256	0.30287	-1.72234	-0.0906222	-0.505275	-0.565775	-0.207775
C13	0.960591	0.785442	-1.60721	-0.385908	0.247912	-0.319328	0.0315388	0.848375	0.108195
C131	-1.22295	-0.293405	-0.16261	-0.443078	-1.47738	-1.07341	0.038787	0.298744	-0.304073
C132	0.208956	-1.0636	0.201012	-0.954245	-0.432127	-0.366941	-0.180349	0.159918	0.308096
C133	0.407355	1.63302	-0.804215	-0.0983944	-1.25638	-0.359992	0.077247	0.106649	0.650074
C135	-0.733389	2.55314	-0.803058	-0.287822	0.797583	-0.0649414	-0.609345	1.08106	0.137901
C136	1.27778	-1.5883	0.773308	2.14739	0.0225837	-2.47216	-1.88888	-0.487649	-0.21069
C137	3.17675	0.584465	0.957482	1.83713	0.335382	0.0142641	-0.677952	0.8123	0.115126
C140	-1.37296	0.0466955	0.139337	0.385545	-0.877284	0.0118551	-0.145908	0.00775985	-0.292396
C15	1.39473	-1.5616	-0.244096	0.854793	0.244408	0.825123	0.151341	0.0285405	-0.268093
C19	1.05407	-3.08036	1.82204	-1.17499	0.374635	1.1369	-0.28245	0.0497947	0.193008
C2	-0.407277	0.678734	0.422795	0.333009	0.724934	-0.0315743	0.191543	-0.414977	0.367524
C20	-2.15596	1.94661	1.28159	0.0759464	-0.292629	0.748446	-0.090032	0.197691	-0.178629
C21	-2.61232	-0.394377	0.439039	0.417424	-0.720064	-0.725042	1.33191	0.437898	0.00532031
C23	0.782227	2.40718	-0.308638	-0.257391	0.560581	-0.399847	-0.0829117	-0.20979	-0.00182115
C3	-2.08756	-1.65201	-1.38561	-0.0488403	0.606847	-0.352812	0.0190431	0.708719	-0.0786165
C31	-1.51262	0.609698	0.0247017	0.150772	0.00883184	0.180778	-0.416783	-0.241723	-0.356887
C32	1.26546	0.94365	2.31034	-4.28306	-1.20351	0.234198	-0.441319	-0.385267	-0.526292
C33	0.799226	-0.794805	3.3645	-1.50368	-0.356355	-0.105957	0.0138648	0.387698	-0.531839
C35	2.17061	-0.444523	0.597836	-1.75595	-0.50913	0.570297	0.0946771	0.397502	0.796264
C37	0.7297	-0.447777	-0.817619	-0.149293	0.289212	0.22533	0.29548	0.274992	-0.124183
C38	-1.13953	-0.612973	0.844137	-1.7896	-0.337508	-0.432868	0.231884	-0.198443	0.153696
C4	-0.0128038	0.465149	-0.89975	0.511277	-0.0946198	-0.571106	-0.636304	-0.186261	0.187162
C42	-1.67551	0.320416	-0.0466656	-0.575672	-0.70314	0.0644421	-0.126939	-0.526518	0.0177999
C43	-2.27403	0.641291	-0.610061	-0.44557	0.649688	-0.517989	0.317236	-0.800278	0.565819
C44	-0.490637	-0.879315	-1.54838	-1.3574	-0.835623	0.392542	-0.75211	0.269256	0.105406
C47	-0.891826	-0.850402	1.17412	0.267202	0.118026	-0.0757729	0.42077	0.0357211	0.0476274
C5	-4.36156	-3.03704	-2.73143	-0.161986	1.70197	-0.209192	-0.586999	0.254473	-0.388935
C51	-1.60513	0.640493	0.562811	0.193413	-0.370511	-0.315992	0.489763	0.0689066	0.0825477
C61	0.131485	1.54291	-0.439097	1.42426	-0.549557	0.143322	-0.224594	-0.611456	-0.414947
C62	2.95205	0.225166	-0.963116	0.371058	-0.321306	-0.67236	1.10923	-0.908473	0.372838
C63	-0.852413	-1.97289	-1.5204	-0.885091	-0.0394395	-0.402628	-0.377836	0.520878	0.380663
C65	-0.0161559	0.406127	-0.182333	0.49637	-0.621209	-0.475322	0.715237	0.583954	0.379894
C69	2.41264	-1.79471	-1.30408	-0.00596126	-0.475088	-0.201735	0.632102	0.360464	-0.177454
C70	-0.555914	2.26137	-0.879556	0.751925	-1.04601	-0.675779	0.332834	-0.558927	-0.173952
C71	3.34285	-1.57965	2.00569	1.20246	1.04604	-1.30898	-0.435176	-0.403916	0.346497
C72	-2.42694	-0.333784	1.22208	0.763602	0.715682	-0.0449832	1.11833	-0.187927	-0.0185096
C73	2.04743	4.19199	0.799342	0.139933	0.746543	1.47358	-0.90474	-0.101543	0.0578918
C74	0.915473	1.76933	-1.18634	0.091925	0.507188	0.510961	0.39574	-0.0266552	-0.495531
C79	1.52522	0.0820538	-1.02181	0.0581567	-0.682173	-0.511847	0.223526	-0.28481	0.25882
C80	2.56328	0.0839617	-1.36672	-1.00957	0.110357	-0.166972	-0.288068	0.0615799	0.163045
C83	1.01214	0.648087	-0.0372479	-0.396569	-0.186736	-0.676527	0.0963042	0.29953	-0.646592
C86	0.351685	1.11577	-1.0083	-0.35922	0.0838866	-0.678168	0.839873	0.529472	-0.386343
C87	-0.949083	-0.850394	0.145197	-0.597538	0.65225	-0.404488	-0.171234	-0.659572	0.0320547
C89	0.224172	0.387643	1.00937	0.859937	-0.0841359	-1.11326	0.422992	0.416185	-0.358617
C9	1.85393	-0.488944	-0.784057	0.0683266	0.827074	1.35566	-0.0585082	-0.0776559	-0.608956
C91	1.10346	-1.37882	0.362216	1.28212	0.0191687	1.39281	-0.493822	0.80867	0.219919
C92	-1.22032	0.727558	-0.548034	0.963734	0.343565	0.852583	-0.706583	-0.0323132	0.126622
C93	6.86299	-0.789227	-2.27559	-0.439785	1.17411	0.79086	1.53035	-0.835456	-0.362773
C94	-0.516829	-0.351534	-0.509515	0.462629	0.4863	0.372924	-0.606423	0.186539	-0.260514
C96	3.65093	-1.49174	0.794326	0.759324	-0.0993406	-0.452784	-0.448205	0.526768	-0.0387163
C98	-0.0493108	-1.12982	0.0545554	0.710693	-0.637457	-0.248467	-0.595387	-0.498228	-0.395525
C99	-1.62309	1.5264	0.210708	0.107202	0.387499	-0.114962	0.464302	-0.164016	0.243234
Co	-2.39415	2.18428	0.503329	0.373485	1.29524	0.324298	-0.64801	-0.336234	-0.189522
Gal	-2.76473	0.505119	-0.325057	0.679123	-0.22151	0.867004	0.0672171	0.488822	0.165404
La	-0.211086	-0.6691	-1.09054	0.735584	-1.47368	0.544936	0.503481	-0.829354	-0.179524
Pa	-0.553504	1.54704	-0.204856	0.26007	-0.550214	0.452507	-0.411291	-0.34518	0.257349

## Sheet: Loadings
	Dim.1	Dim.2	Dim.3	Dim.4	Dim.5	Dim.6	Dim.7	Dim.8	Dim.9
SPAD74HighN	0.315172	0.721054	0.379166	0.0733667	0.126601	-0.322155	0.313489	0.108699	0.0411784
StemNoHighN	0.394722	-0.528783	0.417408	0.438185	-0.114245	0.354839	0.20392	0.133311	0.00544122
StemLHighN	0.0204633	0.790487	0.302236	0.0172769	0.192621	0.419465	-0.263146	0.0275343	0.00287037
TubNoHighN	0.646758	-0.248479	0.393321	0.352512	0.0740618	-0.335751	-0.343104	-0.0455985	-0.0546108
X.NtubHighN	-0.467122	-0.491667	0.325353	-0.241169	0.603699	0.0172737	0.0879125	-0.056758	-0.0184935
X.CttHighN	-0.274449	0.107558	-0.587988	0.672886	0.333836	-0.0144473	0.012597	0.0499402	0.0171763
AgNUEHighN	0.930805	-0.0696101	-0.122351	-0.0365765	0.111561	0.0837951	0.031934	-0.224625	0.203727
NUEHighN	0.894051	0.164826	-0.235765	-0.0592504	0.103547	0.115264	0.163518	-0.135733	-0.212698
HIHighN	0.776349	-0.20187	-0.295682	-0.341847	0.168168	-0.00889732	-0.107424	0.334484	0.0215671

## Sheet: Eigenvalues
eigenvalue	percentage of variance	cumulative percentage of variance
3.23582	35.9536	35.9536
1.81221	20.1357	56.0893
1.17361	13.0401	69.1294
0.954598	10.6066	79.736
0.599015	6.65573	86.3918
0.539268	5.99187	92.3836
0.37401	4.15567	96.5393
0.218899	2.43222	98.9715
0.0925632	1.02848	100

## Sheet: Ind_Contrib
	Dim.1	Dim.2	Dim.3	Dim.4	Dim.5	Dim.6	Dim.7	Dim.8	Dim.9
C101	1.25918	2.00007	1.80909	0.0612234	0.572769	4.21684	1.05101	1.5943	0.116615
C102	0.34152	0.00287285	0.0159591	0.637298	0.0211231	1.99514	2.52823e-07	1.16769	0.242872
C103	0.00169621	0.0244031	0.646752	0.894137	1.01194	0.280304	0.0715957	1.17908	0.354242
C104	0.0226531	0.212573	0.187679	1.05952	3.1859	1.35223	0.855808	0.0516117	0.377738
C106	0.292998	1.84585	0.163067	2.04883	0.479242	0.0132314	0.030203	0.395306	0.856073
C108	0.000215206	2.51462	0.669938	1.11184	2.28228	0.236961	0.411443	7.29524	2.19018
C109	0.137859	0.121524	0.167065	0.0330747	0.0922789	2.09522	0.794945	0.234944	2.62625
C112	1.94778	0.205615	2.87428	0.214724	1.67684	0.152876	6.67386	1.48155	0.276757
C113	0.0731385	3.67123	4.15641	6.70842	2.9287	3.40487	4.06932	1.66593	0.241075
C115	0.127871	1.33644	0.91246	0.524266	3.92424	3.96108	2.48597	0.151363	0.385468
C121	0.0894302	0.267405	2.63259	3.39901	0.190083	5.00924	2.75312	0.0337045	0.603304
C122	3.89158	1.26742	0.0399783	1.47	10.1394	2.24705e-05	0.062494	0.0514054	0.0782868
C123	0.00475645	0.0449252	0.582452	0.139392	1.58491	0.35493	1.59522	3.08283	0.615186
C126	0.0126839	0.442697	0.435041	0.121944	0.420238	0.341771	0.411446	0.161731	1.5173
C128	0.00190423	0.0115994	1.52386e-05	1.17209	2.20696	5.56394	4.45089	1.87077	2.00901
C129	1.65432	0.905354	0.395715	0.133463	6.8781	0.021151	0.94807	2.031	0.647761
C13	0.396059	0.472809	3.05695	0.216678	0.142503	0.262625	0.0036938	4.56666	0.17565
C131	0.641944	0.0659771	0.0312923	0.285632	5.06073	2.96754	0.0055867	0.566266	1.38735
C132	0.0187409	0.866986	0.0478176	1.32485	0.432964	0.346781	0.120785	0.162263	1.4243
C133	0.0712244	2.04382	0.765399	0.014086	3.65994	0.333771	0.0221588	0.0721662	6.34095
C135	0.230862	4.99584	0.763197	0.12053	1.47497	0.0108619	1.37883	7.41517	0.285341
C136	0.700807	1.93341	0.707698	6.70918	0.00118255	15.7403	13.2493	1.50882	0.666066
C137	4.33162	0.261803	1.08494	4.91052	0.260801	0.000524022	1.7068	4.18655	0.198873
C140	0.80909	0.00167112	0.0229761	0.216271	1.78447	0.000361973	0.0790578	0.000382058	1.28284
C15	0.834956	1.86896	0.0705121	1.06309	0.138503	1.75348	0.0850547	0.00516827	1.07845
C19	0.476892	7.2721	3.92878	2.0087	0.325421	3.32897	0.296256	0.0157322	0.558958
C2	0.0711973	0.353067	0.211545	0.161346	1.2185	0.00256761	0.136244	1.09262	2.02675
C20	1.99509	2.90414	1.94375	0.00839191	0.198548	1.44273	0.0301008	0.24797	0.478776
C21	2.92911	0.119201	0.228112	0.253514	1.20219	1.35391	6.58766	1.21666	0.00042472
C23	0.262632	4.44095	0.112731	0.0963906	0.72863	0.411767	0.0255279	0.27925	4.97647e-05
C3	1.87052	2.09163	2.2721	0.00347059	0.853862	0.320589	0.00134667	3.18692	0.0927377
C31	0.982065	0.284897	0.000722098	0.0330741	0.000180856	0.0841696	0.645066	0.370732	1.91113
C32	0.687356	0.682465	6.31675	26.6904	3.35839	0.141263	0.723253	0.941773	4.15607
C33	0.274171	0.48415	13.3963	3.28972	0.29444	0.0289147	0.00071386	0.953698	4.24413
C35	2.0223	0.151442	0.422968	4.48614	0.601018	0.837654	0.0332869	1.00254	9.51357
C37	0.228545	0.153668	0.791125	0.0324286	0.193938	0.130768	0.324221	0.479803	0.231393
C38	0.557357	0.287966	0.843275	4.65971	0.264117	0.482584	0.199676	0.249858	0.354448
C4	7.03652e-05	0.165822	0.958048	0.380329	0.0207584	0.840033	1.50353	0.220124	0.525613
C42	1.20497	0.0786842	0.00257713	0.482167	1.14634	0.0106955	0.0598379	1.75893	0.00475403
C43	2.2196	0.315187	0.440443	0.288854	0.978677	0.69104	0.373722	4.06354	4.80378
C44	0.103325	0.59258	2.83727	2.68077	1.61901	0.396858	2.10062	0.459997	0.166708
C47	0.341384	0.554251	1.63142	0.103879	0.0322987	0.0147874	0.657468	0.00809602	0.0340364
C5	8.1652	7.06903	8.82921	0.038177	6.71631	0.112708	1.27955	0.410871	2.26978
C51	1.10587	0.314403	0.374859	0.0544276	0.318297	0.257167	0.890751	0.0301262	0.102244
C61	0.00742057	1.82448	0.228173	2.95139	0.700254	0.0529037	0.187318	2.37221	2.58353
C62	3.74051	0.0388567	1.09774	0.200322	0.239368	1.1643	4.56908	5.23656	2.08578
C63	0.311877	2.98307	2.73562	1.13979	0.00360655	0.417513	0.530141	1.72145	2.17425
C65	0.000112033	0.12641	0.0393437	0.358474	0.894756	0.581886	1.8997	2.16362	2.16548
C69	2.49844	2.46857	2.01256	5.1704e-05	0.523332	0.104815	1.48374	0.824418	0.472497
C70	0.132647	3.91922	0.915525	0.822613	2.5369	1.17618	0.411376	1.98213	0.454034
C71	4.79642	1.9124	4.76072	2.10372	2.53703	4.41297	0.703257	1.03515	1.80147
C72	2.52814	0.0853864	1.76742	0.848361	1.1876	0.00521151	4.64431	0.224079	0.0051407
C73	1.79929	13.4679	0.756151	0.0284896	1.29223	5.59252	3.03971	0.0654217	0.0502878
C74	0.359728	2.39925	1.66557	0.0122946	0.596442	0.672417	0.581573	0.00450803	3.68444
C79	0.998498	0.00516008	1.23561	0.00492093	1.07899	0.67475	0.185541	0.514676	1.00513
C80	2.82016	0.00540283	2.21056	1.48292	0.0282375	0.0718044	0.308158	0.0240603	0.398882
C83	0.439712	0.321902	0.0016419	0.228815	0.0808515	1.17878	0.0344409	0.569249	6.2732
C86	0.0530873	0.954134	1.20317	0.187745	0.016316	1.1845	2.61946	1.77873	2.23963
C87	0.386626	0.554241	0.0249494	0.519491	0.986412	0.421379	0.108884	2.76024	0.0154175
C89	0.0215697	0.115166	1.2057	1.07592	0.0164132	3.19198	0.664429	1.099	1.9297
C9	1.47527	0.183221	0.727509	0.00679245	1.58606	4.73331	0.0127121	0.0382623	5.56418
C91	0.522635	1.45704	0.155267	2.39168	0.000851952	4.99624	0.905577	4.14921	0.725695
C92	0.63919	0.405689	0.355433	1.35133	0.273683	1.87213	1.854	0.00662494	0.240573
C93	20.2167	0.477378	6.12816	0.281403	3.1963	1.61087	8.69692	4.42863	1.97469
C94	0.114651	0.0947092	0.307225	0.311396	0.548326	0.358181	1.36564	0.22078	1.01834
C96	5.72124	1.70547	0.74669	0.838882	0.0228814	0.528013	0.745998	1.76061	0.0224915
C98	0.00104368	0.978302	0.00352223	0.73487	0.942175	0.159001	1.31638	1.575	2.34735
C99	1.13076	1.78564	0.0525416	0.0167208	0.348153	0.0340384	0.800542	0.170685	0.887726
Co	2.46029	3.65658	0.29981	0.202952	3.88981	0.270865	1.55936	0.71731	0.538951
Gal	3.28086	0.195545	0.125043	0.671033	0.113767	1.936	0.0167781	1.51609	0.410507
La	0.0191251	0.343116	1.40743	0.787248	5.03539	0.764811	0.941348	4.36418	0.483585
Pa	0.1315	1.83426	0.0496639	0.0984074	0.701929	0.527367	0.628178	0.755986	0.993742

## Sheet: Var_Contrib
	Dim.1	Dim.2	Dim.3	Dim.4	Dim.5	Dim.6	Dim.7	Dim.8	Dim.9
SPAD74HighN	3.0698	28.6898	12.2499	0.563868	2.67569	19.2453	26.2761	5.39767	1.83189
StemNoHighN	4.81502	15.4293	14.8456	20.1138	2.1789	23.3484	11.1182	8.11874	0.0319855
StemLHighN	0.012941	34.4811	7.78336	0.0312687	6.19396	32.6278	18.5144	0.346341	0.00890095
TubNoHighN	12.927	3.407	13.1816	13.0175	0.915694	20.9041	31.4753	0.949852	3.22194
X.NtubHighN	6.74337	13.3393	9.01956	6.09289	60.842	0.0553307	2.06642	1.47167	0.369487
X.CttHighN	2.32776	0.638381	29.4587	47.431	18.6049	0.0387053	0.0424278	1.13935	0.31873
AgNUEHighN	26.7752	0.267384	1.27552	0.140147	2.07772	1.30206	0.272661	23.0501	44.8392
NUEHighN	24.7024	1.49913	4.73626	0.367758	1.78994	2.46366	7.14901	8.41644	48.8753
HIHighN	18.6264	2.24872	7.44947	12.2417	4.72114	0.0146796	3.08546	51.1099	0.50251
