# Supplementary material for: Exploring the genetic factors of nitrogen use efficiency in potato
Source: PLoS One. 2025 Nov 14;20(11):e0325578. doi: 10.1371/journal.pone.0325578 (PMC12617955; doi:10.1371/journal.pone.0325578)
Supplement: S6 Table — (XLSX) [file pone.0325578.s006.xlsx]

## Sheet: Copia de Table 1. QTN GWAS
Phenotypic variable	n (population size)	Chromosome	bp Position	Alelle	P-Value	FDR correction	GWAS Model	SNP Effect	MAF	R2 (PVE)	Gene ID	Gene annotation	SNP gene position	Codon change	Aminoacid change
SPAD74 High N	100	9	60918887	G/A	7.50E-09	1.3E-4	BLINK	2.38	0.38	0.000770071	Soltu.DM.09G024970	Chloroplast- lipid biding - transport	Exon	C[A]G/C[G]G	Gln/Arg
TubNo High N	95	3	56344217	T/C	1.60E-07	2.6E-3	BLINK	0.258	0.094	0.0010132	NT	NT	Intron	NA	NA
NUE Low N	88	9	54180237	T/G	3.60E-06	9.23E-3	FarmCPU	7.09	0.0284	0.00104803	Soltu.DM.09G019710	chloroplast - cellular component organization	Exon	[G]GT / [T]GT	Gly / Cys
NUE Low N	88	2	44514436	A/G	3.30E-06	9.2E-3	FarmCPU	7.22	0.0284	0.00108682	Soltu.DM.02G032880	plasma membrane - binding	Intron	NA	NA
%CAp High N	92	7	17216187	A/G	9.70E-11	2.0E-4	MLMM	4.02	0.0271	0.00110076	NT	NT	Intron	NA	NA
%Ntub Low N	91	12	53189889	C/A	6.90E-08	5.04E-4	FarmCPU	0.565	0.06	0.00120269	Soltu.DM.12G023250	mitochondrion - response to endogenous stimulus	Intron	NA	NA
%Ntub Low N	91	4	7385009	C/A	5.60E-11	5.0E-4	FarmCPU	-0.68	0.0549	0.00160268	NT	NT	Intron	NA	NA
AgNUE Low N	86	8	5873591	G/A	1.20E-06	5.8E-4	MLMM	-0.22	0.333	0.00162881	Soltu.DM.08G004640	cytoplasm - cellular protein modification process	Exon	AC[A] / AC[G]	Thr / Thr
NUE Low N	88	10	18494661	G/A	4.70E-07	2.03E-3	FarmCPU	9.22	0.0284	0.00177233	NT	NT	Intron	NA	NA
StemNo High N	95	1	67931889	A/G	6.70E-08	1.06E-3	BLINK	0.166	0.2925	0.00183953	Soltu.DM.01G028120	Cytoplasm - cellular protein modification process - kinase activity	Exon	T[G]C / T[A]C	Cys / Tyr
%Ntub Low N	91	8	44288427	T/C	2.07E-07	8.2E-7	FarmCPU	-0.438	0.269	0.00251997	Soltu.DM.08G016330	Uncharacterized protein	Intron	NA	NA
%Ntub High N	92	8	44881886	T/C	2.50E-12	3.60E-08	MLMM	-0.686	0.097	0.00282232	Soltu.DM.08G016690	Uncharacterized protein	Intron	NA	NA
%CAp High N	92	4	39183317	A/C	2.80E-08	1.40E-7	MLMM	4.99	0.0489	0.00299186	Soltu.DM.04G017810	chloroplast - translation factor activity, RNA binding	Intron	NA	NA
AgNUE High N	86	10	701609	A/G	5.20E-11	6.40E-07	BLINK	-36.4	0.023	0.00309284	Soltu.DM.10G000790	nucleus - protein binding	Exon	[G]CA / [A]CA	Ala / Thr
HI Low N	88	11	7525121	A/G	2.80E-08	4.13E-4	BLINK	0.14	0.42	0.00321519	Soltu.DM.11G007870	transferase activity	Exon	[A]GG / [G]GG	Arg / Gly
AgNUE Low N	86	11	7525121	G/A	3.80E-08	9.5E-3	MLMM	0.301	0.44	0.00338244	Soltu.DM.11G007870	transferase activity	Exon	[A]GG / [G]GG	Agr / Gly
StemL Low N	93	5	421545	A/T	3.50E-27	4.2E-23	FarmCPU	73.2	0.0215	0.0160326	Soltu.DM.05G000491	Ubiquitin-protein ligase	Exon	[A]CT / [T]CT	Thr / Ser
NUE Low N	88	10	6745270	A/G	5.20E-09	3.3E-5	MLMM	39.3	0.0227	0.0161814	Soltu.DM.10G006380	plasma membrane - hydrolase activity	Intron	NA	NA
NUE Low N	88	4	6352528	T/C	2.80E-13	3.5E-9	MLMM	-39.07	0.0284	0.0198916	Soltu.DM.04G006110	cytosol - regulation of molecular function	Intron	NA	NA
NUE Low N	88	4	67080916	A/T	6.20E-09	3.90E-05	FarmCPU	11.008	0.494	0.022886	Soltu.DM.04G035830	nucleus - response to endogenous stimulus	Exon	[A]TT / [T]TT	Ile / Phe
StemL Low N	93	8	15178651	A/G	8.80E-37	1.4E-26	FarmCPU	78.42	0.0322	0.027257	NT	NT	Intron	NA	NA

## Sheet: Table 1. QTN GWAS
Phenotypic variable	n (population size)	Chromosome	bp Position	Alelle	P-Value	FDR correction	GWAS Model	SNP Effect	MAF	R2 (PVE)	R2 (PVE)	R2 (PVE)	Gene ID	Gene annotation	SNP gene position	Codon change	Aminoacid change
SPAD74 High N	100	9	60918887	G/A	7.50E-09	1.3E-4	BLINK	2.38	0.38	0.000770071	0.000770071	0.000770071	Soltu.DM.09G024970	Chloroplast- lipid biding - transport	Exon	C[A]G/C[G]G	Gln/Arg
TubNo High N	95	3	56344217	T/C	1.60E-07	2.6E-3	BLINK	0.258	0.094	0.0010132	0.0010132	0.0010132	NT	NT	Intron	NA	NA
NUE Low N	88	9	54180237	T/G	3.60E-06	9.23E-3	FarmCPU	7.09	0.0284	0.00104803	0.00104803	0.00104803	Soltu.DM.09G019710	chloroplast - cellular component organization	Exon	[G]GT / [T]GT	Gly / Cys
NUE Low N	88	2	44514436	A/G	3.30E-06	9.2E-3	FarmCPU	7.22	0.0284	0.00108682	0.00108682	0.00108682	Soltu.DM.02G032880	plasma membrane - binding	Intron	NA	NA
%CAp High N	92	7	17216187	A/G	9.70E-11	2.0E-4	MLMM	4.99	0.0271	0.00169607	0.00169607	0.00110076	NT	NT	Intron	NA	NA
%Ntub Low N	91	12	53189889	C/A	6.90E-08	5.04E-4	FarmCPU	0.565	0.06	0.00120269	0.00120269	0.00120269	Soltu.DM.12G023250	mitochondrion - response to endogenous stimulus	Intron	NA	NA
%Ntub Low N	91	4	7385009	C/A	5.60E-11	5.0E-4	FarmCPU	-0.68	0.0549	0.00160268	0.00160268	0.00160268	NT	NT	Intron	NA	NA
AgNUE Low N	86	8	5873591	G/A	1.20E-06	5.8E-4	MLMM	-0.22	0.333	0.00162881	0.00162881	0.00162881	Soltu.DM.08G004640	cytoplasm - cellular protein modification process	Exon	AC[A] / AC[G]	Thr / Thr
NUE Low N	88	10	18494661	G/A	4.70E-07	2.03E-3	FarmCPU	9.22	0.0284	0.00177233	0.00177233	0.00177233	NT	NT	Intron	NA	NA
StemNo High N	95	1	67931889	A/G	6.70E-08	1.06E-3	BLINK	0.166	0.2925	0.00183953	0.00183953	0.00183953	Soltu.DM.01G028120	Cytoplasm - cellular protein modification process - kinase activity	Exon	T[G]C / T[A]C	Cys / Tyr
%Ntub Low N	91	8	44288427	T/C	2.07E-07	8.2E-7	FarmCPU	-0.438	0.269	0.00251997	0.00251997	0.00251997	Soltu.DM.08G016330	Uncharacterized protein	Intron	NA	NA
%Ntub High N	92	8	44881886	T/C	2.50E-12	3.60E-08	MLMM	-0.686	0.097	0.00282232	0.00282232	0.00282232	Soltu.DM.08G016690	Uncharacterized protein	Intron	NA	NA
%CAp High N	92	4	39183317	A/C	2.80E-08	1.40E-7	MLMM	4.02	0.0489	0.00194174	0.00194174	0.00299186	Soltu.DM.04G017810	chloroplast - translation factor activity, RNA binding	Intron	NA	NA
AgNUE High N	86	10	701609	A/G	5.20E-11	6.40E-07	BLINK	-36.4	0.023	0.00309284	0.00309284	0.00309284	Soltu.DM.10G000790	nucleus - protein binding	Exon	[G]CA / [A]CA	Ala / Thr
HI Low N	88	11	7525121	A/G	2.80E-08	4.13E-4	BLINK	0.14	0.42	0.00321519	0.00321519	0.00321519	Soltu.DM.11G007870	transferase activity	Exon	[A]GG / [G]GG	Arg / Gly
AgNUE Low N	86	11	7525121	G/A	3.80E-08	9.5E-3	MLMM	0.301	0.44	0.00338244	0.00338244	0.00338244	Soltu.DM.11G007870	transferase activity	Exon	[A]GG / [G]GG	Agr / Gly
StemL Low N	93	5	421545	A/T	3.50E-27	4.2E-23	FarmCPU	73.2	0.0215	0.0160326	0.0160326	0.0160326	Soltu.DM.05G000491	Ubiquitin-protein ligase	Exon	[A]CT / [T]CT	Thr / Ser
NUE Low N	88	10	6745270	A/G	5.20E-09	3.3E-5	MLMM	39.3	0.0227	0.0161814	0.0161814	0.0161814	Soltu.DM.10G006380	plasma membrane - hydrolase activity	Intron	NA	NA
NUE Low N	88	4	6352528	T/C	2.80E-13	3.5E-9	MLMM	-39.07	0.0284	0.0198916	0.0198916	0.0198916	Soltu.DM.04G006110	cytosol - regulation of molecular function	Intron	NA	NA
NUE Low N	88	4	67080916	A/T	6.20E-09	3.90E-05	FarmCPU	11.008	0.494	0.022886	0.022886	0.022886	Soltu.DM.04G035830	nucleus - response to endogenous stimulus	Exon	[A]TT / [T]TT	Ile / Phe
StemL Low N	93	8	15178651	A/G	8.80E-37	1.4E-26	FarmCPU	78.42	0.0322	0.027257	0.027257	0.027257	NT	NT	Intron	NA	NA
