# Supplementary material for: Exploring the genetic factors of nitrogen use efficiency in potato
Source: PLoS One. 2025 Nov 14;20(11):e0325578. doi: 10.1371/journal.pone.0325578 (PMC12617955; doi:10.1371/journal.pone.0325578)
Supplement: S7 Table — (XLSX) [file pone.0325578.s007.xlsx]

## Sheet: Hoja 2
	Phenotypic variable	SNP (SChrom_bp)	Alelle	Gene ID	Gene start position	Gene end position	Functional annotation	Data Base SpudBase	Omics Box data base	Length	#Hits	e-Value	sim mean	#GO	GO IDs	GO Names	Enzyme Codes	Enzyme Names	InterPro IDs	InterPro GO IDs
1	SPAD74 High N	S09_60918887	G/A	Soltu.DM.09G024770.1	60665376	60671446	Tetratricopeptide_repeat_(TPR)-like_superfamily_protein	Arabidopsis proteome (Lamesch et al., 2012), the PFAM database v32 (El-Gebali et al., 2019), and the Swiss-Prot plant protein database (Universal Protein Resource, ND).	PREDICTED: pentatricopeptide repeat-containing protein At1g71490-like	6071	20	0.0	80.39	2	P:GO:0009451; F:GO:0003723	P:RNA modification; F:RNA binding	0	0	0	0
2				Soltu.DM.09G024780.1	60676140	60678708	DYW_family_of_nucleic_acid_deaminases_domain_containing_protein	Arabidopsis proteome (Lamesch et al., 2012), the PFAM database v32 (El-Gebali et al., 2019), and the Swiss-Prot plant protein database (Universal Protein Resource, ND).	PREDICTED: LOW QUALITY PROTEIN: pentatricopeptide repeat-containing protein At3g22690-like	2569	20	0.0	71.22	10	P:GO:0009409; P:GO:0009451; P:GO:0009644; P:GO:0010027; P:GO:0010207; P:GO:0010380; P:GO:0048564; F:GO:0003723; F:GO:0008270; C:GO:0009507	P:response to cold; P:RNA modification; P:response to high light intensity; P:thylakoid membrane organization; P:photosystem II assembly; P:regulation of chlorophyll biosynthetic process; P:photosystem I assembly; F:RNA binding; F:zinc ion binding; C:chloroplast	0	0	0	0
3				Soltu.DM.09G024790.1	60692130	60692489	RNA-DIRECTED_DNA_METHYLATION	Arabidopsis proteome (Lamesch et al., 2012), the PFAM database v32 (El-Gebali et al., 2019), and the Swiss-Prot plant protein database (Universal Protein Resource, ND).	hypothetical protein KY284_036924	360	20	1.06E-84	88.05	4	P:GO:0030422; P:GO:0080188; F:GO:0005515; C:GO:0000419	P:siRNA processing; P:gene silencing by siRNA-directed DNA methylation; F:protein binding; C:RNA polymerase V complex	0	0	0	0
4				Soltu.DM.09G024800.1	60692778	60693801	DYW_family_of_nucleic_acid_deaminases_domain_containing_protein	Arabidopsis proteome (Lamesch et al., 2012), the PFAM database v32 (El-Gebali et al., 2019), and the Swiss-Prot plant protein database (Universal Protein Resource, ND).	hypothetical protein KY284_036925	1024	20	2.07E-141	75.87	12	P:GO:0009409; P:GO:0009451; P:GO:0009644; P:GO:0010027; P:GO:0010207; P:GO:0010214; P:GO:0010380; P:GO:0048564; P:GO:0140547; F:GO:0003723; F:GO:0008270; C:GO:0009507	P:response to cold; P:RNA modification; P:response to high light intensity; P:thylakoid membrane organization; P:photosystem II assembly; P:seed coat development; P:regulation of chlorophyll biosynthetic process; P:photosystem I assembly; P:acquisition of seed longevity; F:RNA binding; F:zinc ion binding; C:chloroplast	0	0	0	0
5				Soltu.DM.09G024810.1	60693900	60695078	PPR_repeat_family_domain_containing_protein	Arabidopsis proteome (Lamesch et al., 2012), the PFAM database v32 (El-Gebali et al., 2019), and the Swiss-Prot plant protein database (Universal Protein Resource, ND).	hypothetical protein KY284_036927	1179	20	8.68E-255	72.99	11	P:GO:0009409; P:GO:0009644; P:GO:0010027; P:GO:0010207; P:GO:0010380; P:GO:0016556; P:GO:0048564; F:GO:0003729; F:GO:0004519; F:GO:0008270; C:GO:0009507	P:response to cold; P:response to high light intensity; P:thylakoid membrane organization; P:photosystem II assembly; P:regulation of chlorophyll biosynthetic process; P:mRNA modification; P:photosystem I assembly; F:mRNA binding; F:endonuclease activity; F:zinc ion binding; C:chloroplast	EC:3.1	Acting on ester bonds	0	0
6				Soltu.DM.09G024840.1	60717322	60722514	homocysteine_methyltransferase	Arabidopsis proteome (Lamesch et al., 2012), the PFAM database v32 (El-Gebali et al., 2019), and the Swiss-Prot plant protein database (Universal Protein Resource, ND).	PREDICTED: homocysteine S-methyltransferase 2-like isoform X2	5193	20	2.81E-64	55.49	2	P:GO:0006790; F:GO:0008172	P:sulfur compound metabolic process; F:S-methyltransferase activity	EC:2.1.1	Transferring one-carbon groups	0	0
7				Soltu.DM.09G024850.2	60726373	60731541	Protein_kinase_superfamily_protein	Arabidopsis proteome (Lamesch et al., 2012), the PFAM database v32 (El-Gebali et al., 2019), and the Swiss-Prot plant protein database (Universal Protein Resource, ND).	PREDICTED: serine/threonine-protein kinase STY8 isoform X2	5169	20	2.18E-78	42.34	6	P:GO:0007165; F:GO:0004672; F:GO:0004674; F:GO:0005524; F:GO:0016301; C:GO:0005886	P:signal transduction; F:protein kinase activity; F:protein serine/threonine kinase activity; F:ATP binding; F:kinase activity; C:plasma membrane	0	0	0	0
8				Soltu.DM.09G024860.1	60738750	60739109	RNA-DIRECTED_DNA_METHYLATION	Arabidopsis proteome (Lamesch et al., 2012), the PFAM database v32 (El-Gebali et al., 2019), and the Swiss-Prot plant protein database (Universal Protein Resource, ND).	hypothetical protein KY284_036936	360	20	1.82E-85	87.09	4	P:GO:0030422; P:GO:0080188; F:GO:0005515; C:GO:0000419	P:siRNA processing; P:gene silencing by siRNA-directed DNA methylation; F:protein binding; C:RNA polymerase V complex	0	0	0	0
9				Soltu.DM.09G024870.1	60747032	60751062	x-ray_induced_transcript	Arabidopsis proteome (Lamesch et al., 2012), the PFAM database v32 (El-Gebali et al., 2019), and the Swiss-Prot plant protein database (Universal Protein Resource, ND).	PREDICTED: protein XRI1-like	4031	11	2.66E-54	70.99	2	P:GO:0007140; P:GO:0007143	P:male meiotic nuclear division; P:female meiotic nuclear division	0	0	0	0
10				Soltu.DM.09G024880.1	60765417	60772253	Tesmin/TSO1-like_CXC_domain-containing_protein	Arabidopsis proteome (Lamesch et al., 2012), the PFAM database v32 (El-Gebali et al., 2019), and the Swiss-Prot plant protein database (Universal Protein Resource, ND).	PREDICTED: protein tesmin/TSO1-like CXC 2 isoform X2	6837	6	5.29E-139	96.17	3	P:GO:0006355; F:GO:0003700; C:GO:0005634	P:regulation of DNA-templated transcription; F:DNA-binding transcription factor activity; C:nucleus	0	0	0	0
11				Soltu.DM.09G024890.1	60785744	60794261	Kinase_interacting_(KIP1-like)_family_protein	Arabidopsis proteome (Lamesch et al., 2012), the PFAM database v32 (El-Gebali et al., 2019), and the Swiss-Prot plant protein database (Universal Protein Resource, ND).	PREDICTED: protein NETWORKED 1A-like	8518	20	0.0	58.94	4	F:GO:0051015; C:GO:0005884; C:GO:0005886; C:GO:0009506	F:actin filament binding; C:actin filament; C:plasma membrane; C:plasmodesma	0	0	0	0
12				Soltu.DM.09G024900.1	60795126	60797756	Ribosomal_protein_S3Ae	Arabidopsis proteome (Lamesch et al., 2012), the PFAM database v32 (El-Gebali et al., 2019), and the Swiss-Prot plant protein database (Universal Protein Resource, ND).	40S ribosomal protein S3a-like protein	2631	20	3.12E-30	84.47	4	P:GO:0006412; F:GO:0003729; F:GO:0003735; C:GO:0022627	P:translation; F:mRNA binding; F:structural constituent of ribosome; C:cytosolic small ribosomal subunit	0	0	0	0
13				Soltu.DM.09G024910.1	60798471	60800002	Leucine-rich_repeat_(LRR)_family_protein	Arabidopsis proteome (Lamesch et al., 2012), the PFAM database v32 (El-Gebali et al., 2019), and the Swiss-Prot plant protein database (Universal Protein Resource, ND).	PREDICTED: leucine-rich repeat extensin-like protein 6, partial	1532	20	2.41E-151	79.84	3	P:GO:0071555; F:GO:0005199; C:GO:0005576	P:cell wall organization; F:structural constituent of cell wall; C:extracellular region	0	0	0	0
14				Soltu.DM.09G024930.1	60824260	60832719	Tetratricopeptide_repeat_(TPR)-like_superfamily_protein	Arabidopsis proteome (Lamesch et al., 2012), the PFAM database v32 (El-Gebali et al., 2019), and the Swiss-Prot plant protein database (Universal Protein Resource, ND).	PREDICTED: stress-induced-phosphoprotein 1	8460	20	1.83E-64	43.65	1	F:GO:0051879	F:Hsp90 protein binding	0	0	0	0
15				Soltu.DM.09G024940.1	60833361	60838774	"sulfate_transporter_3	Arabidopsis proteome (Lamesch et al., 2012), the PFAM database v32 (El-Gebali et al., 2019), and the Swiss-Prot plant protein database (Universal Protein Resource, ND).	PREDICTED: sulfate transporter 3.1-like	5414	20	1.54E-87	44.89	3	P:GO:0055085; F:GO:0015293; C:GO:0016020	P:transmembrane transport; F:symporter activity; C:membrane	0	0	0	0
16				Soltu.DM.09G024950.1	60869949	60872418	IQ-domain	Arabidopsis proteome (Lamesch et al., 2012), the PFAM database v32 (El-Gebali et al., 2019), and the Swiss-Prot plant protein database (Universal Protein Resource, ND).	hypothetical protein KY284_036944	2470	17	2.89E-154	67.8	5	P:GO:0010091; F:GO:0005516; C:GO:0005737; C:GO:0005856; C:GO:0005886	P:trichome branching; F:calmodulin binding; C:cytoplasm; C:cytoskeleton; C:plasma membrane	0	0	0	0
17				Soltu.DM.09G024960.1	60883320	60886442	conserved_hypothetical_protein	Arabidopsis proteome (Lamesch et al., 2012), the PFAM database v32 (El-Gebali et al., 2019), and the Swiss-Prot plant protein database (Universal Protein Resource, ND).	PREDICTED: uncharacterized protein LOC102601116	3123	4	9.35E-34	62.27	1	C:GO:0016020	C:membrane	0	0	0	0
18				Soltu.DM.09G024970.1	60916762	60920623	Plant_protein_of_unknown_function_(DUF828)_with_plant_pleckstrin_homology-like_region	Arabidopsis proteome (Lamesch et al., 2012), the PFAM database v32 (El-Gebali et al., 2019), and the Swiss-Prot plant protein database (Universal Protein Resource, ND).	PREDICTED: VAN3-binding protein-like isoform X2	3862	20	3.36E-117	48.08	7	P:GO:0006892; P:GO:0009734; P:GO:0010087; P:GO:0010305; F:GO:0005515; C:GO:0005802; C:GO:0016020	P:post-Golgi vesicle-mediated transport; P:auxin-activated signaling pathway; P:phloem or xylem histogenesis; P:leaf vascular tissue pattern formation; F:protein binding; C:trans-Golgi network; C:membrane	0	0	0	0
19				Soltu.DM.09G024980.1	60921700	60924303	Bax_inhibitor-1_family_protein	Arabidopsis proteome (Lamesch et al., 2012), the PFAM database v32 (El-Gebali et al., 2019), and the Swiss-Prot plant protein database (Universal Protein Resource, ND).	PREDICTED: BI1-like protein	2604	6	2.13E-42	94.09	0	0	0	0	0	0	0
20				Soltu.DM.09G025000.1	60952251	60953601	Epidermal_patterning_factor_proteins_domain_containing_protein	Arabidopsis proteome (Lamesch et al., 2012), the PFAM database v32 (El-Gebali et al., 2019), and the Swiss-Prot plant protein database (Universal Protein Resource, ND).	PREDICTED: EPIDERMAL PATTERNING FACTOR-like protein 4	1351	5	2.85E-43	95.23	2	P:GO:0010052; C:GO:0005576	P:guard cell differentiation; C:extracellular region	0	0	0	0
21				Soltu.DM.09G025010.1	60955599	60958629	RmlC-like_cupins_superfamily_protein	Arabidopsis proteome (Lamesch et al., 2012), the PFAM database v32 (El-Gebali et al., 2019), and the Swiss-Prot plant protein database (Universal Protein Resource, ND).	hypothetical protein KY284_036536	6036	6	1.48E-57	98.08	0	0	0	0	0	0	0
22				Soltu.DM.09G025020.1	60960544	60962027	RmlC-like_cupins_superfamily_protein	Arabidopsis proteome (Lamesch et al., 2012), the PFAM database v32 (El-Gebali et al., 2019), and the Swiss-Prot plant protein database (Universal Protein Resource, ND).	hypothetical protein KY284_036536	6036	6	1.48E-57	98.08	0	0	0	0	0	0	0
23				Soltu.DM.09G025030.1	60963505	60968112	RmlC-like_cupins_superfamily_protein	Arabidopsis proteome (Lamesch et al., 2012), the PFAM database v32 (El-Gebali et al., 2019), and the Swiss-Prot plant protein database (Universal Protein Resource, ND).	hypothetical protein KY284_036536	6036	6	1.48E-57	98.08	0	0	0	0	0	0	0
24				Soltu.DM.09G025040.1	60970955	60974845	caffeoyl-CoA_3-O-methyltransferase	Arabidopsis proteome (Lamesch et al., 2012), the PFAM database v32 (El-Gebali et al., 2019), and the Swiss-Prot plant protein database (Universal Protein Resource, ND).	hypothetical protein KY284_036536	6036	6	1.48E-57	98.08	0	0	0	0	0	0	0
25				Soltu.DM.09G025050.1	60981402	60983262	heat_shock_transcription_factor__A6B	Arabidopsis proteome (Lamesch et al., 2012), the PFAM database v32 (El-Gebali et al., 2019), and the Swiss-Prot plant protein database (Universal Protein Resource, ND).	hypothetical protein KY284_036536	6036	6	1.48E-57	98.08	0	0	0	0	0	0	0
26				Soltu.DM.09G025060.1	60999156	61010093	Dyggve-Melchior-Clausen_syndrome_protein_domain_containing_protein	Arabidopsis proteome (Lamesch et al., 2012), the PFAM database v32 (El-Gebali et al., 2019), and the Swiss-Prot plant protein database (Universal Protein Resource, ND).	hypothetical protein KY284_036536	6036	6	1.48E-57	98.08	0	0	0	0	0	0	0
27				Soltu.DM.09G025070.1	61009561	61010679	Chlorophyll_A-B_binding_family_protein	Arabidopsis proteome (Lamesch et al., 2012), the PFAM database v32 (El-Gebali et al., 2019), and the Swiss-Prot plant protein database (Universal Protein Resource, ND).	hypothetical protein KY284_036536	6036	6	1.48E-57	98.08	0	0	0	0	0	0	0
28				Soltu.DM.09G025080.1	61015830	61019411	F-box_and_associated_interaction_domains-containing_protein	Arabidopsis proteome (Lamesch et al., 2012), the PFAM database v32 (El-Gebali et al., 2019), and the Swiss-Prot plant protein database (Universal Protein Resource, ND).	hypothetical protein KY284_036536	6036	6	1.48E-57	98.08	0	0	0	0	0	0	0
29				Soltu.DM.09G025090.1	61019946	61020901	gamma_histone_variant_H2AX	Arabidopsis proteome (Lamesch et al., 2012), the PFAM database v32 (El-Gebali et al., 2019), and the Swiss-Prot plant protein database (Universal Protein Resource, ND).	hypothetical protein KY284_036536	6036	6	1.48E-57	98.08	0	0	0	0	0	0	0
30				Soltu.DM.09G025100.1	61022756	61031270	NAD(P)-linked_oxidoreductase_superfamily_protein	Arabidopsis proteome (Lamesch et al., 2012), the PFAM database v32 (El-Gebali et al., 2019), and the Swiss-Prot plant protein database (Universal Protein Resource, ND).	hypothetical protein KY284_036536	6036	6	1.48E-57	98.08	0	0	0	0	0	0	0
31				Soltu.DM.09G025110.4	61033600	61037787	NAD(P)-linked_oxidoreductase_superfamily_protein	Arabidopsis proteome (Lamesch et al., 2012), the PFAM database v32 (El-Gebali et al., 2019), and the Swiss-Prot plant protein database (Universal Protein Resource, ND).	hypothetical protein KY284_036536	6036	6	1.48E-57	98.08	0	0	0	0	0	0	0
32				Soltu.DM.09G025120.1	61039996	61045108	NAD(P)-linked_oxidoreductase_superfamily_protein	Arabidopsis proteome (Lamesch et al., 2012), the PFAM database v32 (El-Gebali et al., 2019), and the Swiss-Prot plant protein database (Universal Protein Resource, ND).	hypothetical protein KY284_036536	6036	6	1.48E-57	98.08	0	0	0	0	0	0	0
33				Soltu.DM.09G025140.2	61078029	61082326	aspartic_proteinase_A1	Arabidopsis proteome (Lamesch et al., 2012), the PFAM database v32 (El-Gebali et al., 2019), and the Swiss-Prot plant protein database (Universal Protein Resource, ND).	hypothetical protein KY284_036536	6036	6	1.48E-57	98.08	0	0	0	0	0	0	0
34				Soltu.DM.09G025150.1	61083797	61088543	emp24/gp25L/p24_family/GOLD_family_protein	Arabidopsis proteome (Lamesch et al., 2012), the PFAM database v32 (El-Gebali et al., 2019), and the Swiss-Prot plant protein database (Universal Protein Resource, ND).	hypothetical protein KY284_036536	6036	6	1.48E-57	98.08	0	0	0	0	0	0	0
35				Soltu.DM.09G025160.1	61092418	61095625	Aluminium_induced_protein_with_YGL_and_LRDR_motifs	Arabidopsis proteome (Lamesch et al., 2012), the PFAM database v32 (El-Gebali et al., 2019), and the Swiss-Prot plant protein database (Universal Protein Resource, ND).	hypothetical protein KY284_036536	6036	6	1.48E-57	98.08	0	0	0	0	0	0	0
36				Soltu.DM.09G025170.1	61095822	61100110	DNA_repair_(Rad51)_family_protein	Arabidopsis proteome (Lamesch et al., 2012), the PFAM database v32 (El-Gebali et al., 2019), and the Swiss-Prot plant protein database (Universal Protein Resource, ND).	hypothetical protein KY284_036536	6036	6	1.48E-57	98.08	0	0	0	0	0	0	0
37				Soltu.DM.09G025180.1	61104126	61112910	Leucine-rich_repeat_protein_kinase_family_protein	Arabidopsis proteome (Lamesch et al., 2012), the PFAM database v32 (El-Gebali et al., 2019), and the Swiss-Prot plant protein database (Universal Protein Resource, ND).	hypothetical protein KY284_036536	6036	6	1.48E-57	98.08	0	0	0	0	0	0	0
38				Soltu.DM.09G025190.1	61128813	61136669	Stabilizer_of_iron_transporter_SufD_/_Polynucleotidyl_transferase	Arabidopsis proteome (Lamesch et al., 2012), the PFAM database v32 (El-Gebali et al., 2019), and the Swiss-Prot plant protein database (Universal Protein Resource, ND).	hypothetical protein KY284_036536	6036	6	1.48E-57	98.08	0	0	0	0	0	0	0
39	StemNo High N	S01_67931889	A/G	Soltu.DM.01G027900.1	67687897	67688520		Arabidopsis proteome (Lamesch et al., 2012), the PFAM database v32 (El-Gebali et al., 2019), and the Swiss-Prot plant protein database (Universal Protein Resource, ND).	PREDICTED: serine hydroxymethyltransferase 2, mitochondrial-like	624	20	1.12E-146	57.55	7	P:GO:0009628; P:GO:0019264; P:GO:0035999; F:GO:0004372; F:GO:0030170; C:GO:0005739; C:GO:0009536	P:response to abiotic stimulus; P:glycine biosynthetic process from serine; P:tetrahydrofolate interconversion; F:glycine hydroxymethyltransferase activity; F:pyridoxal phosphate binding; C:mitochondrion; C:plastid	EC:2.1.2.1	glycine hydroxymethyltransferase	0	0
40				Soltu.DM.01G027920.1	67700362	67704589	serine_hydroxymethyltransferase	Arabidopsis proteome (Lamesch et al., 2012), the PFAM database v32 (El-Gebali et al., 2019), and the Swiss-Prot plant protein database (Universal Protein Resource, ND).	PREDICTED: disease resistance protein RPM1-like	4228	20	0.0	71.92	4	P:GO:0006952; P:GO:0051707; P:GO:0098542; F:GO:0043531	P:defense response; P:response to other organism; P:defense response to other organism; F:ADP binding	0	0	0	0
41				Soltu.DM.01G027940.1	67714493	67715524	hypothetical_protein	Arabidopsis proteome (Lamesch et al., 2012), the PFAM database v32 (El-Gebali et al., 2019), and the Swiss-Prot plant protein database (Universal Protein Resource, ND).	hypothetical protein KY289_002121	1032	20	2.14E-203	75.99	0	0	0	0	0	0	0
42				Soltu.DM.01G027950.1	67717320	67718020	Histone_superfamily_protein	Arabidopsis proteome (Lamesch et al., 2012), the PFAM database v32 (El-Gebali et al., 2019), and the Swiss-Prot plant protein database (Universal Protein Resource, ND).	histone H3.2	701	20	1.07E-82	99.82	6	F:GO:0003677; F:GO:0030527; F:GO:0046982; C:GO:0000786; C:GO:0005634; C:GO:0010369	F:DNA binding; F:structural constituent of chromatin; F:protein heterodimerization activity; C:nucleosome; C:nucleus; C:chromocenter	0	0	0	0
43				Soltu.DM.01G027960.1	67727089	67743749	tetratricopeptide_repeat_(TPR)-containing_protein	Arabidopsis proteome (Lamesch et al., 2012), the PFAM database v32 (El-Gebali et al., 2019), and the Swiss-Prot plant protein database (Universal Protein Resource, ND).	hypothetical protein KY290_003979	16661	20	3.22E-92	48.05	3	P:GO:0051640; F:GO:0003723; C:GO:0005737	P:organelle localization; F:RNA binding; C:cytoplasm	0	0	0	0
44				Soltu.DM.01G027970.1	67747677	67757605	gametophytic_factor	Arabidopsis proteome (Lamesch et al., 2012), the PFAM database v32 (El-Gebali et al., 2019), and the Swiss-Prot plant protein database (Universal Protein Resource, ND).	-	9929	0	0	0	0	0	0	0	0	0	0
45				Soltu.DM.01G027980.1	67759048	67760782	Protein_of_unknown_function_(DUF803)	Arabidopsis proteome (Lamesch et al., 2012), the PFAM database v32 (El-Gebali et al., 2019), and the Swiss-Prot plant protein database (Universal Protein Resource, ND).	PREDICTED: probable magnesium transporter NIPA8	1735	20	3.1E-232	80.19	4	P:GO:1903830; F:GO:0015095; C:GO:0005769; C:GO:0005886	P:magnesium ion transmembrane transport; F:magnesium ion transmembrane transporter activity; C:early endosome; C:plasma membrane	0	0	0	0
46				Soltu.DM.01G027990.1	67764147	67767434	C2_calcium/lipid-binding_plant_phosphoribosyltransferase_family_protein	Arabidopsis proteome (Lamesch et al., 2012), the PFAM database v32 (El-Gebali et al., 2019), and the Swiss-Prot plant protein database (Universal Protein Resource, ND).	hypothetical protein KY289_004331	3288	20	0.0	86.36	6	P:GO:0009911; P:GO:0048578; F:GO:0005515; F:GO:0046872; C:GO:0005789; C:GO:0009511	P:positive regulation of flower development; P:positive regulation of long-day photoperiodism, flowering; F:protein binding; F:metal ion binding; C:endoplasmic reticulum membrane; C:plasmodesmatal endoplasmic reticulum	0	0	0	0
47				Soltu.DM.01G028000.1	67766588	67784675	nuclear_RNA_polymerase_A2	Arabidopsis proteome (Lamesch et al., 2012), the PFAM database v32 (El-Gebali et al., 2019), and the Swiss-Prot plant protein database (Universal Protein Resource, ND).	hypothetical protein KY289_004331	18088	20	5.51E-170	90.66	8	P:GO:0009911; P:GO:0048578; F:GO:0005515; F:GO:0046872; C:GO:0005768; C:GO:0005789; C:GO:0005794; C:GO:0009511	P:positive regulation of flower development; P:positive regulation of long-day photoperiodism, flowering; F:protein binding; F:metal ion binding; C:endosome; C:endoplasmic reticulum membrane; C:Golgi apparatus; C:plasmodesmatal endoplasmic reticulum	0	0	0	0
48				Soltu.DM.01G028010.1	67786022	67788460	Calcium-dependent_lipid-binding_(CaLB_domain)_plant_phosphoribosyltransferase_family_protein	Arabidopsis proteome (Lamesch et al., 2012), the PFAM database v32 (El-Gebali et al., 2019), and the Swiss-Prot plant protein database (Universal Protein Resource, ND).	PREDICTED: protein QUIRKY-like	2439	20	0.0	85.46	10	P:GO:1902182; F:GO:0005515; F:GO:0016757; F:GO:0046872; C:GO:0000139; C:GO:0005789; C:GO:0005829; C:GO:0005886; C:GO:0009506; C:GO:0010008	P:shoot apical meristem development; F:protein binding; F:glycosyltransferase activity; F:metal ion binding; C:Golgi membrane; C:endoplasmic reticulum membrane; C:cytosol; C:plasma membrane; C:plasmodesma; C:endosome membrane	EC:2.4	Glycosyltransferases	0	0
49				Soltu.DM.01G028020.1	67799130	67805811	sister_chromatid_cohesion_1_protein	Arabidopsis proteome (Lamesch et al., 2012), the PFAM database v32 (El-Gebali et al., 2019), and the Swiss-Prot plant protein database (Universal Protein Resource, ND).	PREDICTED: sister chromatid cohesion 1 protein 3	6682	11	6.96E-109	72.35	3	P:GO:0006749; F:GO:0004364; C:GO:0005737	P:glutathione metabolic process; F:glutathione transferase activity; C:cytoplasm	EC:2.5.1.18	glutathione transferase	0	0
50				Soltu.DM.01G028030.1	67804960	67806666	glutathione_S-transferase_TAU	Arabidopsis proteome (Lamesch et al., 2012), the PFAM database v32 (El-Gebali et al., 2019), and the Swiss-Prot plant protein database (Universal Protein Resource, ND).	PREDICTED: probable glutathione S-transferase	1707	20	8.05E-72	85.02	5	P:GO:0006749; P:GO:0009407; P:GO:0009751; F:GO:0004364; C:GO:0005829	P:glutathione metabolic process; P:toxin catabolic process; P:response to salicylic acid; F:glutathione transferase activity; C:cytosol	EC:2.5.1.18	glutathione transferase	0	0
51				Soltu.DM.01G028040.1	67819252	67823392	urophorphyrin_methylase	Arabidopsis proteome (Lamesch et al., 2012), the PFAM database v32 (El-Gebali et al., 2019), and the Swiss-Prot plant protein database (Universal Protein Resource, ND).	PREDICTED: siroheme synthase	4141	20	4.23E-107	82.8	8	P:GO:0009416; P:GO:0019354; P:GO:0032259; P:GO:0090352; P:GO:1900058; P:GO:1902326; F:GO:0004851; C:GO:0009507	P:response to light stimulus; P:siroheme biosynthetic process; P:methylation; P:regulation of nitrate assimilation; P:regulation of sulfate assimilation; P:positive regulation of chlorophyll biosynthetic process; F:uroporphyrin-III C-methyltransferase activity; C:chloroplast	EC:2.1.1.107	uroporphyrinogen-III C-methyltransferase	0	0
52				Soltu.DM.01G028050.1	67824915	67828994	O-fucosyltransferase_family_protein	Arabidopsis proteome (Lamesch et al., 2012), the PFAM database v32 (El-Gebali et al., 2019), and the Swiss-Prot plant protein database (Universal Protein Resource, ND).	PREDICTED: uncharacterized protein At1g04910-like	4080	20	4.91E-122	76.21	5	P:GO:0006004; F:GO:0005515; F:GO:0016757; C:GO:0005794; C:GO:0016020	P:fucose metabolic process; F:protein binding; F:glycosyltransferase activity; C:Golgi apparatus; C:membrane	EC:2.4	Glycosyltransferases	0	0
53				Soltu.DM.01G028080.2	67863911	67869209	beta_glucosidase	Arabidopsis proteome (Lamesch et al., 2012), the PFAM database v32 (El-Gebali et al., 2019), and the Swiss-Prot plant protein database (Universal Protein Resource, ND).	hypothetical protein KY290_001982	5299	20	2.95E-87	57.44	5	F:GO:0004338; F:GO:0004565; F:GO:0033907; F:GO:0047701; F:GO:0080083	F:glucan exo-1,3-beta-glucosidase activity; F:beta-galactosidase activity; F:beta-D-fucosidase activity; F:beta-L-arabinosidase activity; F:beta-gentiobiose beta-glucosidase activity	EC:3.2.1.21; EC:3.2.1.58; EC:3.2.1.88; EC:3.2.1.23; EC:3.2.1.38	beta-glucosidase; glucan 1,3-beta-glucosidase; non-reducing end beta-L-arabinopyranosidase; beta-galactosidase; beta-D-fucosidase	0	0
54				Soltu.DM.01G028090.1	67894695	67899820	beta_glucosidase	Arabidopsis proteome (Lamesch et al., 2012), the PFAM database v32 (El-Gebali et al., 2019), and the Swiss-Prot plant protein database (Universal Protein Resource, ND).	hypothetical protein KY290_003984	5126	6	9.83E-39	88.1	1	F:GO:0004553	F:hydrolase activity, hydrolyzing O-glycosyl compounds	EC:3.2.1	Glycosylases	0	0
55				Soltu.DM.01G028100.1	67900198	67908363	beta_glucosidase	Arabidopsis proteome (Lamesch et al., 2012), the PFAM database v32 (El-Gebali et al., 2019), and the Swiss-Prot plant protein database (Universal Protein Resource, ND).	PREDICTED: furcatin hydrolase	8166	6	7.42E-56	78.04	1	F:GO:0008422	F:beta-glucosidase activity	EC:3.2.1.21	beta-glucosidase	0	0
56				Soltu.DM.01G028110.1	67917574	67923895	HIT-type_Zinc_finger_family_protein	Arabidopsis proteome (Lamesch et al., 2012), the PFAM database v32 (El-Gebali et al., 2019), and the Swiss-Prot plant protein database (Universal Protein Resource, ND).	PREDICTED: box C/D snoRNA protein 1	6322	10	2.71E-97	98.37	6	P:GO:0000463; P:GO:0000492; P:GO:0048254; F:GO:0008270; C:GO:0005634; C:GO:0070761	P:maturation of LSU-rRNA from tricistronic rRNA transcript (SSU-rRNA, 5.8S rRNA, LSU-rRNA); P:box C/D snoRNP assembly; P:snoRNA localization; F:zinc ion binding; C:nucleus; C:pre-snoRNP complex	0	0	0	0
57				Soltu.DM.01G028120.2	67927175	67933306	Protein_kinase_superfamily_protein	Arabidopsis proteome (Lamesch et al., 2012), the PFAM database v32 (El-Gebali et al., 2019), and the Swiss-Prot plant protein database (Universal Protein Resource, ND).	PREDICTED: probable serine/threonine-protein kinase DDB_G0276461	6132	20	4.2E-159	76.94	3	F:GO:0004674; F:GO:0005524; C:GO:0005737	F:protein serine/threonine kinase activity; F:ATP binding; C:cytoplasm	EC:2.7.11	Transferring phosphorus-containing groups	0	0
58				Soltu.DM.01G028130.1	67934126	67934857	Histone_superfamily_protein	Arabidopsis proteome (Lamesch et al., 2012), the PFAM database v32 (El-Gebali et al., 2019), and the Swiss-Prot plant protein database (Universal Protein Resource, ND).	histone H3.2	732	20	1.61E-82	99.82	6	F:GO:0003677; F:GO:0030527; F:GO:0046982; C:GO:0000786; C:GO:0005634; C:GO:0010369	F:DNA binding; F:structural constituent of chromatin; F:protein heterodimerization activity; C:nucleosome; C:nucleus; C:chromocenter	0	0	0	0
59				Soltu.DM.01G028150.1	67952507	67956288	NB-ARC_domain-containing_disease_resistance_protein	Arabidopsis proteome (Lamesch et al., 2012), the PFAM database v32 (El-Gebali et al., 2019), and the Swiss-Prot plant protein database (Universal Protein Resource, ND).	PREDICTED: disease resistance protein RPM1-like	3782	20	0.0	73.82	5	P:GO:0006952; P:GO:0051707; P:GO:0098542; F:GO:0043531; C:GO:0016020	P:defense response; P:response to other organism; P:defense response to other organism; F:ADP binding; C:membrane	0	0	0	0
60				Soltu.DM.01G028160.1	67957706	67958545	Histone_superfamily_protein	Arabidopsis proteome (Lamesch et al., 2012), the PFAM database v32 (El-Gebali et al., 2019), and the Swiss-Prot plant protein database (Universal Protein Resource, ND).	histone H3.2	840	20	1.96E-82	99.71	6	F:GO:0003677; F:GO:0030527; F:GO:0046982; C:GO:0000786; C:GO:0005634; C:GO:0010369	F:DNA binding; F:structural constituent of chromatin; F:protein heterodimerization activity; C:nucleosome; C:nucleus; C:chromocenter	0	0	0	0
61				Soltu.DM.01G028200.1	67983739	67988763	DNA-binding_bromodomain-containing_protein	Arabidopsis proteome (Lamesch et al., 2012), the PFAM database v32 (El-Gebali et al., 2019), and the Swiss-Prot plant protein database (Universal Protein Resource, ND).	PREDICTED: ankyrin repeat, bromo and BTB domain-containing protein DDB_G0293800	5025	5	2.4E-136	37.52	3	P:GO:0010597; F:GO:0000976; C:GO:0035267	P:green leaf volatile biosynthetic process; F:transcription cis-regulatory region binding; C:NuA4 histone acetyltransferase complex	0	0	0	0
62				Soltu.DM.01G028210.1	68004623	68005812	conserved_hypothetical_protein	Arabidopsis proteome (Lamesch et al., 2012), the PFAM database v32 (El-Gebali et al., 2019), and the Swiss-Prot plant protein database (Universal Protein Resource, ND).	PREDICTED: uncharacterized protein LOC107062962	1190	20	1.73E-216	61.32	1	P:GO:1904659	P:D-glucose transmembrane transport	0	0	0	0
63				Soltu.DM.01G028220.1	68010924	68011512	hypothetical_protein	Arabidopsis proteome (Lamesch et al., 2012), the PFAM database v32 (El-Gebali et al., 2019), and the Swiss-Prot plant protein database (Universal Protein Resource, ND).	-	589	0	0	0	0	0	0	0	0	0	0
64				Soltu.DM.01G028230.1	68015840	68019920	KH_domain-containing_protein_/_zinc_finger_(CCCH_type)_family_protein	Arabidopsis proteome (Lamesch et al., 2012), the PFAM database v32 (El-Gebali et al., 2019), and the Swiss-Prot plant protein database (Universal Protein Resource, ND).	PREDICTED: zinc finger CCCH domain-containing protein 31-like	4081	20	5.44E-163	75.16	5	P:GO:0010468; F:GO:0003677; F:GO:0003729; F:GO:0008270; C:GO:0005737	P:regulation of gene expression; F:DNA binding; F:mRNA binding; F:zinc ion binding; C:cytoplasm	0	0	0	0
65				Soltu.DM.01G028240.1	68020147	68027086	protein_N-terminal_asparagine_amidohydrolase_family_protein	Arabidopsis proteome (Lamesch et al., 2012), the PFAM database v32 (El-Gebali et al., 2019), and the Swiss-Prot plant protein database (Universal Protein Resource, ND).	hypothetical protein KY290_001994	6940	5	5.63E-38	38.22	3	P:GO:0006511; F:GO:0008418; C:GO:0005634	P:ubiquitin-dependent protein catabolic process; F:protein-N-terminal asparagine amidohydrolase activity; C:nucleus	0	0	0	0
66				Soltu.DM.01G028250.1	68028438	68038570	proline-rich_family_protein	Arabidopsis proteome (Lamesch et al., 2012), the PFAM database v32 (El-Gebali et al., 2019), and the Swiss-Prot plant protein database (Universal Protein Resource, ND).	PREDICTED: mucin-2 isoform X2	10133	5	1.57E-96	97.23	0	0	0	0	0	0	0
67				Soltu.DM.01G028260.1	68050168	68052539	homeobox_from_Arabidopsis_thaliana	Arabidopsis proteome (Lamesch et al., 2012), the PFAM database v32 (El-Gebali et al., 2019), and the Swiss-Prot plant protein database (Universal Protein Resource, ND).	hypothetical protein KY290_001995	2372	17	4.79E-60	97.26	4	P:GO:0006357; F:GO:0000976; F:GO:0000981; C:GO:0005634	P:regulation of transcription by RNA polymerase II; F:transcription cis-regulatory region binding; F:DNA-binding transcription factor activity, RNA polymerase II-specific; C:nucleus	0	0	0	0
68				Soltu.DM.01G028270.2	68074518	68076723	RING/U-box_superfamily_protein	Arabidopsis proteome (Lamesch et al., 2012), the PFAM database v32 (El-Gebali et al., 2019), and the Swiss-Prot plant protein database (Universal Protein Resource, ND).	PREDICTED: uncharacterized protein LOC102598553	2206	20	3.44E-292	66.33	4	P:GO:0016567; P:GO:0051603; F:GO:0005515; C:GO:0043231	P:protein ubiquitination; P:proteolysis involved in protein catabolic process; F:protein binding; C:intracellular membrane-bounded organelle	0	0	0	0
69				Soltu.DM.01G028280.1	68081371	68082668	Cysteine/Histidine-rich_C1_domain_family_protein	Arabidopsis proteome (Lamesch et al., 2012), the PFAM database v32 (El-Gebali et al., 2019), and the Swiss-Prot plant protein database (Universal Protein Resource, ND).	PREDICTED: uncharacterized protein LOC102598002	1298	20	7.64E-155	70.88	2	P:GO:0008150; F:GO:0003674	P:biological_process; F:molecular_function	0	0	0	0
70				Soltu.DM.01G028300.1	68111665	68112762	Cysteine/Histidine-rich_C1_domain_family_protein	Arabidopsis proteome (Lamesch et al., 2012), the PFAM database v32 (El-Gebali et al., 2019), and the Swiss-Prot plant protein database (Universal Protein Resource, ND).	PREDICTED: uncharacterized protein LOC102581474	1098	20	3.6E-226	84.47	1	F:GO:0008270	F:zinc ion binding	0	0	0	0
71				Soltu.DM.01G028310.1	68120276	68121655	Cysteine/Histidine-rich_C1_domain_family_protein	Arabidopsis proteome (Lamesch et al., 2012), the PFAM database v32 (El-Gebali et al., 2019), and the Swiss-Prot plant protein database (Universal Protein Resource, ND).	PREDICTED: uncharacterized protein LOC102581474	1380	20	0.0	76.74	1	F:GO:0008270	F:zinc ion binding	0	0	0	0
72				Soltu.DM.01G028320.1	68124875	68126314	Cysteine/Histidine-rich_C1_domain_family_protein	Arabidopsis proteome (Lamesch et al., 2012), the PFAM database v32 (El-Gebali et al., 2019), and the Swiss-Prot plant protein database (Universal Protein Resource, ND).	hypothetical protein KY290_002000	1440	20	0.0	86.01	1	F:GO:0008270	F:zinc ion binding	0	0	0	0
73				Soltu.DM.01G028330.1	68128915	68130108	Cysteine/Histidine-rich_C1_domain_family_protein	Arabidopsis proteome (Lamesch et al., 2012), the PFAM database v32 (El-Gebali et al., 2019), and the Swiss-Prot plant protein database (Universal Protein Resource, ND).	PREDICTED: uncharacterized protein LOC102580796	1194	20	6.07E-269	81.57	1	F:GO:0008270	F:zinc ion binding	0	0	0	0
74				Soltu.DM.01G028340.1	68143007	68148870	Cysteine/Histidine-rich_C1_domain_family_protein	Arabidopsis proteome (Lamesch et al., 2012), the PFAM database v32 (El-Gebali et al., 2019), and the Swiss-Prot plant protein database (Universal Protein Resource, ND).	PREDICTED: uncharacterized protein LOC102597028	5864	20	2.46E-87	81.21	1	F:GO:0008270	F:zinc ion binding	0	0	0	0
75				Soltu.DM.01G028350.1	68154162	68155266	Cysteine/Histidine-rich_C1_domain_family_protein	Arabidopsis proteome (Lamesch et al., 2012), the PFAM database v32 (El-Gebali et al., 2019), and the Swiss-Prot plant protein database (Universal Protein Resource, ND).	hypothetical protein KY290_002002	1105	20	4.56E-172	85.54	1	F:GO:0008270	F:zinc ion binding	0	0	0	0
76				Soltu.DM.01G028360.1	68156213	68157089	Cysteine/Histidine-rich_C1_domain_family_protein	Arabidopsis proteome (Lamesch et al., 2012), the PFAM database v32 (El-Gebali et al., 2019), and the Swiss-Prot plant protein database (Universal Protein Resource, ND).	PREDICTED: uncharacterized protein LOC102579475	877	20	5.49E-179	84.3	1	F:GO:0008270	F:zinc ion binding	0	0	0	0
77				Soltu.DM.01G028370.1	68169763	68171060	Cysteine/Histidine-rich_C1_domain_family_protein	Arabidopsis proteome (Lamesch et al., 2012), the PFAM database v32 (El-Gebali et al., 2019), and the Swiss-Prot plant protein database (Universal Protein Resource, ND).	hypothetical protein KY290_002000	1298	9	5.52E-100	82.64	0	0	0	0	0	0	0
78				Soltu.DM.01G028380.1	68177793	68191853	Cysteine/Histidine-rich_C1_domain_family_protein	Arabidopsis proteome (Lamesch et al., 2012), the PFAM database v32 (El-Gebali et al., 2019), and the Swiss-Prot plant protein database (Universal Protein Resource, ND).	hypothetical protein KY285_008917	14061	20	8.98E-260	68.14	0	0	0	0	0	0	0
79	StemL Low N	S05_421545	A/T	Soltu.DM.05G000070.1	169572	173259	Rubisco_methyltransferase_family_protein	Arabidopsis proteome (Lamesch et al., 2012), the PFAM database v32 (El-Gebali et al., 2019), and the Swiss-Prot plant protein database (Universal Protein Resource, ND).	hypothetical protein KY285_022662	3688	20	8.18E-98	92.48	5	P:GO:0032259; F:GO:0003755; F:GO:0016279; F:GO:0030785; C:GO:0009570	P:methylation; F:peptidyl-prolyl cis-trans isomerase activity; F:protein-lysine N-methyltransferase activity; F:[ribulose-bisphosphate carboxylase]-lysine N-methyltransferase activity; C:chloroplast stroma	EC:5.2.1.8; EC:2.1.1.127	peptidylprolyl isomerase; [ribulose-bisphosphate carboxylase]-lysine N-methyltransferase	0	0
80				Soltu.DM.05G000080.1	173454	177657	Rubisco_methyltransferase_family_protein	Arabidopsis proteome (Lamesch et al., 2012), the PFAM database v32 (El-Gebali et al., 2019), and the Swiss-Prot plant protein database (Universal Protein Resource, ND).	hypothetical protein KY284_022726	4204	20	3.2E-108	73.81	4	P:GO:0032259; F:GO:0016279; F:GO:0030785; C:GO:0009507	P:methylation; F:protein-lysine N-methyltransferase activity; F:[ribulose-bisphosphate carboxylase]-lysine N-methyltransferase activity; C:chloroplast	EC:2.1.1.127	[ribulose-bisphosphate carboxylase]-lysine N-methyltransferase	0	0
81				Soltu.DM.05G000090.1	177137	183597	O-fucosyltransferase_family_protein	Arabidopsis proteome (Lamesch et al., 2012), the PFAM database v32 (El-Gebali et al., 2019), and the Swiss-Prot plant protein database (Universal Protein Resource, ND).	PREDICTED: uncharacterized protein At1g04910	6461	20	1.64E-101	45.46	9	P:GO:0006004; P:GO:0045489; P:GO:0071555; F:GO:0016757; C:GO:0000139; C:GO:0005737; C:GO:0005794; C:GO:0009507; C:GO:0016020	P:fucose metabolic process; P:pectin biosynthetic process; P:cell wall organization; F:glycosyltransferase activity; C:Golgi membrane; C:cytoplasm; C:Golgi apparatus; C:chloroplast; C:membrane	0	0	0	0
82				Soltu.DM.05G000100.1	184941	188076	emp24/gp25L/p24_family/GOLD_family_protein	Arabidopsis proteome (Lamesch et al., 2012), the PFAM database v32 (El-Gebali et al., 2019), and the Swiss-Prot plant protein database (Universal Protein Resource, ND).	PREDICTED: transmembrane emp24 domain-containing protein p24delta9-like	3136	5	3.95E-39	93.98	8	P:GO:0006886; P:GO:0006888; P:GO:0007030; C:GO:0005783; C:GO:0005793; C:GO:0005794; C:GO:0016020; C:GO:0030134	P:intracellular protein transport; P:endoplasmic reticulum to Golgi vesicle-mediated transport; P:Golgi organization; C:endoplasmic reticulum; C:endoplasmic reticulum-Golgi intermediate compartment; C:Golgi apparatus; C:membrane; C:COPII-coated ER to Golgi transport vesicle	0	0	0	0
83				Soltu.DM.05G000120.1	196065	199958	conserved_hypothetical_protein	Arabidopsis proteome (Lamesch et al., 2012), the PFAM database v32 (El-Gebali et al., 2019), and the Swiss-Prot plant protein database (Universal Protein Resource, ND).	PREDICTED: uncharacterized protein LOC102586280	3894	6	1.39E-94	97.96	0	0	0	0	0	0	0
84				Soltu.DM.05G000130.3	200645	204019	Vesicle_transport_v-SNARE_family_protein	Arabidopsis proteome (Lamesch et al., 2012), the PFAM database v32 (El-Gebali et al., 2019), and the Swiss-Prot plant protein database (Universal Protein Resource, ND).	-	3375	0	0	0	0	0	0	0	0	0	0
85				Soltu.DM.05G000140.1	204544	209449	sec7_domain-containing_protein	Arabidopsis proteome (Lamesch et al., 2012), the PFAM database v32 (El-Gebali et al., 2019), and the Swiss-Prot plant protein database (Universal Protein Resource, ND).	PREDICTED: ARF guanine-nucleotide exchange factor GNOM	4906	20	0.0	85.02	22	P:GO:0000911; P:GO:0001736; P:GO:0006897; P:GO:0007155; P:GO:0009826; P:GO:0009942; P:GO:0010087; P:GO:0010274; P:GO:0010311; P:GO:0010540; P:GO:0015031; P:GO:0032012; P:GO:0032509; P:GO:0048209; P:GO:0048765; P:GO:0070417; P:GO:0071555; F:GO:0005085; F:GO:0042803; C:GO:0005829; C:GO:0005886; C:GO:0010008	P:cytokinesis by cell plate formation; P:establishment of planar polarity; P:endocytosis; P:cell adhesion; P:unidimensional cell growth; P:longitudinal axis specification; P:phloem or xylem histogenesis; P:hydrotropism; P:lateral root formation; P:basipetal auxin transport; P:protein transport; P:regulation of ARF protein signal transduction; P:endosome transport via multivesicular body sorting p…	0	0	0	0
86				Soltu.DM.05G000150.1	213172	217078	non-ATPase_subunit	Arabidopsis proteome (Lamesch et al., 2012), the PFAM database v32 (El-Gebali et al., 2019), and the Swiss-Prot plant protein database (Universal Protein Resource, ND).	PREDICTED: 26S proteasome non-ATPase regulatory subunit 11 homolog	3907	20	1.31E-273	94.58	3	P:GO:0006511; F:GO:0005198; C:GO:0008541	P:ubiquitin-dependent protein catabolic process; F:structural molecule activity; C:proteasome regulatory particle, lid subcomplex	0	0	0	0
87				Soltu.DM.05G000160.1	220492	221217	Galactosyl_transferase_GMA12/MNN10_family_protein	Arabidopsis proteome (Lamesch et al., 2012), the PFAM database v32 (El-Gebali et al., 2019), and the Swiss-Prot plant protein database (Universal Protein Resource, ND).	PREDICTED: probable xyloglucan 6-xylosyltransferase 3, partial	726	20	1.82E-176	91.3	7	P:GO:0009969; F:GO:0005515; F:GO:0016758; F:GO:0033843; C:GO:0000139; C:GO:0005768; C:GO:0005802	P:xyloglucan biosynthetic process; F:protein binding; F:hexosyltransferase activity; F:xyloglucan 6-xylosyltransferase activity; C:Golgi membrane; C:endosome; C:trans-Golgi network	EC:2.4.2.39; EC:2.4.1	xyloglucan 6-xylosyltransferase; Glycosyltransferases	0	0
88				Soltu.DM.05G000170.1	221761	224006	P-loop_containing_nucleoside_triphosphate_hydrolases_superfamily_protein	Arabidopsis proteome (Lamesch et al., 2012), the PFAM database v32 (El-Gebali et al., 2019), and the Swiss-Prot plant protein database (Universal Protein Resource, ND).	hypothetical protein KY289_022894	2246	20	1.89E-159	92.88	3	P:GO:0051923; F:GO:0008146; C:GO:0005737	P:sulfation; F:sulfotransferase activity; C:cytoplasm	EC:2.8.2	Transferring sulfur-containing groups	0	0
89				Soltu.DM.05G000180.3	231061	238803	Sulfotransferase_domain_containing_protein	Arabidopsis proteome (Lamesch et al., 2012), the PFAM database v32 (El-Gebali et al., 2019), and the Swiss-Prot plant protein database (Universal Protein Resource, ND).	hypothetical protein KY285_022672	7743	20	1.6E-159	91.26	3	P:GO:0051923; F:GO:0008146; C:GO:0005737	P:sulfation; F:sulfotransferase activity; C:cytoplasm	EC:2.8.2	Transferring sulfur-containing groups	0	0
90				Soltu.DM.05G000190.1	239311	243565	Prefoldin_chaperone_subunit_family_protein	Arabidopsis proteome (Lamesch et al., 2012), the PFAM database v32 (El-Gebali et al., 2019), and the Swiss-Prot plant protein database (Universal Protein Resource, ND).	-	4255	0	0	0	0	0	0	0	0	0	0
91				Soltu.DM.05G000200.2	243952	248204	Pentatricopeptide_repeat_(PPR)_superfamily_protein	Arabidopsis proteome (Lamesch et al., 2012), the PFAM database v32 (El-Gebali et al., 2019), and the Swiss-Prot plant protein database (Universal Protein Resource, ND).	hypothetical protein KY290_026904	4253	7	1.38E-129	95.73	0	0	0	0	0	0	0
92				Soltu.DM.05G000210.1	248935	252364	NB-ARC_domain-containing_disease_resistance_protein	Arabidopsis proteome (Lamesch et al., 2012), the PFAM database v32 (El-Gebali et al., 2019), and the Swiss-Prot plant protein database (Universal Protein Resource, ND).	PREDICTED: putative late blight resistance protein homolog R1B-23	3430	20	0.0	80.49	4	P:GO:0009626; F:GO:0043531; C:GO:0005737; C:GO:0016020	P:plant-type hypersensitive response; F:ADP binding; C:cytoplasm; C:membrane	0	0	0	0
93				Soltu.DM.05G000220.1	255214	256217	conserved_hypothetical_protein	Arabidopsis proteome (Lamesch et al., 2012), the PFAM database v32 (El-Gebali et al., 2019), and the Swiss-Prot plant protein database (Universal Protein Resource, ND).	PREDICTED: uncharacterized protein LOC102581421	1004	20	1.54E-222	83.94	3	P:GO:0006457; P:GO:0009409; C:GO:0016020	P:protein folding; P:response to cold; C:membrane	0	0	0	0
94				Soltu.DM.05G000240.1	260132	261442	conserved_hypothetical_protein	Arabidopsis proteome (Lamesch et al., 2012), the PFAM database v32 (El-Gebali et al., 2019), and the Swiss-Prot plant protein database (Universal Protein Resource, ND).	uncharacterized protein LOC101256182	1311	18	3.57E-168	72.23	1	C:GO:0016020	C:membrane	0	0	0	0
95				Soltu.DM.05G000250.1	262457	262801	hypothetical_protein	Arabidopsis proteome (Lamesch et al., 2012), the PFAM database v32 (El-Gebali et al., 2019), and the Swiss-Prot plant protein database (Universal Protein Resource, ND).	hypothetical protein KY290_023812	345	5	4.58E-76	97.93	0	0	0	0	0	0	0
96				Soltu.DM.05G000260.1	263849	267202	conserved_hypothetical_protein	Arabidopsis proteome (Lamesch et al., 2012), the PFAM database v32 (El-Gebali et al., 2019), and the Swiss-Prot plant protein database (Universal Protein Resource, ND).	PREDICTED: uncharacterized protein LOC102582518	3354	17	7.47E-203	71.61	1	C:GO:0016020	C:membrane	0	0	0	0
97				Soltu.DM.05G000270.1	268001	270026	Mur_ligase_middle_domain_containing_protein	Arabidopsis proteome (Lamesch et al., 2012), the PFAM database v32 (El-Gebali et al., 2019), and the Swiss-Prot plant protein database (Universal Protein Resource, ND).	PREDICTED: UDP-N-acetylmuramoylalanine--D-glutamate ligase-like	2026	2	0.0	97.59	7	P:GO:0008360; P:GO:0009058; P:GO:0051301; F:GO:0005524; F:GO:0008764; F:GO:0051287; C:GO:0005737	P:regulation of cell shape; P:biosynthetic process; P:cell division; F:ATP binding; F:UDP-N-acetylmuramoylalanine-D-glutamate ligase activity; F:NAD binding; C:cytoplasm	EC:6.3.2.9	UDP-N-acetylmuramoyl-L-alanine--D-glutamate ligase	0	0
98				Soltu.DM.05G000280.1	270131	276886	DHHC-type_zinc_finger_family_protein	Arabidopsis proteome (Lamesch et al., 2012), the PFAM database v32 (El-Gebali et al., 2019), and the Swiss-Prot plant protein database (Universal Protein Resource, ND).	PREDICTED: probable protein S-acyltransferase 22	6756	20	2.49E-152	74.1	5	P:GO:0006612; F:GO:0019706; C:GO:0005783; C:GO:0005794; C:GO:0016020	P:protein targeting to membrane; F:protein-cysteine S-palmitoyltransferase activity; C:endoplasmic reticulum; C:Golgi apparatus; C:membrane	EC:2.3.1.225	protein S-acyltransferase	0	0
99				Soltu.DM.05G000290.1	290538	293350	Protein_of_unknown_function_(DUF1336)	Arabidopsis proteome (Lamesch et al., 2012), the PFAM database v32 (El-Gebali et al., 2019), and the Swiss-Prot plant protein database (Universal Protein Resource, ND).	PREDICTED: uncharacterized protein LOC102581532 isoform X1	2813	20	1.58E-107	39.43	0	0	0	0	0	0	0
100				Soltu.DM.05G000300.1	293762	298976	WRKY_DNA-binding_protein	Arabidopsis proteome (Lamesch et al., 2012), the PFAM database v32 (El-Gebali et al., 2019), and the Swiss-Prot plant protein database (Universal Protein Resource, ND).	hypothetical protein KY290_026439	5215	20	2.87E-176	68.15	4	P:GO:0006355; F:GO:0000976; F:GO:0003700; C:GO:0005634	P:regulation of DNA-templated transcription; F:transcription cis-regulatory region binding; F:DNA-binding transcription factor activity; C:nucleus	0	0	0	0
101				Soltu.DM.05G000310.1	306321	307945	Exostosin_family_protein	Arabidopsis proteome (Lamesch et al., 2012), the PFAM database v32 (El-Gebali et al., 2019), and the Swiss-Prot plant protein database (Universal Protein Resource, ND).	PREDICTED: probable beta-1,4-xylosyltransferase IRX10L	1625	20	0.0	92.62	7	P:GO:0006486; P:GO:0009834; P:GO:0010417; P:GO:0071555; F:GO:0047517; F:GO:0080116; C:GO:0000139	P:protein glycosylation; P:plant-type secondary cell wall biogenesis; P:glucuronoxylan biosynthetic process; P:cell wall organization; F:1,4-beta-D-xylan synthase activity; F:glucuronoxylan glucuronosyltransferase activity; C:Golgi membrane	EC:2.4.2.24; EC:2.4.1.17	1,4-beta-D-xylan synthase; glucuronosyltransferase	0	0
102				Soltu.DM.05G000320.1	308783	313940	Transducin/WD40_repeat-like_superfamily_protein	Arabidopsis proteome (Lamesch et al., 2012), the PFAM database v32 (El-Gebali et al., 2019), and the Swiss-Prot plant protein database (Universal Protein Resource, ND).	-	5158	0	0	0	0	0	0	0	0	0	0
103				Soltu.DM.05G000330.1	314579	318452	homologue_of_bacterial_MinE	Arabidopsis proteome (Lamesch et al., 2012), the PFAM database v32 (El-Gebali et al., 2019), and the Swiss-Prot plant protein database (Universal Protein Resource, ND).	PREDICTED: cell division topological specificity factor homolog, chloroplastic	3874	17	5.99E-126	78.23	5	P:GO:0010020; P:GO:0032955; F:GO:0042802; F:GO:0051117; C:GO:0009706	P:chloroplast fission; P:regulation of division septum assembly; F:identical protein binding; F:ATPase binding; C:chloroplast inner membrane	0	0	0	0
104				Soltu.DM.05G000350.1	325158	328646	conserved_hypothetical_protein	Arabidopsis proteome (Lamesch et al., 2012), the PFAM database v32 (El-Gebali et al., 2019), and the Swiss-Prot plant protein database (Universal Protein Resource, ND).	PREDICTED: uncharacterized protein LOC102579430	3489	20	2.1E-66	82.54	2	C:GO:0009507; C:GO:0016020	C:chloroplast; C:membrane	0	0	0	0
105				Soltu.DM.05G000360.1	329004	335601	Protein_of_unknown_function_(DUF155)	Arabidopsis proteome (Lamesch et al., 2012), the PFAM database v32 (El-Gebali et al., 2019), and the Swiss-Prot plant protein database (Universal Protein Resource, ND).	hypothetical protein KY289_022908	6598	6	1.73E-54	97.44	4	P:GO:0010082; P:GO:0032875; P:GO:0051302; C:GO:0005739	P:regulation of root meristem growth; P:regulation of DNA endoreduplication; P:regulation of cell division; C:mitochondrion	0	0	0	0
106				Soltu.DM.05G000370.1	335902	338065	Protein_of_unknown_function,_DUF538	Arabidopsis proteome (Lamesch et al., 2012), the PFAM database v32 (El-Gebali et al., 2019), and the Swiss-Prot plant protein database (Universal Protein Resource, ND).	PREDICTED: uncharacterized protein At5g01610	2164	20	2.26E-76	83.65	2	F:GO:0003674; C:GO:0005575	F:molecular_function; C:cellular_component	0	0	0	0
107				Soltu.DM.05G000380.1	340392	342047	UDP-glycosyltransferase_73B4	Arabidopsis proteome (Lamesch et al., 2012), the PFAM database v32 (El-Gebali et al., 2019), and the Swiss-Prot plant protein database (Universal Protein Resource, ND).	PREDICTED: zeatin O-glucosyltransferase-like	1656	20	0.0	73.03	2	P:GO:1901135; F:GO:0035251	P:carbohydrate derivative metabolic process; F:UDP-glucosyltransferase activity	EC:2.4.1	Glycosyltransferases	0	0
108				Soltu.DM.05G000390.1	344164	346613	Glycosyltransferase_family_61_protein	Arabidopsis proteome (Lamesch et al., 2012), the PFAM database v32 (El-Gebali et al., 2019), and the Swiss-Prot plant protein database (Universal Protein Resource, ND).	PREDICTED: uncharacterized protein LOC102578430	2450	20	1.65E-279	69.04	2	F:GO:0016763; C:GO:0000139	F:pentosyltransferase activity; C:Golgi membrane	EC:2.4.2	Glycosyltransferases	0	0
109				Soltu.DM.05G000400.1	362567	370315	Plant_protein_of_unknown_function_(DUF863)	Arabidopsis proteome (Lamesch et al., 2012), the PFAM database v32 (El-Gebali et al., 2019), and the Swiss-Prot plant protein database (Universal Protein Resource, ND).	PREDICTED: uncharacterized protein LOC102605966	7749	20	0.0	80.52	0	0	0	0	0	0	0
110				Soltu.DM.05G000410.1	371458	379805	Plant_protein_of_unknown_function_(DUF863)	Arabidopsis proteome (Lamesch et al., 2012), the PFAM database v32 (El-Gebali et al., 2019), and the Swiss-Prot plant protein database (Universal Protein Resource, ND).	PREDICTED: uncharacterized protein LOC107057663	8348	20	0.0	74.18	0	0	0	0	0	0	0
111				Soltu.DM.05G000420.1	383644	385905	Tetratricopeptide_repeat_(TPR)-like_superfamily_protein	Arabidopsis proteome (Lamesch et al., 2012), the PFAM database v32 (El-Gebali et al., 2019), and the Swiss-Prot plant protein database (Universal Protein Resource, ND).	PREDICTED: putative pentatricopeptide repeat-containing protein At1g69350, mitochondrial	2262	20	0.0	66.56	8	P:GO:0008150; P:GO:0009451; F:GO:0003674; F:GO:0003723; F:GO:0008270; C:GO:0005575; C:GO:0005739; C:GO:0043231	P:biological_process; P:RNA modification; F:molecular_function; F:RNA binding; F:zinc ion binding; C:cellular_component; C:mitochondrion; C:intracellular membrane-bounded organelle	0	0	0	0
112				Soltu.DM.05G000430.3	386469	391028	uvrB/uvrC_motif-containing_protein	Arabidopsis proteome (Lamesch et al., 2012), the PFAM database v32 (El-Gebali et al., 2019), and the Swiss-Prot plant protein database (Universal Protein Resource, ND).	PREDICTED: uncharacterized protein LOC102605078	4560	4	7.88E-60	96.88	2	F:GO:0003677; C:GO:0009507	F:DNA binding; C:chloroplast	0	0	0	0
113				Soltu.DM.05G000440.2	392302	400926	appr-1-p_processing_enzyme_family_protein	Arabidopsis proteome (Lamesch et al., 2012), the PFAM database v32 (El-Gebali et al., 2019), and the Swiss-Prot plant protein database (Universal Protein Resource, ND).	PREDICTED: protein GDAP2 homolog isoform X2	8625	20	1.27E-53	92.58	3	P:GO:0008150; F:GO:0003674; C:GO:0005739	P:biological_process; F:molecular_function; C:mitochondrion	0	0	0	0
114				Soltu.DM.05G000450.1	402809	405133	conserved_hypothetical_protein	Arabidopsis proteome (Lamesch et al., 2012), the PFAM database v32 (El-Gebali et al., 2019), and the Swiss-Prot plant protein database (Universal Protein Resource, ND).	PREDICTED: uncharacterized protein LOC102604404	2325	5	1.65E-42	95.37	0	0	0	0	0	0	0
115				Soltu.DM.05G000460.1	405579	409033	Ankyrin_repeat_family_protein	Arabidopsis proteome (Lamesch et al., 2012), the PFAM database v32 (El-Gebali et al., 2019), and the Swiss-Prot plant protein database (Universal Protein Resource, ND).	-	3455	0	0	0	0	0	0	0	0	0	0
116				Soltu.DM.05G000470.1	411980	412822	nodulin-related_protein	Arabidopsis proteome (Lamesch et al., 2012), the PFAM database v32 (El-Gebali et al., 2019), and the Swiss-Prot plant protein database (Universal Protein Resource, ND).	nodulin-related protein 2	843	6	4.07E-77	96.15	2	P:GO:0009408; P:GO:0010115	P:response to heat; P:regulation of abscisic acid biosynthetic process	0	0	0	0
117				Soltu.DM.05G000480.1	413826	415845	hypothetical_protein	Arabidopsis proteome (Lamesch et al., 2012), the PFAM database v32 (El-Gebali et al., 2019), and the Swiss-Prot plant protein database (Universal Protein Resource, ND).	PREDICTED: sarcoplasmic reticulum histidine-rich calcium-binding protein-like	2020	8	1.17E-109	74.8	2	P:GO:0009408; P:GO:0010115	P:response to heat; P:regulation of abscisic acid biosynthetic process	0	0	0	0
118				Soltu.DM.05G000490.1	418695	422045	RING/U-box_superfamily_protein	Arabidopsis proteome (Lamesch et al., 2012), the PFAM database v32 (El-Gebali et al., 2019), and the Swiss-Prot plant protein database (Universal Protein Resource, ND).	hypothetical protein KY290_023831	3351	20	6.43E-166	78.15	3	F:GO:0003824; F:GO:0008270; C:GO:0016020	F:catalytic activity; F:zinc ion binding; C:membrane	0	0	0	0
119				Soltu.DM.05G000500.1	422031	425495	Remorin_family_protein	Arabidopsis proteome (Lamesch et al., 2012), the PFAM database v32 (El-Gebali et al., 2019), and the Swiss-Prot plant protein database (Universal Protein Resource, ND).	hypothetical protein KY290_026443	3465	13	1.42E-60	88.52	0	0	0	0	0	0	0
120				Soltu.DM.05G000510.1	424912	427874	glucuronidase	Arabidopsis proteome (Lamesch et al., 2012), the PFAM database v32 (El-Gebali et al., 2019), and the Swiss-Prot plant protein database (Universal Protein Resource, ND).	hypothetical protein KY290_026443	2963	20	3.91E-163	49.06	4	F:GO:0004566; F:GO:0016798; C:GO:0009505; C:GO:0016020	F:beta-glucuronidase activity; F:hydrolase activity, acting on glycosyl bonds; C:plant-type cell wall; C:membrane	0	0	0	0
121				Soltu.DM.05G000520.1	432226	432650	CLAVATA3/ESR-RELATED	Arabidopsis proteome (Lamesch et al., 2012), the PFAM database v32 (El-Gebali et al., 2019), and the Swiss-Prot plant protein database (Universal Protein Resource, ND).	-	425	0	0	0	0	0	0	0	0	0	0
122				Soltu.DM.05G000540.1	437597	438534	soluble_N-ethylmaleimide-sensitive_factor_adaptor_protein	Arabidopsis proteome (Lamesch et al., 2012), the PFAM database v32 (El-Gebali et al., 2019), and the Swiss-Prot plant protein database (Universal Protein Resource, ND).	-	938	0	0	0	0	0	0	0	0	0	0
123				Soltu.DM.05G000560.1	443090	444976	soluble_N-ethylmaleimide-sensitive_factor_adaptor_protein	Arabidopsis proteome (Lamesch et al., 2012), the PFAM database v32 (El-Gebali et al., 2019), and the Swiss-Prot plant protein database (Universal Protein Resource, ND).	PREDICTED: putative SNAP25 homologous protein SNAP30	1887	6	1.08E-80	59.77	6	P:GO:0015031; P:GO:0061025; F:GO:0005484; C:GO:0005886; C:GO:0016020; C:GO:0031201	P:protein transport; P:membrane fusion; F:SNAP receptor activity; C:plasma membrane; C:membrane; C:SNARE complex	0	0	0	0
124				Soltu.DM.05G000570.1	446581	452742	Glycosyl_transferase,_family	Arabidopsis proteome (Lamesch et al., 2012), the PFAM database v32 (El-Gebali et al., 2019), and the Swiss-Prot plant protein database (Universal Protein Resource, ND).	hypothetical protein KY289_022921	6162	20	3.97E-168	34.29	17	P:GO:0005975; P:GO:0005980; P:GO:0009266; P:GO:0009414; F:GO:0004645; F:GO:0005515; F:GO:0008184; F:GO:0016757; F:GO:0030170; F:GO:0031220; F:GO:0042802; C:GO:0005737; C:GO:0005829; C:GO:0009501; C:GO:0009507; C:GO:0009536; C:GO:0009570	P:carbohydrate metabolic process; P:glycogen catabolic process; P:response to temperature stimulus; P:response to water deprivation; F:1,4-alpha-oligoglucan phosphorylase activity; F:protein binding; F:glycogen phosphorylase activity; F:glycosyltransferase activity; F:pyridoxal phosphate binding; F:maltodextrin phosphorylase activity; F:identical protein binding; C:cytoplasm; C:cytosol; C:amylopl…	0	0	0	0
125				Soltu.DM.05G000580.3	467901	471586	WRKY_DNA-binding_protein	Arabidopsis proteome (Lamesch et al., 2012), the PFAM database v32 (El-Gebali et al., 2019), and the Swiss-Prot plant protein database (Universal Protein Resource, ND).	hypothetical protein KY290_023834	3686	6	1.76E-77	99.87	4	P:GO:0006355; F:GO:0003700; F:GO:0043565; C:GO:0005634	P:regulation of DNA-templated transcription; F:DNA-binding transcription factor activity; F:sequence-specific DNA binding; C:nucleus	0	0	0	0
126				Soltu.DM.05G000590.1	478443	480032	C2H2-like_zinc_finger_protein	Arabidopsis proteome (Lamesch et al., 2012), the PFAM database v32 (El-Gebali et al., 2019), and the Swiss-Prot plant protein database (Universal Protein Resource, ND).	PREDICTED: uncharacterized protein LOC102602723	1590	20	0.0	70.07	1	F:GO:0008270	F:zinc ion binding	0	0	0	0
127				Soltu.DM.05G000600.1	486898	492327	Insulinase_(Peptidase_family_M16)_protein	Arabidopsis proteome (Lamesch et al., 2012), the PFAM database v32 (El-Gebali et al., 2019), and the Swiss-Prot plant protein database (Universal Protein Resource, ND).	hypothetical protein KY290_023836	5430	20	1.01E-132	89.55	4	P:GO:0006508; F:GO:0004222; F:GO:0046872; C:GO:0005739	P:proteolysis; F:metalloendopeptidase activity; F:metal ion binding; C:mitochondrion	EC:3.4.24	Acting on peptide bonds (peptidases)	0	0
128				Soltu.DM.05G000610.1	496497	496988	cytochrome_P450,_family_86,_subfamily_A,_polypeptide	Arabidopsis proteome (Lamesch et al., 2012), the PFAM database v32 (El-Gebali et al., 2019), and the Swiss-Prot plant protein database (Universal Protein Resource, ND).	PREDICTED: cytochrome P450 86A1-like	492	20	7.88E-111	83.24	6	P:GO:0006629; F:GO:0004497; F:GO:0005506; F:GO:0016705; F:GO:0020037; C:GO:0016020	P:lipid metabolic process; F:monooxygenase activity; F:iron ion binding; F:oxidoreductase activity, acting on paired donors, with incorporation or reduction of molecular oxygen; F:heme binding; C:membrane	EC:1.14	Acting on paired donors, with incorporation or reduction of molecular oxygen. The oxygen incorporated need not be derived from O2	0	0
129				Soltu.DM.05G000620.1	497122	498284	cytochrome_P450,_family_86,_subfamily_A,_polypeptide	Arabidopsis proteome (Lamesch et al., 2012), the PFAM database v32 (El-Gebali et al., 2019), and the Swiss-Prot plant protein database (Universal Protein Resource, ND).	hypothetical protein KY285_022705	1163	20	3.64E-152	61.91	1	F:GO:0016491	F:oxidoreductase activity	EC:1	Oxidoreductases	0	0
130				Soltu.DM.05G000630.2	500063	503877	Cobalamin_biosynthesis_CobW-like_protein	Arabidopsis proteome (Lamesch et al., 2012), the PFAM database v32 (El-Gebali et al., 2019), and the Swiss-Prot plant protein database (Universal Protein Resource, ND).	PREDICTED: COBW domain-containing protein 1	3815	20	1.56E-45	88.52	3	F:GO:0005525; F:GO:0016787; C:GO:0005737	F:GTP binding; F:hydrolase activity; C:cytoplasm	EC:3	Hydrolases	0	0
131				Soltu.DM.05G000640.1	508190	518602	QUASIMODO2_LIKE	Arabidopsis proteome (Lamesch et al., 2012), the PFAM database v32 (El-Gebali et al., 2019), and the Swiss-Prot plant protein database (Universal Protein Resource, ND).	PREDICTED: probable methyltransferase PMT5 isoform X1	10413	20	2.89E-239	41.87	1	C:GO:0110165	C:cellular anatomical structure	0	0	0	0
132				Soltu.DM.05G000650.1	518876	520358	Leucine-rich_repeat_receptor-like_protein_kinase_family_protein	Arabidopsis proteome (Lamesch et al., 2012), the PFAM database v32 (El-Gebali et al., 2019), and the Swiss-Prot plant protein database (Universal Protein Resource, ND).	PREDICTED: probable leucine-rich repeat receptor-like protein kinase At1g35710	1483	20	1.7E-131	77.51	2	P:GO:0050832; C:GO:0005886	P:defense response to fungus; C:plasma membrane	0	0	0	0
133				Soltu.DM.05G000660.1	529878	533438	general_regulatory_factor	Arabidopsis proteome (Lamesch et al., 2012), the PFAM database v32 (El-Gebali et al., 2019), and the Swiss-Prot plant protein database (Universal Protein Resource, ND).	hypothetical protein KY284_022765	3561	20	2.43E-52	94.95	5	P:GO:0007165; P:GO:0008104; F:GO:0051117; C:GO:0005634; C:GO:0005737	P:signal transduction; P:protein localization; F:ATPase binding; C:nucleus; C:cytoplasm	0	0	0	0
134				Soltu.DM.05G000680.1	539363	543141	conserved_hypothetical_protein	Arabidopsis proteome (Lamesch et al., 2012), the PFAM database v32 (El-Gebali et al., 2019), and the Swiss-Prot plant protein database (Universal Protein Resource, ND).	-	3779	0	0	0	0	0	0	0	0	0	0
135				Soltu.DM.05G000690.2	548579	550708	conserved_hypothetical_protein	Arabidopsis proteome (Lamesch et al., 2012), the PFAM database v32 (El-Gebali et al., 2019), and the Swiss-Prot plant protein database (Universal Protein Resource, ND).	-	2130	0	0	0	0	0	0	0	0	0	0
136				Soltu.DM.05G000700.1	551274	556382	Tetratricopeptide_repeat_(TPR)-like_superfamily_protein	Arabidopsis proteome (Lamesch et al., 2012), the PFAM database v32 (El-Gebali et al., 2019), and the Swiss-Prot plant protein database (Universal Protein Resource, ND).	hypothetical protein KY289_022930	5109	20	1.32E-118	83.68	1	F:GO:0003729	F:mRNA binding	0	0	0	0
137				Soltu.DM.05G000720.3	566349	570844	alpha/beta-Hydrolases_superfamily_protein	Arabidopsis proteome (Lamesch et al., 2012), the PFAM database v32 (El-Gebali et al., 2019), and the Swiss-Prot plant protein database (Universal Protein Resource, ND).	PREDICTED: uncharacterized hydrolase YugF	4496	5	1.52E-34	58.45	1	F:GO:0003824	F:catalytic activity	0	0	0	0
138				Soltu.DM.05G000730.1	571515	576680	alpha/beta-Hydrolases_superfamily_protein	Arabidopsis proteome (Lamesch et al., 2012), the PFAM database v32 (El-Gebali et al., 2019), and the Swiss-Prot plant protein database (Universal Protein Resource, ND).	PREDICTED: uncharacterized hydrolase YugF-like	5166	10	3.76E-35	96.11	1	F:GO:0003824	F:catalytic activity	0	0	0	0
139				Soltu.DM.05G000740.1	577601	580568	alpha/beta-Hydrolases_superfamily_protein	Arabidopsis proteome (Lamesch et al., 2012), the PFAM database v32 (El-Gebali et al., 2019), and the Swiss-Prot plant protein database (Universal Protein Resource, ND).	PREDICTED: uncharacterized hydrolase YugF-like	2968	5	1.12E-42	97.01	1	F:GO:0003824	F:catalytic activity	0	0	0	0
140				Soltu.DM.05G000750.1	586775	590890	SPFH/Band_7/PHB_domain-containing_membrane-associated_protein_family	Arabidopsis proteome (Lamesch et al., 2012), the PFAM database v32 (El-Gebali et al., 2019), and the Swiss-Prot plant protein database (Universal Protein Resource, ND).	hypothetical protein KY290_023846	4116	5	1.53E-39	41.18	4	F:GO:0031625; C:GO:0005783; C:GO:0005789; C:GO:0016020	F:ubiquitin protein ligase binding; C:endoplasmic reticulum; C:endoplasmic reticulum membrane; C:membrane	0	0	0	0
141				Soltu.DM.05G000760.3	597291	601607	ureide_permease	Arabidopsis proteome (Lamesch et al., 2012), the PFAM database v32 (El-Gebali et al., 2019), and the Swiss-Prot plant protein database (Universal Protein Resource, ND).	PREDICTED: ureide permease 1 isoform X2	4317	20	4.6E-85	55.9	2	P:GO:0071705; F:GO:0022857	P:nitrogen compound transport; F:transmembrane transporter activity	0	0	0	0
142				Soltu.DM.05G000770.1	602209	604758	Transducin/WD40_repeat-like_superfamily_protein	Arabidopsis proteome (Lamesch et al., 2012), the PFAM database v32 (El-Gebali et al., 2019), and the Swiss-Prot plant protein database (Universal Protein Resource, ND).	PREDICTED: diphthine methyltransferase homolog	2550	20	4.5E-214	59.73	3	P:GO:0017183; F:GO:0061685; C:GO:0005737	P:protein histidyl modification to diphthamide; F:diphthine methylesterase activity; C:cytoplasm	EC:3.1.1.97	methylated diphthine methylhydrolase	0	0
143				Soltu.DM.05G000780.1	605017	612371	Protein_of_unknown_function,_DUF647	Arabidopsis proteome (Lamesch et al., 2012), the PFAM database v32 (El-Gebali et al., 2019), and the Swiss-Prot plant protein database (Universal Protein Resource, ND).	PREDICTED: protein root UVB sensitive 3	7355	6	8.21E-58	34.47	1	C:GO:0016020	C:membrane	0	0	0	0
144				Soltu.DM.05G000790.1	613926	616290	Putative_membrane_lipoprotein	Arabidopsis proteome (Lamesch et al., 2012), the PFAM database v32 (El-Gebali et al., 2019), and the Swiss-Prot plant protein database (Universal Protein Resource, ND).	PREDICTED: uncharacterized protein LOC102596429	2365	20	2.11E-198	75.38	2	F:GO:0030247; C:GO:0016020	F:polysaccharide binding; C:membrane	0	0	0	0
145				Soltu.DM.05G000800.1	616555	623358	arginosuccinate_synthase_family	Arabidopsis proteome (Lamesch et al., 2012), the PFAM database v32 (El-Gebali et al., 2019), and the Swiss-Prot plant protein database (Universal Protein Resource, ND).	hypothetical protein KY290_023849	6804	20	5.09E-137	51.54	2	P:GO:0009987; C:GO:0005737	P:cellular process; C:cytoplasm	0	0	0	0
146				Soltu.DM.05G000810.1	626474	632562	Purple_acid_phosphatases_superfamily_protein	Arabidopsis proteome (Lamesch et al., 2012), the PFAM database v32 (El-Gebali et al., 2019), and the Swiss-Prot plant protein database (Universal Protein Resource, ND).	probable inactive purple acid phosphatase 1	6089	20	6.79E-106	40.19	4	F:GO:0003993; F:GO:0016787; F:GO:0046872; C:GO:0005576	F:acid phosphatase activity; F:hydrolase activity; F:metal ion binding; C:extracellular region	0	0	0	0
147				Soltu.DM.05G000820.1	633539	634756	Tetratricopeptide_repeat_(TPR)-like_superfamily_protein	Arabidopsis proteome (Lamesch et al., 2012), the PFAM database v32 (El-Gebali et al., 2019), and the Swiss-Prot plant protein database (Universal Protein Resource, ND).	PREDICTED: pentatricopeptide repeat-containing protein At1g80150, mitochondrial	1218	20	3.45E-172	77.84	7	P:GO:0006396; P:GO:0007005; P:GO:0010019; P:GO:0031930; F:GO:0003729; C:GO:0005739; C:GO:0009507	P:RNA processing; P:mitochondrion organization; P:chloroplast-nucleus signaling pathway; P:mitochondria-nucleus signaling pathway; F:mRNA binding; C:mitochondrion; C:chloroplast	0	0	0	0
148				Soltu.DM.05G000830.1	645464	651479	Nuclear_transport_factor_2_(NTF2)_family_protein_with_RNA_binding_(RRM-RBD-RNP_motifs)_domain	Arabidopsis proteome (Lamesch et al., 2012), the PFAM database v32 (El-Gebali et al., 2019), and the Swiss-Prot plant protein database (Universal Protein Resource, ND).	PREDICTED: uncharacterized protein LOC102605415	6016	10	5.88E-125	82.9	2	F:GO:0003723; C:GO:0005737	F:RNA binding; C:cytoplasm	0	0	0	0
149				Soltu.DM.05G000840.1	651574	656466	magnesium_transporter	Arabidopsis proteome (Lamesch et al., 2012), the PFAM database v32 (El-Gebali et al., 2019), and the Swiss-Prot plant protein database (Universal Protein Resource, ND).	PREDICTED: magnesium transporter MRS2-5	4893	20	5.41E-84	80.7	3	P:GO:1903830; F:GO:0015095; C:GO:0016020	P:magnesium ion transmembrane transport; F:magnesium ion transmembrane transporter activity; C:membrane	0	0	0	0
150				Soltu.DM.05G000850.1	656590	660727	hypothetical_protein	Arabidopsis proteome (Lamesch et al., 2012), the PFAM database v32 (El-Gebali et al., 2019), and the Swiss-Prot plant protein database (Universal Protein Resource, ND).	-	4138	0	0	0	0	0	0	0	0	0	0
151				Soltu.DM.05G000860.1	667695	672868	ABI_five_binding_protein	Arabidopsis proteome (Lamesch et al., 2012), the PFAM database v32 (El-Gebali et al., 2019), and the Swiss-Prot plant protein database (Universal Protein Resource, ND).	PREDICTED: ninja-family protein AFP3	5174	20	2.98E-153	79.89	6	P:GO:0007165; P:GO:0009737; P:GO:0045892; F:GO:0005515; C:GO:0005634; C:GO:0016020	P:signal transduction; P:response to abscisic acid; P:negative regulation of DNA-templated transcription; F:protein binding; C:nucleus; C:membrane	0	0	0	0
152	StemL Low N	S08_15178651	A/G	Soltu.DM.08G007570.1	15411618	15415605	pumilio	Arabidopsis proteome (Lamesch et al., 2012), the PFAM database v32 (El-Gebali et al., 2019), and the Swiss-Prot plant protein database (Universal Protein Resource, ND).	hypothetical protein KY289_012322	5455	20	2.49E-57	74.28	5	P:GO:0009833; P:GO:0030244; F:GO:0016759; C:GO:0005886; C:GO:0012505	P:plant-type primary cell wall biogenesis; P:cellulose biosynthetic process; F:cellulose synthase activity; C:plasma membrane; C:endomembrane system	EC:2.4.1	Glycosyltransferases	0	0
153	TubNo High N	S03_56344217	T/C	Soltu.DM.03G032190.1	56095593	56104004	forkhead-associated_domain-containing_protein_/_FHA_domain-containing_protein	Arabidopsis proteome (Lamesch et al., 2012), the PFAM database v32 (El-Gebali et al., 2019), and the Swiss-Prot plant protein database (Universal Protein Resource, ND).	PREDICTED: uncharacterized protein LOC102594624	8412	20	5.39E-300	46.93	8	P:GO:0006281; F:GO:0003676; F:GO:0008081; F:GO:0008270; F:GO:0016787; F:GO:0016818; F:GO:0046872; C:GO:0005634	P:DNA repair; F:nucleic acid binding; F:phosphoric diester hydrolase activity; F:zinc ion binding; F:hydrolase activity; F:hydrolase activity, acting on acid anhydrides, in phosphorus-containing anhydrides; F:metal ion binding; C:nucleus	0	0	0	0
154				Soltu.DM.03G032200.1	56106942	56116969	poly(ADP-ribose)_polymerase	Arabidopsis proteome (Lamesch et al., 2012), the PFAM database v32 (El-Gebali et al., 2019), and the Swiss-Prot plant protein database (Universal Protein Resource, ND).	PREDICTED: poly [ADP-ribose] polymerase 1	10028	20	2.7E-60	55.37	3	P:GO:0006281; P:GO:0043412; F:GO:0016763	P:DNA repair; P:macromolecule modification; F:pentosyltransferase activity	EC:2.4.2	Glycosyltransferases	0	0
155				Soltu.DM.03G032210.1	56135386	56141349	respiratory_burst_oxidase_homologue_D	Arabidopsis proteome (Lamesch et al., 2012), the PFAM database v32 (El-Gebali et al., 2019), and the Swiss-Prot plant protein database (Universal Protein Resource, ND).	respiratory burst oxidase homolog protein C	5964	20	0.0	38.25	1	P:GO:0006950	P:response to stress	0	0	0	0
156				Soltu.DM.03G032220.1	56143788	56149738	conserved_hypothetical_protein	Arabidopsis proteome (Lamesch et al., 2012), the PFAM database v32 (El-Gebali et al., 2019), and the Swiss-Prot plant protein database (Universal Protein Resource, ND).	PREDICTED: uncharacterized protein LOC102599223	5951	4	1.77E-86	97.87	0	0	0	0	0	0	0
157				Soltu.DM.03G032230.1	56150355	56153224	inositol_polyphosphate_kinase_2_beta	Arabidopsis proteome (Lamesch et al., 2012), the PFAM database v32 (El-Gebali et al., 2019), and the Swiss-Prot plant protein database (Universal Protein Resource, ND).	PREDICTED: inositol polyphosphate multikinase beta	2870	20	2.94E-206	82.09	21	P:GO:0006355; P:GO:0009555; P:GO:0009749; P:GO:0009793; P:GO:0009846; P:GO:0009860; P:GO:0010183; P:GO:0010264; F:GO:0000823; F:GO:0000824; F:GO:0000825; F:GO:0005524; F:GO:0008440; F:GO:0019900; F:GO:0047326; F:GO:0052725; F:GO:0102732; C:GO:0005634; C:GO:0005737; C:GO:0005886; C:GO:0090406	P:regulation of DNA-templated transcription; P:pollen development; P:response to glucose; P:embryo development ending in seed dormancy; P:pollen germination; P:pollen tube growth; P:pollen tube guidance; P:myo-inositol hexakisphosphate biosynthetic process; F:inositol-1,4,5-trisphosphate 6-kinase activity; F:inositol-1,4,5,6-tetrakisphosphate 3-kinase activity; F:inositol-1,3,4,5-tetrakisphosphat…	EC:2.7.1.127	inositol-trisphosphate 3-kinase	0	0
158				Soltu.DM.03G032240.1	56154846	56161421	TUDOR-SN_protein	Arabidopsis proteome (Lamesch et al., 2012), the PFAM database v32 (El-Gebali et al., 2019), and the Swiss-Prot plant protein database (Universal Protein Resource, ND).	PREDICTED: staphylococcal nuclease domain-containing protein 1-like	6576	20	8.16E-202	47.5	2	C:GO:0005737; C:GO:0043229	C:cytoplasm; C:intracellular organelle	0	0	0	0
159				Soltu.DM.03G032250.2	56168605	56175974	TUDOR-SN_protein	Arabidopsis proteome (Lamesch et al., 2012), the PFAM database v32 (El-Gebali et al., 2019), and the Swiss-Prot plant protein database (Universal Protein Resource, ND).	PREDICTED: staphylococcal nuclease domain-containing protein 1	7370	20	2.13E-118	49.63	3	P:GO:0009889; C:GO:0005737; C:GO:0043231	P:regulation of biosynthetic process; C:cytoplasm; C:intracellular membrane-bounded organelle	0	0	0	0
160				Soltu.DM.03G032260.2	56181786	56187101	Amidase_family_protein	Arabidopsis proteome (Lamesch et al., 2012), the PFAM database v32 (El-Gebali et al., 2019), and the Swiss-Prot plant protein database (Universal Protein Resource, ND).	hypothetical protein KY284_018911	5316	20	1.65E-66	44.43	3	P:GO:0008150; F:GO:0003824; F:GO:0050567	P:biological_process; F:catalytic activity; F:glutaminyl-tRNA synthase (glutamine-hydrolyzing) activity	0	0	0	0
161				Soltu.DM.03G032270.1	56188086	56188566	alpha/beta-Hydrolases_superfamily_protein	Arabidopsis proteome (Lamesch et al., 2012), the PFAM database v32 (El-Gebali et al., 2019), and the Swiss-Prot plant protein database (Universal Protein Resource, ND).	PREDICTED: 1-acylglycerol-3-phosphate O-acyltransferase ABHD5-like, partial	481	11	1.62E-56	90.04	1	F:GO:0003824	F:catalytic activity	0	0	0	0
162				Soltu.DM.03G032290.1	56196599	56197195	hypothetical_protein	Arabidopsis proteome (Lamesch et al., 2012), the PFAM database v32 (El-Gebali et al., 2019), and the Swiss-Prot plant protein database (Universal Protein Resource, ND).	-	597	0	0	0	0	0	0	0	0	0	0
163				Soltu.DM.03G032300.1	56200115	56203801	calnexin	Arabidopsis proteome (Lamesch et al., 2012), the PFAM database v32 (El-Gebali et al., 2019), and the Swiss-Prot plant protein database (Universal Protein Resource, ND).	PREDICTED: calnexin homolog 1	3687	20	2.92E-177	86.66	6	P:GO:0006457; P:GO:0036503; F:GO:0005509; F:GO:0030246; F:GO:0051082; C:GO:0005789	P:protein folding; P:ERAD pathway; F:calcium ion binding; F:carbohydrate binding; F:unfolded protein binding; C:endoplasmic reticulum membrane	0	0	0	0
164				Soltu.DM.03G032320.1	56227891	56228971	conserved_hypothetical_protein	Arabidopsis proteome (Lamesch et al., 2012), the PFAM database v32 (El-Gebali et al., 2019), and the Swiss-Prot plant protein database (Universal Protein Resource, ND).	PREDICTED: uncharacterized protein LOC102601889	1081	3	5.47E-49	97.73	0	0	0	0	0	0	0
165				Soltu.DM.03G032330.2	56231651	56239453	homolog_of_yeast_sucrose_nonfermenting	Arabidopsis proteome (Lamesch et al., 2012), the PFAM database v32 (El-Gebali et al., 2019), and the Swiss-Prot plant protein database (Universal Protein Resource, ND).	PREDICTED: sucrose nonfermenting 4-like protein isoform X2	7803	5	9.51E-53	58.83	0	0	0	0	0	0	0
166				Soltu.DM.03G032340.1	56238293	56241128	Pentatricopeptide_repeat_(PPR)_superfamily_protein	Arabidopsis proteome (Lamesch et al., 2012), the PFAM database v32 (El-Gebali et al., 2019), and the Swiss-Prot plant protein database (Universal Protein Resource, ND).	PREDICTED: pentatricopeptide repeat-containing protein At5g61800	2836	20	0.0	69.75	5	P:GO:0009451; F:GO:0003723; F:GO:0046872; C:GO:0005783; C:GO:0031090	P:RNA modification; F:RNA binding; F:metal ion binding; C:endoplasmic reticulum; C:organelle membrane	0	0	0	0
167				Soltu.DM.03G032350.1	56245624	56250101	Mitochondrial_substrate_carrier_family_protein	Arabidopsis proteome (Lamesch et al., 2012), the PFAM database v32 (El-Gebali et al., 2019), and the Swiss-Prot plant protein database (Universal Protein Resource, ND).	hypothetical protein KY290_019011	4478	20	5.49E-189	70.86	12	P:GO:0015866; P:GO:0015867; P:GO:0035435; P:GO:0070588; P:GO:0080121; F:GO:0005315; F:GO:0005347; F:GO:0005509; F:GO:0015085; F:GO:0015217; F:GO:0080122; C:GO:0005743	P:ADP transport; P:ATP transport; P:phosphate ion transmembrane transport; P:calcium ion transmembrane transport; P:AMP transport; F:phosphate transmembrane transporter activity; F:ATP transmembrane transporter activity; F:calcium ion binding; F:calcium ion transmembrane transporter activity; F:ADP transmembrane transporter activity; F:AMP transmembrane transporter activity; C:mitochondrial inner…	0	0	0	0
168				Soltu.DM.03G032360.1	56259301	56260845	NAD(P)-binding_Rossmann-fold_superfamily_protein	Arabidopsis proteome (Lamesch et al., 2012), the PFAM database v32 (El-Gebali et al., 2019), and the Swiss-Prot plant protein database (Universal Protein Resource, ND).	hypothetical protein KY284_017977	1545	20	1.83E-84	89.84	2	F:GO:0016616; C:GO:0016020	F:oxidoreductase activity, acting on the CH-OH group of donors, NAD or NADP as acceptor; C:membrane	EC:1.1.1	Acting on the CH-OH group of donors	0	0
169				Soltu.DM.03G032370.1	56261664	56265181	Flavinator_of_succinate_dehydrogenase_domain_containing_protein	Arabidopsis proteome (Lamesch et al., 2012), the PFAM database v32 (El-Gebali et al., 2019), and the Swiss-Prot plant protein database (Universal Protein Resource, ND).	-	3518	0	0	0	0	0	0	0	0	0	0
170				Soltu.DM.03G032380.1	56265414	56266675	conserved_hypothetical_protein	Arabidopsis proteome (Lamesch et al., 2012), the PFAM database v32 (El-Gebali et al., 2019), and the Swiss-Prot plant protein database (Universal Protein Resource, ND).	PREDICTED: uncharacterized protein At4g14100-like	1262	20	1.3E-114	78.43	2	F:GO:0016740; C:GO:0110165	F:transferase activity; C:cellular anatomical structure	EC:2	Transferases	0	0
171				Soltu.DM.03G032390.1	56268134	56270900	Rubredoxin-like_superfamily_protein	Arabidopsis proteome (Lamesch et al., 2012), the PFAM database v32 (El-Gebali et al., 2019), and the Swiss-Prot plant protein database (Universal Protein Resource, ND).	PREDICTED: uncharacterized protein LOC102605356	2767	3	1.47E-38	97.79	2	F:GO:0005506; C:GO:0016020	F:iron ion binding; C:membrane	0	0	0	0
172				Soltu.DM.03G032410.1	56288716	56291640	Sec14p-like_phosphatidylinositol_transfer_family_protein	Arabidopsis proteome (Lamesch et al., 2012), the PFAM database v32 (El-Gebali et al., 2019), and the Swiss-Prot plant protein database (Universal Protein Resource, ND).	phosphatidylinositol transfer protein 3	2925	20	2.54E-109	35.87	2	F:GO:0003674; F:GO:0005515	F:molecular_function; F:protein binding	0	0	0	0
173				Soltu.DM.03G032420.1	56296892	56299326	floral_meristem_identity_control_protein_LEAFY_(LFY)	Arabidopsis proteome (Lamesch et al., 2012), the PFAM database v32 (El-Gebali et al., 2019), and the Swiss-Prot plant protein database (Universal Protein Resource, ND).	hypothetical protein KY290_019017	2435	20	1.58E-93	82.49	10	P:GO:0006355; P:GO:0009740; P:GO:0010077; P:GO:0010582; P:GO:0030154; F:GO:0000976; F:GO:0003700; F:GO:0031490; F:GO:0042803; C:GO:0005634	P:regulation of DNA-templated transcription; P:gibberellic acid mediated signaling pathway; P:maintenance of inflorescence meristem identity; P:floral meristem determinacy; P:cell differentiation; F:transcription cis-regulatory region binding; F:DNA-binding transcription factor activity; F:chromatin DNA binding; F:protein homodimerization activity; C:nucleus	0	0	0	0
174				Soltu.DM.03G032430.1	56299561	56304854	glycyl-tRNA_synthetase_/_glycine--tRNA_ligase	Arabidopsis proteome (Lamesch et al., 2012), the PFAM database v32 (El-Gebali et al., 2019), and the Swiss-Prot plant protein database (Universal Protein Resource, ND).	PREDICTED: glycine--tRNA ligase, mitochondrial 1-like	5294	20	7.9E-114	49.68	9	P:GO:0006412; P:GO:0006426; P:GO:0070150; F:GO:0004812; F:GO:0004820; F:GO:0005524; F:GO:0016740; C:GO:0005737; C:GO:0005739	P:translation; P:glycyl-tRNA aminoacylation; P:mitochondrial glycyl-tRNA aminoacylation; F:aminoacyl-tRNA ligase activity; F:glycine-tRNA ligase activity; F:ATP binding; F:transferase activity; C:cytoplasm; C:mitochondrion	0	0	0	0
175				Soltu.DM.03G032440.1	56318559	56322224	ORTHRUS-like	Arabidopsis proteome (Lamesch et al., 2012), the PFAM database v32 (El-Gebali et al., 2019), and the Swiss-Prot plant protein database (Universal Protein Resource, ND).	-	3666	0	0	0	0	0	0	0	0	0	0
176				Soltu.DM.03G032450.1	56328236	56330274	Integrase-type_DNA-binding_superfamily_protein	Arabidopsis proteome (Lamesch et al., 2012), the PFAM database v32 (El-Gebali et al., 2019), and the Swiss-Prot plant protein database (Universal Protein Resource, ND).	PREDICTED: ethylene-responsive transcription factor ERF114	2039	20	1.25E-127	80.11	14	P:GO:0009414; P:GO:0009651; P:GO:0009737; P:GO:0009751; P:GO:0009753; P:GO:0009873; P:GO:0019760; P:GO:0045893; P:GO:0050832; P:GO:0071497; F:GO:0000976; F:GO:0003700; F:GO:0005515; C:GO:0005634	P:response to water deprivation; P:response to salt stress; P:response to abscisic acid; P:response to salicylic acid; P:response to jasmonic acid; P:ethylene-activated signaling pathway; P:glucosinolate metabolic process; P:positive regulation of DNA-templated transcription; P:defense response to fungus; P:cellular response to freezing; F:transcription cis-regulatory region binding; F:DNA-bindin…	0	0	0	0
177				Soltu.DM.03G032460.1	56331035	56341343	Calcium-dependent_phospholipid-binding_Copine_family_protein	Arabidopsis proteome (Lamesch et al., 2012), the PFAM database v32 (El-Gebali et al., 2019), and the Swiss-Prot plant protein database (Universal Protein Resource, ND).	hypothetical protein KY289_018156	10309	20	1.88E-33	74.12	2	F:GO:0005515; C:GO:0110165	F:protein binding; C:cellular anatomical structure	0	0	0	0
178				Soltu.DM.03G032470.1	56344219	56351055	transducin_family_protein_/_WD-40_repeat_family_protein	Arabidopsis proteome (Lamesch et al., 2012), the PFAM database v32 (El-Gebali et al., 2019), and the Swiss-Prot plant protein database (Universal Protein Resource, ND).	hypothetical protein KY284_017987	6837	20	3.92E-114	86.27	1	C:GO:0016020	C:membrane	0	0	0	0
179				Soltu.DM.03G032480.1	56353689	56354830	Homeodomain-like_superfamily_protein	Arabidopsis proteome (Lamesch et al., 2012), the PFAM database v32 (El-Gebali et al., 2019), and the Swiss-Prot plant protein database (Universal Protein Resource, ND).	PREDICTED: trihelix transcription factor GT-2-like	1142	20	7.95E-185	78.22	7	P:GO:0045892; P:GO:0050777; P:GO:0071219; F:GO:0003677; F:GO:0003700; F:GO:0042803; C:GO:0005634	P:negative regulation of DNA-templated transcription; P:negative regulation of immune response; P:cellular response to molecule of bacterial origin; F:DNA binding; F:DNA-binding transcription factor activity; F:protein homodimerization activity; C:nucleus	0	0	0	0
180				Soltu.DM.03G032490.1	56355494	56357610	magnesium-protoporphyrin_IX_methyltransferase	Arabidopsis proteome (Lamesch et al., 2012), the PFAM database v32 (El-Gebali et al., 2019), and the Swiss-Prot plant protein database (Universal Protein Resource, ND).	PREDICTED: magnesium protoporphyrin IX methyltransferase, chloroplastic	2117	19	1.57E-120	89.32	5	P:GO:0015995; P:GO:0032259; F:GO:0046406; C:GO:0009579; C:GO:0031969	P:chlorophyll biosynthetic process; P:methylation; F:magnesium protoporphyrin IX methyltransferase activity; C:thylakoid; C:chloroplast membrane	EC:2.1.1.11	magnesium protoporphyrin IX methyltransferase	0	0
181				Soltu.DM.03G032500.2	56359807	56370349	mRNA_capping_enzyme_family_protein	Arabidopsis proteome (Lamesch et al., 2012), the PFAM database v32 (El-Gebali et al., 2019), and the Swiss-Prot plant protein database (Universal Protein Resource, ND).	hypothetical protein KY290_022691	10543	20	5.7E-103	71.95	0	0	0	0	0	0	0
182				Soltu.DM.03G032510.1	56374696	56390054	ARF_GTPase-activating_protein	Arabidopsis proteome (Lamesch et al., 2012), the PFAM database v32 (El-Gebali et al., 2019), and the Swiss-Prot plant protein database (Universal Protein Resource, ND).	hypothetical protein KY289_018162	15359	20	7.88E-87	49.49	3	P:GO:0048856; F:GO:0005488; C:GO:0005737	P:anatomical structure development; F:binding; C:cytoplasm	0	0	0	0
183				Soltu.DM.03G032520.1	56391128	56393284	GDP-D-mannose_4,6-dehydratase	Arabidopsis proteome (Lamesch et al., 2012), the PFAM database v32 (El-Gebali et al., 2019), and the Swiss-Prot plant protein database (Universal Protein Resource, ND).	hypothetical protein KY284_017990	2157	20	1.3E-262	91.98	5	P:GO:0009826; P:GO:0042351; F:GO:0005515; F:GO:0005525; F:GO:0008446	P:unidimensional cell growth; P:'de novo' GDP-L-fucose biosynthetic process; F:protein binding; F:GTP binding; F:GDP-mannose 4,6-dehydratase activity	EC:4.2.1.47	GDP-mannose 4,6-dehydratase	0	0
184				Soltu.DM.03G032530.1	56393991	56397898	Pentatricopeptide_repeat_(PPR)_superfamily_protein	Arabidopsis proteome (Lamesch et al., 2012), the PFAM database v32 (El-Gebali et al., 2019), and the Swiss-Prot plant protein database (Universal Protein Resource, ND).	PREDICTED: pentatricopeptide repeat-containing protein At5g61990, mitochondrial	3908	3	1.2E-60	99.81	0	0	0	0	0	0	0
185				Soltu.DM.03G032540.1	56423102	56430218	auxin_response_factor	Arabidopsis proteome (Lamesch et al., 2012), the PFAM database v32 (El-Gebali et al., 2019), and the Swiss-Prot plant protein database (Universal Protein Resource, ND).	PREDICTED: auxin response factor 2-like	7117	16	5.92E-217	57.89	10	P:GO:0006355; P:GO:0009725; P:GO:0009836; P:GO:0009911; P:GO:0048437; P:GO:0048523; P:GO:0048827; F:GO:0003677; F:GO:0042803; F:GO:0046982	P:regulation of DNA-templated transcription; P:response to hormone; P:fruit ripening, climacteric; P:positive regulation of flower development; P:floral organ development; P:negative regulation of cellular process; P:phyllome development; F:DNA binding; F:protein homodimerization activity; F:protein heterodimerization activity	0	0	0	0
186				Soltu.DM.03G032550.1	56430559	56433308	basic_helix-loop-helix_(bHLH)_DNA-binding_superfamily_protein	Arabidopsis proteome (Lamesch et al., 2012), the PFAM database v32 (El-Gebali et al., 2019), and the Swiss-Prot plant protein database (Universal Protein Resource, ND).	PREDICTED: transcription factor ICE1-like	2750	20	1.65E-304	52.13	8	P:GO:0006355; P:GO:0009888; P:GO:0048316; P:GO:0050896; F:GO:0000976; F:GO:0003700; F:GO:0005515; C:GO:0005634	P:regulation of DNA-templated transcription; P:tissue development; P:seed development; P:response to stimulus; F:transcription cis-regulatory region binding; F:DNA-binding transcription factor activity; F:protein binding; C:nucleus	0	0	0	0
187				Soltu.DM.03G032560.1	56443330	56445476	AAA-type_ATPase_family_protein	Arabidopsis proteome (Lamesch et al., 2012), the PFAM database v32 (El-Gebali et al., 2019), and the Swiss-Prot plant protein database (Universal Protein Resource, ND).	hypothetical protein KY290_019030	2147	10	0.0	84.31	8	P:GO:0000731; P:GO:0006261; F:GO:0003677; F:GO:0005524; F:GO:0008047; F:GO:0016887; F:GO:0017116; C:GO:0005634	P:DNA synthesis involved in DNA repair; P:DNA-templated DNA replication; F:DNA binding; F:ATP binding; F:enzyme activator activity; F:ATP hydrolysis activity; F:single-stranded DNA helicase activity; C:nucleus	EC:3.6.1.15	nucleoside-triphosphate phosphatase	0	0
188				Soltu.DM.03G032570.1	56448311	56449036	EF-TU_receptor	Arabidopsis proteome (Lamesch et al., 2012), the PFAM database v32 (El-Gebali et al., 2019), and the Swiss-Prot plant protein database (Universal Protein Resource, ND).	hypothetical protein KY290_019032	726	4	2.25E-65	91.4	0	0	0	0	0	0	0
189				Soltu.DM.03G032590.1	56456549	56463755	dual_specificity_protein_phosphatase_family_protein	Arabidopsis proteome (Lamesch et al., 2012), the PFAM database v32 (El-Gebali et al., 2019), and the Swiss-Prot plant protein database (Universal Protein Resource, ND).	PREDICTED: dual specificity protein phosphatase PHS1 isoform X2	7207	20	7.01E-245	45.77	2	P:GO:0050794; F:GO:0004722	P:regulation of cellular process; F:protein serine/threonine phosphatase activity	EC:3.1.3.16	protein-serine/threonine phosphatase	0	0
190				Soltu.DM.03G032600.1	56465229	56466280	CLPC_homologue	Arabidopsis proteome (Lamesch et al., 2012), the PFAM database v32 (El-Gebali et al., 2019), and the Swiss-Prot plant protein database (Universal Protein Resource, ND).	hypothetical protein KY284_017996	1052	18	4.05E-72	82.51	4	P:GO:0034605; F:GO:0005524; F:GO:0016887; C:GO:0009507	P:cellular response to heat; F:ATP binding; F:ATP hydrolysis activity; C:chloroplast	EC:3.6.1.15	nucleoside-triphosphate phosphatase	0	0
191				Soltu.DM.03G032610.1	56469339	56470854	CLPC_homologue	Arabidopsis proteome (Lamesch et al., 2012), the PFAM database v32 (El-Gebali et al., 2019), and the Swiss-Prot plant protein database (Universal Protein Resource, ND).	PREDICTED: ATP-dependent Clp protease ATP-binding subunit ClpA homolog CD4A, chloroplastic-like	1516	20	2.41E-107	77.76	3	P:GO:0034605; F:GO:0016887; C:GO:0005737	P:cellular response to heat; F:ATP hydrolysis activity; C:cytoplasm	EC:3.6.1.15	nucleoside-triphosphate phosphatase	0	0
192				Soltu.DM.03G032620.1	56471690	56475518	serine_carboxypeptidase-like	Arabidopsis proteome (Lamesch et al., 2012), the PFAM database v32 (El-Gebali et al., 2019), and the Swiss-Prot plant protein database (Universal Protein Resource, ND).	hypothetical protein KY290_019036	3829	20	1.16E-60	59.27	3	P:GO:0006508; F:GO:0004185; C:GO:0110165	P:proteolysis; F:serine-type carboxypeptidase activity; C:cellular anatomical structure	EC:3.4.16	Acting on peptide bonds (peptidases)	0	0
193				Soltu.DM.03G032630.1	56479375	56481406	RNA_polymerase_Rpb7-like,_N-terminal_domain	Arabidopsis proteome (Lamesch et al., 2012), the PFAM database v32 (El-Gebali et al., 2019), and the Swiss-Prot plant protein database (Universal Protein Resource, ND).	PREDICTED: DNA-directed RNA polymerase V subunit 7-like	2032	20	8.21E-117	91.03	4	P:GO:0006352; F:GO:0003697; F:GO:0003727; C:GO:0000419	P:DNA-templated transcription initiation; F:single-stranded DNA binding; F:single-stranded RNA binding; C:RNA polymerase V complex	0	0	0	0
194				Soltu.DM.03G032640.1	56481836	56491425	Coiled-coil_domain-containing_protein_SCD2	Arabidopsis proteome (Lamesch et al., 2012), the PFAM database v32 (El-Gebali et al., 2019), and the Swiss-Prot plant protein database (Universal Protein Resource, ND).	PREDICTED: coiled-coil domain-containing protein SCD2	9590	5	1.48E-55	91.65	1	P:GO:0000911	P:cytokinesis by cell plate formation	0	0	0	0
195				Soltu.DM.03G032650.2	56496862	56498448	acyl_carrier_protein	Arabidopsis proteome (Lamesch et al., 2012), the PFAM database v32 (El-Gebali et al., 2019), and the Swiss-Prot plant protein database (Universal Protein Resource, ND).	-	1587	0	0	0	0	0	0	0	0	0	0
196				Soltu.DM.03G032660.1	56500334	56504675	NF-X-like	Arabidopsis proteome (Lamesch et al., 2012), the PFAM database v32 (El-Gebali et al., 2019), and the Swiss-Prot plant protein database (Universal Protein Resource, ND).	PREDICTED: NF-X1-type zinc finger protein NFXL1	4342	20	0.0	79.89	13	P:GO:0006357; P:GO:0009642; P:GO:0009651; P:GO:0009697; P:GO:0010188; P:GO:0010310; P:GO:0042742; F:GO:0000977; F:GO:0000981; F:GO:0003729; F:GO:0005515; F:GO:0008270; C:GO:0005634	P:regulation of transcription by RNA polymerase II; P:response to light intensity; P:response to salt stress; P:salicylic acid biosynthetic process; P:response to microbial phytotoxin; P:regulation of hydrogen peroxide metabolic process; P:defense response to bacterium; F:RNA polymerase II transcription regulatory region sequence-specific DNA binding; F:DNA-binding transcription factor activity, …	0	0	0	0
197				Soltu.DM.03G032670.2	56504906	56521409	Insulinase_(Peptidase_family_M16)_family_protein	Arabidopsis proteome (Lamesch et al., 2012), the PFAM database v32 (El-Gebali et al., 2019), and the Swiss-Prot plant protein database (Universal Protein Resource, ND).	PREDICTED: uncharacterized protein LOC102586437 isoform X2	16504	20	3.12E-62	39.94	9	P:GO:0006508; P:GO:0009793; F:GO:0003729; F:GO:0008237; F:GO:0046872; C:GO:0005739; C:GO:0009507; C:GO:0009536; C:GO:0009570	P:proteolysis; P:embryo development ending in seed dormancy; F:mRNA binding; F:metallopeptidase activity; F:metal ion binding; C:mitochondrion; C:chloroplast; C:plastid; C:chloroplast stroma	0	0	0	0
198				Soltu.DM.03G032680.1	56523349	56525172	conserved_hypothetical_protein	Arabidopsis proteome (Lamesch et al., 2012), the PFAM database v32 (El-Gebali et al., 2019), and the Swiss-Prot plant protein database (Universal Protein Resource, ND).	-	1824	0	0	0	0	0	0	0	0	0	0
199				Soltu.DM.03G032690.1	56532531	56534906	nudix_hydrolase_homolog	Arabidopsis proteome (Lamesch et al., 2012), the PFAM database v32 (El-Gebali et al., 2019), and the Swiss-Prot plant protein database (Universal Protein Resource, ND).	PREDICTED: nudix hydrolase 18, mitochondrial-like isoform X1	2376	14	4.38E-137	73.64	4	F:GO:0016462; F:GO:0046872; C:GO:0005634; C:GO:0005737	F:pyrophosphatase activity; F:metal ion binding; C:nucleus; C:cytoplasm	EC:3.6.1	Acting on acid anhydrides	0	0
200				Soltu.DM.03G032700.1	56537735	56540349	Zinc-finger_domain_of_monoamine-oxidase_A_repressor_R1	Arabidopsis proteome (Lamesch et al., 2012), the PFAM database v32 (El-Gebali et al., 2019), and the Swiss-Prot plant protein database (Universal Protein Resource, ND).	PREDICTED: cell division cycle-associated protein 7-like	2615	5	8.37E-33	89.59	3	P:GO:0006355; C:GO:0005634; C:GO:0005737	P:regulation of DNA-templated transcription; C:nucleus; C:cytoplasm	0	0	0	0
201				Soltu.DM.03G032710.4	56541544	56543765	Zinc-finger_domain_of_monoamine-oxidase_A_repressor_R1	Arabidopsis proteome (Lamesch et al., 2012), the PFAM database v32 (El-Gebali et al., 2019), and the Swiss-Prot plant protein database (Universal Protein Resource, ND).	PREDICTED: cell division cycle-associated protein 7-like	2222	3	1.34E-35	72.97	1	C:GO:0005622	C:intracellular anatomical structure	0	0	0	0
202				Soltu.DM.03G032720.1	56545253	56551576	Molecular_chaperone_Hsp40/DnaJ_family_protein	Arabidopsis proteome (Lamesch et al., 2012), the PFAM database v32 (El-Gebali et al., 2019), and the Swiss-Prot plant protein database (Universal Protein Resource, ND).	PREDICTED: chaperone protein DnaJ	6324	4	7.25E-51	44.04	10	P:GO:0006457; P:GO:0009408; P:GO:0042026; P:GO:0051085; F:GO:0005524; F:GO:0008270; F:GO:0031072; F:GO:0051082; C:GO:0005737; C:GO:0016020	P:protein folding; P:response to heat; P:protein refolding; P:chaperone cofactor-dependent protein refolding; F:ATP binding; F:zinc ion binding; F:heat shock protein binding; F:unfolded protein binding; C:cytoplasm; C:membrane	0	0	0	0
203				Soltu.DM.03G032730.1	56556756	56559871	receptor-like_kinase	Arabidopsis proteome (Lamesch et al., 2012), the PFAM database v32 (El-Gebali et al., 2019), and the Swiss-Prot plant protein database (Universal Protein Resource, ND).	PREDICTED: probable inactive receptor kinase At1g48480 isoform X1	3116	20	1.37E-233	83.63	4	P:GO:0050832; F:GO:0004672; F:GO:0005524; C:GO:0005886	P:defense response to fungus; F:protein kinase activity; F:ATP binding; C:plasma membrane	EC:2.7.1	Transferring phosphorus-containing groups	0	0
204				Soltu.DM.03G032740.1	56566006	56567012	global_transcription_factor_group_E4	Arabidopsis proteome (Lamesch et al., 2012), the PFAM database v32 (El-Gebali et al., 2019), and the Swiss-Prot plant protein database (Universal Protein Resource, ND).	hypothetical protein KY284_019093	1007	12	1.69E-114	81.43	0	0	0	0	0	0	0
205				Soltu.DM.03G032760.1	56569976	56588433	Protein_kinase_superfamily_protein	Arabidopsis proteome (Lamesch et al., 2012), the PFAM database v32 (El-Gebali et al., 2019), and the Swiss-Prot plant protein database (Universal Protein Resource, ND).	hypothetical protein KY290_020178	18458	20	2.74E-290	80.86	8	P:GO:0035556; F:GO:0004674; F:GO:0005515; F:GO:0005524; F:GO:0140995; F:GO:0140996; F:GO:0140998; C:GO:0035618	P:intracellular signal transduction; F:protein serine/threonine kinase activity; F:protein binding; F:ATP binding; F:histone H2A kinase activity; F:histone H3 kinase activity; F:histone H2B kinase activity; C:root hair	EC:2.7.11	Transferring phosphorus-containing groups	0	0
206	%Ntub High N	S08_44881886	T/C	Soltu.DM.08G016510.1	44627540	44633846	hypothetical_protein	Arabidopsis proteome (Lamesch et al., 2012), the PFAM database v32 (El-Gebali et al., 2019), and the Swiss-Prot plant protein database (Universal Protein Resource, ND).	hypothetical protein KY289_012322	5455	20	2.49E-57	74.28	5	P:GO:0009833; P:GO:0030244; F:GO:0016759; C:GO:0005886; C:GO:0012505	P:plant-type primary cell wall biogenesis; P:cellulose biosynthetic process; F:cellulose synthase activity; C:plasma membrane; C:endomembrane system	EC:2.4.1	Glycosyltransferases	0	0
207				Soltu.DM.08G016520.1	44634504	44636440	hypothetical_protein	Arabidopsis proteome (Lamesch et al., 2012), the PFAM database v32 (El-Gebali et al., 2019), and the Swiss-Prot plant protein database (Universal Protein Resource, ND).	hypothetical protein KY289_012322	5455	20	2.49E-57	74.28	5	P:GO:0009833; P:GO:0030244; F:GO:0016759; C:GO:0005886; C:GO:0012505	P:plant-type primary cell wall biogenesis; P:cellulose biosynthetic process; F:cellulose synthase activity; C:plasma membrane; C:endomembrane system	EC:2.4.1	Glycosyltransferases	0	0
208				Soltu.DM.08G016530.1	44659772	44660592	nucleolar_essential_protein-related	Arabidopsis proteome (Lamesch et al., 2012), the PFAM database v32 (El-Gebali et al., 2019), and the Swiss-Prot plant protein database (Universal Protein Resource, ND).	hypothetical protein KY289_012322	5455	20	2.49E-57	74.28	5	P:GO:0009833; P:GO:0030244; F:GO:0016759; C:GO:0005886; C:GO:0012505	P:plant-type primary cell wall biogenesis; P:cellulose biosynthetic process; F:cellulose synthase activity; C:plasma membrane; C:endomembrane system	EC:2.4.1	Glycosyltransferases	0	0
209				Soltu.DM.08G016540.1	44708227	44708967	hypothetical_protein	Arabidopsis proteome (Lamesch et al., 2012), the PFAM database v32 (El-Gebali et al., 2019), and the Swiss-Prot plant protein database (Universal Protein Resource, ND).	hypothetical protein KY289_012322	5455	20	2.49E-57	74.28	5	P:GO:0009833; P:GO:0030244; F:GO:0016759; C:GO:0005886; C:GO:0012505	P:plant-type primary cell wall biogenesis; P:cellulose biosynthetic process; F:cellulose synthase activity; C:plasma membrane; C:endomembrane system	EC:2.4.1	Glycosyltransferases	0	0
210				Soltu.DM.08G016550.1	44710513	44717069	hypothetical_protein	Arabidopsis proteome (Lamesch et al., 2012), the PFAM database v32 (El-Gebali et al., 2019), and the Swiss-Prot plant protein database (Universal Protein Resource, ND).	hypothetical protein KY289_012322	5455	20	2.49E-57	74.28	5	P:GO:0009833; P:GO:0030244; F:GO:0016759; C:GO:0005886; C:GO:0012505	P:plant-type primary cell wall biogenesis; P:cellulose biosynthetic process; F:cellulose synthase activity; C:plasma membrane; C:endomembrane system	EC:2.4.1	Glycosyltransferases	0	0
211				Soltu.DM.08G016560.1	44720243	44728407	hypothetical_protein	Arabidopsis proteome (Lamesch et al., 2012), the PFAM database v32 (El-Gebali et al., 2019), and the Swiss-Prot plant protein database (Universal Protein Resource, ND).	hypothetical protein KY289_012322	5455	20	2.49E-57	74.28	5	P:GO:0009833; P:GO:0030244; F:GO:0016759; C:GO:0005886; C:GO:0012505	P:plant-type primary cell wall biogenesis; P:cellulose biosynthetic process; F:cellulose synthase activity; C:plasma membrane; C:endomembrane system	EC:2.4.1	Glycosyltransferases	0	0
212				Soltu.DM.08G016570.1	44736349	44737538	hypothetical_protein	Arabidopsis proteome (Lamesch et al., 2012), the PFAM database v32 (El-Gebali et al., 2019), and the Swiss-Prot plant protein database (Universal Protein Resource, ND).	hypothetical protein KY289_012322	5455	20	2.49E-57	74.28	5	P:GO:0009833; P:GO:0030244; F:GO:0016759; C:GO:0005886; C:GO:0012505	P:plant-type primary cell wall biogenesis; P:cellulose biosynthetic process; F:cellulose synthase activity; C:plasma membrane; C:endomembrane system	EC:2.4.1	Glycosyltransferases	0	0
213				Soltu.DM.08G016580.1	44763114	44764589	hypothetical_protein	Arabidopsis proteome (Lamesch et al., 2012), the PFAM database v32 (El-Gebali et al., 2019), and the Swiss-Prot plant protein database (Universal Protein Resource, ND).	hypothetical protein KY289_012322	5455	20	2.49E-57	74.28	5	P:GO:0009833; P:GO:0030244; F:GO:0016759; C:GO:0005886; C:GO:0012505	P:plant-type primary cell wall biogenesis; P:cellulose biosynthetic process; F:cellulose synthase activity; C:plasma membrane; C:endomembrane system	EC:2.4.1	Glycosyltransferases	0	0
214				Soltu.DM.08G016590.1	44767310	44767844	hypothetical_protein	Arabidopsis proteome (Lamesch et al., 2012), the PFAM database v32 (El-Gebali et al., 2019), and the Swiss-Prot plant protein database (Universal Protein Resource, ND).	hypothetical protein KY289_012322	5455	20	2.49E-57	74.28	5	P:GO:0009833; P:GO:0030244; F:GO:0016759; C:GO:0005886; C:GO:0012505	P:plant-type primary cell wall biogenesis; P:cellulose biosynthetic process; F:cellulose synthase activity; C:plasma membrane; C:endomembrane system	EC:2.4.1	Glycosyltransferases	0	0
215				Soltu.DM.08G016610.1	44785219	44786184	hypothetical_protein	Arabidopsis proteome (Lamesch et al., 2012), the PFAM database v32 (El-Gebali et al., 2019), and the Swiss-Prot plant protein database (Universal Protein Resource, ND).	hypothetical protein KY289_012322	5455	20	2.49E-57	74.28	5	P:GO:0009833; P:GO:0030244; F:GO:0016759; C:GO:0005886; C:GO:0012505	P:plant-type primary cell wall biogenesis; P:cellulose biosynthetic process; F:cellulose synthase activity; C:plasma membrane; C:endomembrane system	EC:2.4.1	Glycosyltransferases	0	0
216				Soltu.DM.08G016650.1	44846648	44847712	hypothetical_protein	Arabidopsis proteome (Lamesch et al., 2012), the PFAM database v32 (El-Gebali et al., 2019), and the Swiss-Prot plant protein database (Universal Protein Resource, ND).	hypothetical protein KY289_012322	5455	20	2.49E-57	74.28	5	P:GO:0009833; P:GO:0030244; F:GO:0016759; C:GO:0005886; C:GO:0012505	P:plant-type primary cell wall biogenesis; P:cellulose biosynthetic process; F:cellulose synthase activity; C:plasma membrane; C:endomembrane system	EC:2.4.1	Glycosyltransferases	0	0
217				Soltu.DM.08G016670.1	44852784	44860432	hypothetical_protein	Arabidopsis proteome (Lamesch et al., 2012), the PFAM database v32 (El-Gebali et al., 2019), and the Swiss-Prot plant protein database (Universal Protein Resource, ND).	hypothetical protein KY289_012322	5455	20	2.49E-57	74.28	5	P:GO:0009833; P:GO:0030244; F:GO:0016759; C:GO:0005886; C:GO:0012505	P:plant-type primary cell wall biogenesis; P:cellulose biosynthetic process; F:cellulose synthase activity; C:plasma membrane; C:endomembrane system	EC:2.4.1	Glycosyltransferases	0	0
218				Soltu.DM.08G016680.1	44875533	44880744	Seven_transmembrane_MLO_family_protein	Arabidopsis proteome (Lamesch et al., 2012), the PFAM database v32 (El-Gebali et al., 2019), and the Swiss-Prot plant protein database (Universal Protein Resource, ND).	hypothetical protein KY289_012322	5455	20	2.49E-57	74.28	5	P:GO:0009833; P:GO:0030244; F:GO:0016759; C:GO:0005886; C:GO:0012505	P:plant-type primary cell wall biogenesis; P:cellulose biosynthetic process; F:cellulose synthase activity; C:plasma membrane; C:endomembrane system	EC:2.4.1	Glycosyltransferases	0	0
219				Soltu.DM.08G016690.1	44881111	44885769	Seven_transmembrane_MLO_family_protein	Arabidopsis proteome (Lamesch et al., 2012), the PFAM database v32 (El-Gebali et al., 2019), and the Swiss-Prot plant protein database (Universal Protein Resource, ND).	hypothetical protein KY289_012322	5455	20	2.49E-57	74.28	5	P:GO:0009833; P:GO:0030244; F:GO:0016759; C:GO:0005886; C:GO:0012505	P:plant-type primary cell wall biogenesis; P:cellulose biosynthetic process; F:cellulose synthase activity; C:plasma membrane; C:endomembrane system	EC:2.4.1	Glycosyltransferases	0	0
220				Soltu.DM.08G016700.1	44894710	44895388	enolase	Arabidopsis proteome (Lamesch et al., 2012), the PFAM database v32 (El-Gebali et al., 2019), and the Swiss-Prot plant protein database (Universal Protein Resource, ND).	hypothetical protein KY289_012322	5455	20	2.49E-57	74.28	5	P:GO:0009833; P:GO:0030244; F:GO:0016759; C:GO:0005886; C:GO:0012505	P:plant-type primary cell wall biogenesis; P:cellulose biosynthetic process; F:cellulose synthase activity; C:plasma membrane; C:endomembrane system	EC:2.4.1	Glycosyltransferases	0	0
221				Soltu.DM.08G016710.2	44931853	44939721	RING/U-box_superfamily_protein	Arabidopsis proteome (Lamesch et al., 2012), the PFAM database v32 (El-Gebali et al., 2019), and the Swiss-Prot plant protein database (Universal Protein Resource, ND).	hypothetical protein KY289_012322	5455	20	2.49E-57	74.28	5	P:GO:0009833; P:GO:0030244; F:GO:0016759; C:GO:0005886; C:GO:0012505	P:plant-type primary cell wall biogenesis; P:cellulose biosynthetic process; F:cellulose synthase activity; C:plasma membrane; C:endomembrane system	EC:2.4.1	Glycosyltransferases	0	0
222				Soltu.DM.08G016720.1	44942462	44944107	cytochrome_p450_79a2	Arabidopsis proteome (Lamesch et al., 2012), the PFAM database v32 (El-Gebali et al., 2019), and the Swiss-Prot plant protein database (Universal Protein Resource, ND).	hypothetical protein KY289_012322	5455	20	2.49E-57	74.28	5	P:GO:0009833; P:GO:0030244; F:GO:0016759; C:GO:0005886; C:GO:0012505	P:plant-type primary cell wall biogenesis; P:cellulose biosynthetic process; F:cellulose synthase activity; C:plasma membrane; C:endomembrane system	EC:2.4.1	Glycosyltransferases	0	0
223				Soltu.DM.08G016730.1	44951749	44953954	DNAJ_heat_shock_family_protein	Arabidopsis proteome (Lamesch et al., 2012), the PFAM database v32 (El-Gebali et al., 2019), and the Swiss-Prot plant protein database (Universal Protein Resource, ND).	hypothetical protein KY289_012322	5455	20	2.49E-57	74.28	5	P:GO:0009833; P:GO:0030244; F:GO:0016759; C:GO:0005886; C:GO:0012505	P:plant-type primary cell wall biogenesis; P:cellulose biosynthetic process; F:cellulose synthase activity; C:plasma membrane; C:endomembrane system	EC:2.4.1	Glycosyltransferases	0	0
224				Soltu.DM.08G016750.1	44959195	44961917	hypothetical_protein	Arabidopsis proteome (Lamesch et al., 2012), the PFAM database v32 (El-Gebali et al., 2019), and the Swiss-Prot plant protein database (Universal Protein Resource, ND).	hypothetical protein KY289_012322	5455	20	2.49E-57	74.28	5	P:GO:0009833; P:GO:0030244; F:GO:0016759; C:GO:0005886; C:GO:0012505	P:plant-type primary cell wall biogenesis; P:cellulose biosynthetic process; F:cellulose synthase activity; C:plasma membrane; C:endomembrane system	EC:2.4.1	Glycosyltransferases	0	0
225				Soltu.DM.08G016760.1	44992925	44995077	receptor_like_protein	Arabidopsis proteome (Lamesch et al., 2012), the PFAM database v32 (El-Gebali et al., 2019), and the Swiss-Prot plant protein database (Universal Protein Resource, ND).	hypothetical protein KY289_012322	5455	20	2.49E-57	74.28	5	P:GO:0009833; P:GO:0030244; F:GO:0016759; C:GO:0005886; C:GO:0012505	P:plant-type primary cell wall biogenesis; P:cellulose biosynthetic process; F:cellulose synthase activity; C:plasma membrane; C:endomembrane system	EC:2.4.1	Glycosyltransferases	0	0
226				Soltu.DM.08G016770.1	44997709	44999835	Leucine-rich_repeat_receptor-like_protein_kinase_family_protein	Arabidopsis proteome (Lamesch et al., 2012), the PFAM database v32 (El-Gebali et al., 2019), and the Swiss-Prot plant protein database (Universal Protein Resource, ND).	hypothetical protein KY289_012322	5455	20	2.49E-57	74.28	5	P:GO:0009833; P:GO:0030244; F:GO:0016759; C:GO:0005886; C:GO:0012505	P:plant-type primary cell wall biogenesis; P:cellulose biosynthetic process; F:cellulose synthase activity; C:plasma membrane; C:endomembrane system	EC:2.4.1	Glycosyltransferases	0	0
227				Soltu.DM.08G016780.2	45004480	45010142	CTC-interacting_domain	Arabidopsis proteome (Lamesch et al., 2012), the PFAM database v32 (El-Gebali et al., 2019), and the Swiss-Prot plant protein database (Universal Protein Resource, ND).	hypothetical protein KY289_012322	5455	20	2.49E-57	74.28	5	P:GO:0009833; P:GO:0030244; F:GO:0016759; C:GO:0005886; C:GO:0012505	P:plant-type primary cell wall biogenesis; P:cellulose biosynthetic process; F:cellulose synthase activity; C:plasma membrane; C:endomembrane system	EC:2.4.1	Glycosyltransferases	0	0
228				Soltu.DM.08G016790.1	45016693	45020718	RNA-binding_(RRM/RBD/RNP_motifs)_family_protein	Arabidopsis proteome (Lamesch et al., 2012), the PFAM database v32 (El-Gebali et al., 2019), and the Swiss-Prot plant protein database (Universal Protein Resource, ND).	hypothetical protein KY289_012322	5455	20	2.49E-57	74.28	5	P:GO:0009833; P:GO:0030244; F:GO:0016759; C:GO:0005886; C:GO:0012505	P:plant-type primary cell wall biogenesis; P:cellulose biosynthetic process; F:cellulose synthase activity; C:plasma membrane; C:endomembrane system	EC:2.4.1	Glycosyltransferases	0	0
229				Soltu.DM.08G016800.1	45021300	45021603	4-coumarate:CoA_ligase	Arabidopsis proteome (Lamesch et al., 2012), the PFAM database v32 (El-Gebali et al., 2019), and the Swiss-Prot plant protein database (Universal Protein Resource, ND).	hypothetical protein KY289_012322	5455	20	2.49E-57	74.28	5	P:GO:0009833; P:GO:0030244; F:GO:0016759; C:GO:0005886; C:GO:0012505	P:plant-type primary cell wall biogenesis; P:cellulose biosynthetic process; F:cellulose synthase activity; C:plasma membrane; C:endomembrane system	EC:2.4.1	Glycosyltransferases	0	0
230				Soltu.DM.08G016810.1	45022580	45026894	Transmembrane_protein_18_domain_containing_protein	Arabidopsis proteome (Lamesch et al., 2012), the PFAM database v32 (El-Gebali et al., 2019), and the Swiss-Prot plant protein database (Universal Protein Resource, ND).	hypothetical protein KY289_012322	5455	20	2.49E-57	74.28	5	P:GO:0009833; P:GO:0030244; F:GO:0016759; C:GO:0005886; C:GO:0012505	P:plant-type primary cell wall biogenesis; P:cellulose biosynthetic process; F:cellulose synthase activity; C:plasma membrane; C:endomembrane system	EC:2.4.1	Glycosyltransferases	0	0
231				Soltu.DM.08G016820.1	45029189	45043409	Mog1/PsbP/DUF1795-like_photosystem_II_reaction_center_PsbP_family_protein	Arabidopsis proteome (Lamesch et al., 2012), the PFAM database v32 (El-Gebali et al., 2019), and the Swiss-Prot plant protein database (Universal Protein Resource, ND).	hypothetical protein KY289_012322	5455	20	2.49E-57	74.28	5	P:GO:0009833; P:GO:0030244; F:GO:0016759; C:GO:0005886; C:GO:0012505	P:plant-type primary cell wall biogenesis; P:cellulose biosynthetic process; F:cellulose synthase activity; C:plasma membrane; C:endomembrane system	EC:2.4.1	Glycosyltransferases	0	0
232				Soltu.DM.08G016830.1	45052326	45060227	embryo_defective	Arabidopsis proteome (Lamesch et al., 2012), the PFAM database v32 (El-Gebali et al., 2019), and the Swiss-Prot plant protein database (Universal Protein Resource, ND).	hypothetical protein KY289_012322	5455	20	2.49E-57	74.28	5	P:GO:0009833; P:GO:0030244; F:GO:0016759; C:GO:0005886; C:GO:0012505	P:plant-type primary cell wall biogenesis; P:cellulose biosynthetic process; F:cellulose synthase activity; C:plasma membrane; C:endomembrane system	EC:2.4.1	Glycosyltransferases	0	0
233				Soltu.DM.08G016840.1	45066696	45069587	embryo_defective	Arabidopsis proteome (Lamesch et al., 2012), the PFAM database v32 (El-Gebali et al., 2019), and the Swiss-Prot plant protein database (Universal Protein Resource, ND).	hypothetical protein KY289_012322	5455	20	2.49E-57	74.28	5	P:GO:0009833; P:GO:0030244; F:GO:0016759; C:GO:0005886; C:GO:0012505	P:plant-type primary cell wall biogenesis; P:cellulose biosynthetic process; F:cellulose synthase activity; C:plasma membrane; C:endomembrane system	EC:2.4.1	Glycosyltransferases	0	0
234				Soltu.DM.08G016850.1	45078411	45099322	embryo_defective	Arabidopsis proteome (Lamesch et al., 2012), the PFAM database v32 (El-Gebali et al., 2019), and the Swiss-Prot plant protein database (Universal Protein Resource, ND).	hypothetical protein KY289_012322	5455	20	2.49E-57	74.28	5	P:GO:0009833; P:GO:0030244; F:GO:0016759; C:GO:0005886; C:GO:0012505	P:plant-type primary cell wall biogenesis; P:cellulose biosynthetic process; F:cellulose synthase activity; C:plasma membrane; C:endomembrane system	EC:2.4.1	Glycosyltransferases	0	0
235				Soltu.DM.08G016860.1	45107991	45111439	conserved_hypothetical_protein	Arabidopsis proteome (Lamesch et al., 2012), the PFAM database v32 (El-Gebali et al., 2019), and the Swiss-Prot plant protein database (Universal Protein Resource, ND).	hypothetical protein KY289_012322	5455	20	2.49E-57	74.28	5	P:GO:0009833; P:GO:0030244; F:GO:0016759; C:GO:0005886; C:GO:0012505	P:plant-type primary cell wall biogenesis; P:cellulose biosynthetic process; F:cellulose synthase activity; C:plasma membrane; C:endomembrane system	EC:2.4.1	Glycosyltransferases	0	0
236				Soltu.DM.08G016870.1	45115464	45118987	conserved_hypothetical_protein	Arabidopsis proteome (Lamesch et al., 2012), the PFAM database v32 (El-Gebali et al., 2019), and the Swiss-Prot plant protein database (Universal Protein Resource, ND).	hypothetical protein KY289_012322	5455	20	2.49E-57	74.28	5	P:GO:0009833; P:GO:0030244; F:GO:0016759; C:GO:0005886; C:GO:0012505	P:plant-type primary cell wall biogenesis; P:cellulose biosynthetic process; F:cellulose synthase activity; C:plasma membrane; C:endomembrane system	EC:2.4.1	Glycosyltransferases	0	0
237	%Ntub Low N	S04_7385009	C/A	Soltu.DM.04G006830.2	7137022	7142440	threonine_aldolase	Arabidopsis proteome (Lamesch et al., 2012), the PFAM database v32 (El-Gebali et al., 2019), and the Swiss-Prot plant protein database (Universal Protein Resource, ND).	hypothetical protein KY289_022297	5419	20	7.47E-92	71.86	4	P:GO:0006545; P:GO:0006567; F:GO:0008732; C:GO:0005829	P:glycine biosynthetic process; P:threonine catabolic process; F:L-allo-threonine aldolase activity; C:cytosol	EC:4.1.2.49; EC:4.1.2.5	L-allo-threonine aldolase; L-threonine aldolase	0	0
238				Soltu.DM.04G006840.1	7144279	7152973	SWIM_zinc_finger_family_protein	Arabidopsis proteome (Lamesch et al., 2012), the PFAM database v32 (El-Gebali et al., 2019), and the Swiss-Prot plant protein database (Universal Protein Resource, ND).	PREDICTED: uncharacterized protein LOC102587868	8695	20	4.81E-284	60.19	1	F:GO:0008270	F:zinc ion binding	0	0	0	0
239				Soltu.DM.04G006850.1	7156896	7159102	Protein_of_unknown_function_(DUF640)	Arabidopsis proteome (Lamesch et al., 2012), the PFAM database v32 (El-Gebali et al., 2019), and the Swiss-Prot plant protein database (Universal Protein Resource, ND).	PREDICTED: protein LIGHT-DEPENDENT SHORT HYPOCOTYLS 1-like	2207	20	5.21E-76	94.11	8	P:GO:0009299; P:GO:0009637; P:GO:0009826; P:GO:0010114; P:GO:0010218; P:GO:0090698; F:GO:0003677; C:GO:0005634	P:mRNA transcription; P:response to blue light; P:unidimensional cell growth; P:response to red light; P:response to far red light; P:post-embryonic plant morphogenesis; F:DNA binding; C:nucleus	0	0	0	0
240				Soltu.DM.04G006860.2	7169734	7173243	hypothetical_protein	Arabidopsis proteome (Lamesch et al., 2012), the PFAM database v32 (El-Gebali et al., 2019), and the Swiss-Prot plant protein database (Universal Protein Resource, ND).	hypothetical protein KY290_020630	3510	8	6.38E-60	78.98	0	0	0	0	0	0	0
241				Soltu.DM.04G006870.2	7175523	7183904	Transcription_factor_jumonji_(jmj)_family_protein_/_zinc_finger_(C5HC2_type)_family_protein	Arabidopsis proteome (Lamesch et al., 2012), the PFAM database v32 (El-Gebali et al., 2019), and the Swiss-Prot plant protein database (Universal Protein Resource, ND).	PREDICTED: putative lysine-specific demethylase JMJ16	8382	20	3.95E-274	53.79	8	P:GO:0006338; P:GO:0010468; P:GO:0032259; P:GO:0048731; F:GO:0008168; F:GO:0034647; C:GO:0000785; C:GO:0005634	P:chromatin remodeling; P:regulation of gene expression; P:methylation; P:system development; F:methyltransferase activity; F:histone H3K4me/H3K4me2/H3K4me3 demethylase activity; C:chromatin; C:nucleus	EC:2.1.1; EC:1.14.11.67	Transferring one-carbon groups; [histone H3]-trimethyl-L-lysine(4) demethylase	0	0
242				Soltu.DM.04G006880.1	7203015	7207444	Protein_of_unknown_function_(DUF1000)	Arabidopsis proteome (Lamesch et al., 2012), the PFAM database v32 (El-Gebali et al., 2019), and the Swiss-Prot plant protein database (Universal Protein Resource, ND).	PREDICTED: probable ubiquitin-conjugating enzyme E2 24	4430	8	6.15E-255	85.61	0	0	0	0	0	0	0
243				Soltu.DM.04G006890.1	7208069	7213062	RNA-binding_(RRM/RBD/RNP_motifs)_family_protein	Arabidopsis proteome (Lamesch et al., 2012), the PFAM database v32 (El-Gebali et al., 2019), and the Swiss-Prot plant protein database (Universal Protein Resource, ND).	-	4994	0	0	0	0	0	0	0	0	0	0
244				Soltu.DM.04G006900.1	7214249	7219229	RNA-binding_(RRM/RBD/RNP_motifs)_family_protein	Arabidopsis proteome (Lamesch et al., 2012), the PFAM database v32 (El-Gebali et al., 2019), and the Swiss-Prot plant protein database (Universal Protein Resource, ND).	hypothetical protein KY285_013100	4981	20	5.44E-71	53.74	0	0	0	0	0	0	0
245				Soltu.DM.04G006910.2	7220423	7224341	Protein_of_unknown_function_(DUF1000)	Arabidopsis proteome (Lamesch et al., 2012), the PFAM database v32 (El-Gebali et al., 2019), and the Swiss-Prot plant protein database (Universal Protein Resource, ND).	hypothetical protein KY290_020634	3919	8	4.71E-204	88.46	0	0	0	0	0	0	0
246				Soltu.DM.04G006920.1	7230907	7234765	RNA-binding_(RRM/RBD/RNP_motifs)_family_protein	Arabidopsis proteome (Lamesch et al., 2012), the PFAM database v32 (El-Gebali et al., 2019), and the Swiss-Prot plant protein database (Universal Protein Resource, ND).	hypothetical protein KY290_020635	3859	5	6.74E-35	60.53	0	0	0	0	0	0	0
247				Soltu.DM.04G006930.1	7235839	7240911	Pentatricopeptide_repeat_(PPR)_superfamily_protein	Arabidopsis proteome (Lamesch et al., 2012), the PFAM database v32 (El-Gebali et al., 2019), and the Swiss-Prot plant protein database (Universal Protein Resource, ND).	hypothetical protein KY290_020636	5073	6	1.46E-149	97.25	0	0	0	0	0	0	0
248				Soltu.DM.04G006940.1	7241001	7243468	Pentatricopeptide_repeat_(PPR-like)_superfamily_protein	Arabidopsis proteome (Lamesch et al., 2012), the PFAM database v32 (El-Gebali et al., 2019), and the Swiss-Prot plant protein database (Universal Protein Resource, ND).	PREDICTED: pentatricopeptide repeat-containing protein At3g04760, chloroplastic	2468	3	1.12E-108	93.72	1	F:GO:0003729	F:mRNA binding	0	0	0	0
249				Soltu.DM.04G006950.2	7252958	7267101	Calcium-binding_EF-hand_family_protein	Arabidopsis proteome (Lamesch et al., 2012), the PFAM database v32 (El-Gebali et al., 2019), and the Swiss-Prot plant protein database (Universal Protein Resource, ND).	hypothetical protein KY285_022085	14144	20	2.55E-38	69.66	2	F:GO:0019888; C:GO:0000159	F:protein phosphatase regulator activity; C:protein phosphatase type 2A complex	0	0	0	0
250				Soltu.DM.04G006960.1	7268008	7277843	endoribonucleases	Arabidopsis proteome (Lamesch et al., 2012), the PFAM database v32 (El-Gebali et al., 2019), and the Swiss-Prot plant protein database (Universal Protein Resource, ND).	PREDICTED: diphthine--ammonia ligase-like	9836	20	2.14E-126	49.59	2	P:GO:0017183; F:GO:0017178	P:protein histidyl modification to diphthamide; F:diphthine-ammonia ligase activity	0	0	0	0
251				Soltu.DM.04G006970.3	7281631	7287077	TATA_binding_protein_associated_factor_21kDa_subunit	Arabidopsis proteome (Lamesch et al., 2012), the PFAM database v32 (El-Gebali et al., 2019), and the Swiss-Prot plant protein database (Universal Protein Resource, ND).	hypothetical protein KY290_020639	5447	15	2.12E-48	89.0	9	P:GO:0006413; P:GO:0045893; P:GO:0051123; F:GO:0003713; F:GO:0003743; F:GO:0016251; F:GO:0046982; C:GO:0000124; C:GO:0005669	P:translational initiation; P:positive regulation of DNA-templated transcription; P:RNA polymerase II preinitiation complex assembly; F:transcription coactivator activity; F:translation initiation factor activity; F:RNA polymerase II general transcription initiation factor activity; F:protein heterodimerization activity; C:SAGA complex; C:transcription factor TFIID complex	0	0	0	0
252				Soltu.DM.04G006980.1	7287445	7289413	Ribosomal_protein_L33_family_protein	Arabidopsis proteome (Lamesch et al., 2012), the PFAM database v32 (El-Gebali et al., 2019), and the Swiss-Prot plant protein database (Universal Protein Resource, ND).	uncharacterized protein LOC101259734	1969	4	2.75E-29	99.58	4	P:GO:0006412; F:GO:0003735; C:GO:0005737; C:GO:0015934	P:translation; F:structural constituent of ribosome; C:cytoplasm; C:large ribosomal subunit	0	0	0	0
253				Soltu.DM.04G006990.1	7290646	7291466	UDP-glucose:flavonoid_3-o-glucosyltransferase	Arabidopsis proteome (Lamesch et al., 2012), the PFAM database v32 (El-Gebali et al., 2019), and the Swiss-Prot plant protein database (Universal Protein Resource, ND).	hypothetical protein KY285_019631	821	20	1.77E-142	75.52	1	F:GO:0035251	F:UDP-glucosyltransferase activity	EC:2.4.1	Glycosyltransferases	0	0
254				Soltu.DM.04G007000.1	7294644	7297733	UDP-glucose:flavonoid_3-o-glucosyltransferase	Arabidopsis proteome (Lamesch et al., 2012), the PFAM database v32 (El-Gebali et al., 2019), and the Swiss-Prot plant protein database (Universal Protein Resource, ND).	PREDICTED: UDP-glycosyltransferase 79B8-like isoform X1	3090	20	2.31E-265	55.28	2	F:GO:0016757; F:GO:0035251	F:glycosyltransferase activity; F:UDP-glucosyltransferase activity	0	0	0	0
255				Soltu.DM.04G007010.1	7298154	7307027	LisH/CRA/RING-U-box_domains-containing_protein	Arabidopsis proteome (Lamesch et al., 2012), the PFAM database v32 (El-Gebali et al., 2019), and the Swiss-Prot plant protein database (Universal Protein Resource, ND).	hypothetical protein KY290_020641	8874	9	1.56E-56	44.24	8	P:GO:0043161; F:GO:0004842; F:GO:0005515; F:GO:0008270; F:GO:0061630; C:GO:0005634; C:GO:0005737; C:GO:0034657	P:proteasome-mediated ubiquitin-dependent protein catabolic process; F:ubiquitin-protein transferase activity; F:protein binding; F:zinc ion binding; F:ubiquitin protein ligase activity; C:nucleus; C:cytoplasm; C:GID complex	0	0	0	0
256				Soltu.DM.04G007020.1	7308677	7312658	LisH/CRA/RING-U-box_domains-containing_protein	Arabidopsis proteome (Lamesch et al., 2012), the PFAM database v32 (El-Gebali et al., 2019), and the Swiss-Prot plant protein database (Universal Protein Resource, ND).	hypothetical protein KY284_019577	2559	20	0.0	88.45	0	0	0	0	0	0	0
257				Soltu.DM.04G007030.1	7320797	7324637	conserved_hypothetical_protein	Arabidopsis proteome (Lamesch et al., 2012), the PFAM database v32 (El-Gebali et al., 2019), and the Swiss-Prot plant protein database (Universal Protein Resource, ND).	hypothetical protein KY284_019577	2559	20	0.0	88.45	0	0	0	0	0	0	0
258				Soltu.DM.04G007070.1	7386884	7389695	hypothetical_protein	Arabidopsis proteome (Lamesch et al., 2012), the PFAM database v32 (El-Gebali et al., 2019), and the Swiss-Prot plant protein database (Universal Protein Resource, ND).	hypothetical protein KY284_019577	2559	20	0.0	88.45	0	0	0	0	0	0	0
259				Soltu.DM.04G007090.1	7444602	7446042	hypothetical_protein	Arabidopsis proteome (Lamesch et al., 2012), the PFAM database v32 (El-Gebali et al., 2019), and the Swiss-Prot plant protein database (Universal Protein Resource, ND).	hypothetical protein KY284_019577	2559	20	0.0	88.45	0	0	0	0	0	0	0
260				Soltu.DM.04G007100.1	7453820	7457772	conserved_hypothetical_protein	Arabidopsis proteome (Lamesch et al., 2012), the PFAM database v32 (El-Gebali et al., 2019), and the Swiss-Prot plant protein database (Universal Protein Resource, ND).	hypothetical protein KY284_019577	2559	20	0.0	88.45	0	0	0	0	0	0	0
261				Soltu.DM.04G007110.1	7460632	7461657	conserved_hypothetical_protein	Arabidopsis proteome (Lamesch et al., 2012), the PFAM database v32 (El-Gebali et al., 2019), and the Swiss-Prot plant protein database (Universal Protein Resource, ND).	hypothetical protein KY284_019577	2559	20	0.0	88.45	0	0	0	0	0	0	0
262				Soltu.DM.04G007120.1	7475164	7477338	ABC-2_type_transporter_family_protein	Arabidopsis proteome (Lamesch et al., 2012), the PFAM database v32 (El-Gebali et al., 2019), and the Swiss-Prot plant protein database (Universal Protein Resource, ND).	hypothetical protein KY284_019577	2559	20	0.0	88.45	0	0	0	0	0	0	0
263				Soltu.DM.04G007130.1	7480884	7483049	ABC-2_type_transporter_family_protein	Arabidopsis proteome (Lamesch et al., 2012), the PFAM database v32 (El-Gebali et al., 2019), and the Swiss-Prot plant protein database (Universal Protein Resource, ND).	hypothetical protein KY284_019577	2559	20	0.0	88.45	0	0	0	0	0	0	0
264				Soltu.DM.04G007140.2	7495380	7508254	WEB_family_protein_At5g16730,_chloroplastic	Arabidopsis proteome (Lamesch et al., 2012), the PFAM database v32 (El-Gebali et al., 2019), and the Swiss-Prot plant protein database (Universal Protein Resource, ND).	hypothetical protein KY284_019577	2559	20	0.0	88.45	0	0	0	0	0	0	0
265				Soltu.DM.04G007150.1	7512138	7520074	hypothetical_protein	Arabidopsis proteome (Lamesch et al., 2012), the PFAM database v32 (El-Gebali et al., 2019), and the Swiss-Prot plant protein database (Universal Protein Resource, ND).	hypothetical protein KY284_019577	2559	20	0.0	88.45	0	0	0	0	0	0	0
266				Soltu.DM.04G007160.2	7536043	7541886	Pectin_lyase-like_superfamily_protein	Arabidopsis proteome (Lamesch et al., 2012), the PFAM database v32 (El-Gebali et al., 2019), and the Swiss-Prot plant protein database (Universal Protein Resource, ND).	hypothetical protein KY284_019577	2559	20	0.0	88.45	0	0	0	0	0	0	0
267				Soltu.DM.04G007170.1	7541873	7545123	Ribosomal_L29_family_protein_	Arabidopsis proteome (Lamesch et al., 2012), the PFAM database v32 (El-Gebali et al., 2019), and the Swiss-Prot plant protein database (Universal Protein Resource, ND).	hypothetical protein KY284_019577	2559	20	0.0	88.45	0	0	0	0	0	0	0
268				Soltu.DM.04G007200.1	7558951	7559397	Nucleolar_GTP-binding_protein	Arabidopsis proteome (Lamesch et al., 2012), the PFAM database v32 (El-Gebali et al., 2019), and the Swiss-Prot plant protein database (Universal Protein Resource, ND).	hypothetical protein KY284_019577	2559	20	0.0	88.45	0	0	0	0	0	0	0
269				Soltu.DM.04G007210.1	7575536	7579828	alpha/beta-Hydrolases_superfamily_protein	Arabidopsis proteome (Lamesch et al., 2012), the PFAM database v32 (El-Gebali et al., 2019), and the Swiss-Prot plant protein database (Universal Protein Resource, ND).	hypothetical protein KY284_019577	2559	20	0.0	88.45	0	0	0	0	0	0	0
270				Soltu.DM.04G007220.1	7580235	7586568	Cleavage_and_polyadenylation_specificity_factor_(CPSF)_A_subunit_protein	Arabidopsis proteome (Lamesch et al., 2012), the PFAM database v32 (El-Gebali et al., 2019), and the Swiss-Prot plant protein database (Universal Protein Resource, ND).	hypothetical protein KY284_019577	2559	20	0.0	88.45	0	0	0	0	0	0	0
271				Soltu.DM.04G007230.1	7588621	7589810	Disease_resistance-responsive_(dirigent-like_protein)_family_protein	Arabidopsis proteome (Lamesch et al., 2012), the PFAM database v32 (El-Gebali et al., 2019), and the Swiss-Prot plant protein database (Universal Protein Resource, ND).	hypothetical protein KY284_019577	2559	20	0.0	88.45	0	0	0	0	0	0	0
272				Soltu.DM.04G007240.1	7601144	7603724	Plant_protein_1589_of_unknown_function_(A_thal_3526)_domain_containing_protein	Arabidopsis proteome (Lamesch et al., 2012), the PFAM database v32 (El-Gebali et al., 2019), and the Swiss-Prot plant protein database (Universal Protein Resource, ND).	hypothetical protein KY284_019577	2559	20	0.0	88.45	0	0	0	0	0	0	0
273				Soltu.DM.04G007250.1	7615720	7620601	Core-2/I-branching_beta-1,6-N-acetylglucosaminyltransferase_family_protein	Arabidopsis proteome (Lamesch et al., 2012), the PFAM database v32 (El-Gebali et al., 2019), and the Swiss-Prot plant protein database (Universal Protein Resource, ND).	hypothetical protein KY284_019577	2559	20	0.0	88.45	0	0	0	0	0	0	0
274				Soltu.DM.04G007260.1	7623999	7635980	P-glycoprotein	Arabidopsis proteome (Lamesch et al., 2012), the PFAM database v32 (El-Gebali et al., 2019), and the Swiss-Prot plant protein database (Universal Protein Resource, ND).	hypothetical protein KY284_019577	2559	20	0.0	88.45	0	0	0	0	0	0	0
275	%Ntub Low N	S08_44288427	T/C	Soltu.DM.08G016040.1	44046541	44047377	Protein_kinase_superfamily_protein	Arabidopsis proteome (Lamesch et al., 2012), the PFAM database v32 (El-Gebali et al., 2019), and the Swiss-Prot plant protein database (Universal Protein Resource, ND).	hypothetical protein KY289_012322	5455	20	2.49E-57	74.28	5	P:GO:0009833; P:GO:0030244; F:GO:0016759; C:GO:0005886; C:GO:0012505	P:plant-type primary cell wall biogenesis; P:cellulose biosynthetic process; F:cellulose synthase activity; C:plasma membrane; C:endomembrane system	EC:2.4.1	Glycosyltransferases	0	0
276				Soltu.DM.08G016050.1	44050323	44051084	GCIP-interacting_family_protein	Arabidopsis proteome (Lamesch et al., 2012), the PFAM database v32 (El-Gebali et al., 2019), and the Swiss-Prot plant protein database (Universal Protein Resource, ND).	hypothetical protein KY289_012322	5455	20	2.49E-57	74.28	5	P:GO:0009833; P:GO:0030244; F:GO:0016759; C:GO:0005886; C:GO:0012505	P:plant-type primary cell wall biogenesis; P:cellulose biosynthetic process; F:cellulose synthase activity; C:plasma membrane; C:endomembrane system	EC:2.4.1	Glycosyltransferases	0	0
277				Soltu.DM.08G016060.1	44053572	44056250	FAD/NAD(P)-binding_oxidoreductase_family_protein	Arabidopsis proteome (Lamesch et al., 2012), the PFAM database v32 (El-Gebali et al., 2019), and the Swiss-Prot plant protein database (Universal Protein Resource, ND).	hypothetical protein KY289_012322	5455	20	2.49E-57	74.28	5	P:GO:0009833; P:GO:0030244; F:GO:0016759; C:GO:0005886; C:GO:0012505	P:plant-type primary cell wall biogenesis; P:cellulose biosynthetic process; F:cellulose synthase activity; C:plasma membrane; C:endomembrane system	EC:2.4.1	Glycosyltransferases	0	0
278				Soltu.DM.08G016070.1	44057058	44061444	ATPase,_F0/V0_complex,_subunit_C_protein	Arabidopsis proteome (Lamesch et al., 2012), the PFAM database v32 (El-Gebali et al., 2019), and the Swiss-Prot plant protein database (Universal Protein Resource, ND).	hypothetical protein KY289_012322	5455	20	2.49E-57	74.28	5	P:GO:0009833; P:GO:0030244; F:GO:0016759; C:GO:0005886; C:GO:0012505	P:plant-type primary cell wall biogenesis; P:cellulose biosynthetic process; F:cellulose synthase activity; C:plasma membrane; C:endomembrane system	EC:2.4.1	Glycosyltransferases	0	0
279				Soltu.DM.08G016080.1	44067376	44071937	lipid_transfer_protein	Arabidopsis proteome (Lamesch et al., 2012), the PFAM database v32 (El-Gebali et al., 2019), and the Swiss-Prot plant protein database (Universal Protein Resource, ND).	hypothetical protein KY289_012322	5455	20	2.49E-57	74.28	5	P:GO:0009833; P:GO:0030244; F:GO:0016759; C:GO:0005886; C:GO:0012505	P:plant-type primary cell wall biogenesis; P:cellulose biosynthetic process; F:cellulose synthase activity; C:plasma membrane; C:endomembrane system	EC:2.4.1	Glycosyltransferases	0	0
280				Soltu.DM.08G016090.1	44079558	44080312	lipid_transfer_protein	Arabidopsis proteome (Lamesch et al., 2012), the PFAM database v32 (El-Gebali et al., 2019), and the Swiss-Prot plant protein database (Universal Protein Resource, ND).	hypothetical protein KY289_012322	5455	20	2.49E-57	74.28	5	P:GO:0009833; P:GO:0030244; F:GO:0016759; C:GO:0005886; C:GO:0012505	P:plant-type primary cell wall biogenesis; P:cellulose biosynthetic process; F:cellulose synthase activity; C:plasma membrane; C:endomembrane system	EC:2.4.1	Glycosyltransferases	0	0
281				Soltu.DM.08G016100.1	44082038	44082526	lipid_transfer_protein	Arabidopsis proteome (Lamesch et al., 2012), the PFAM database v32 (El-Gebali et al., 2019), and the Swiss-Prot plant protein database (Universal Protein Resource, ND).	hypothetical protein KY289_012322	5455	20	2.49E-57	74.28	5	P:GO:0009833; P:GO:0030244; F:GO:0016759; C:GO:0005886; C:GO:0012505	P:plant-type primary cell wall biogenesis; P:cellulose biosynthetic process; F:cellulose synthase activity; C:plasma membrane; C:endomembrane system	EC:2.4.1	Glycosyltransferases	0	0
282				Soltu.DM.08G016120.1	44097763	44098765	hypothetical_protein	Arabidopsis proteome (Lamesch et al., 2012), the PFAM database v32 (El-Gebali et al., 2019), and the Swiss-Prot plant protein database (Universal Protein Resource, ND).	hypothetical protein KY289_012322	5455	20	2.49E-57	74.28	5	P:GO:0009833; P:GO:0030244; F:GO:0016759; C:GO:0005886; C:GO:0012505	P:plant-type primary cell wall biogenesis; P:cellulose biosynthetic process; F:cellulose synthase activity; C:plasma membrane; C:endomembrane system	EC:2.4.1	Glycosyltransferases	0	0
283				Soltu.DM.08G016140.1	44114032	44114397	lipid_transfer_protein	Arabidopsis proteome (Lamesch et al., 2012), the PFAM database v32 (El-Gebali et al., 2019), and the Swiss-Prot plant protein database (Universal Protein Resource, ND).	hypothetical protein KY289_012322	5455	20	2.49E-57	74.28	5	P:GO:0009833; P:GO:0030244; F:GO:0016759; C:GO:0005886; C:GO:0012505	P:plant-type primary cell wall biogenesis; P:cellulose biosynthetic process; F:cellulose synthase activity; C:plasma membrane; C:endomembrane system	EC:2.4.1	Glycosyltransferases	0	0
284				Soltu.DM.08G016150.1	44116964	44117537	lipid_transfer_protein	Arabidopsis proteome (Lamesch et al., 2012), the PFAM database v32 (El-Gebali et al., 2019), and the Swiss-Prot plant protein database (Universal Protein Resource, ND).	hypothetical protein KY289_012322	5455	20	2.49E-57	74.28	5	P:GO:0009833; P:GO:0030244; F:GO:0016759; C:GO:0005886; C:GO:0012505	P:plant-type primary cell wall biogenesis; P:cellulose biosynthetic process; F:cellulose synthase activity; C:plasma membrane; C:endomembrane system	EC:2.4.1	Glycosyltransferases	0	0
285				Soltu.DM.08G016160.1	44127770	44130078	lipid_transfer_protein	Arabidopsis proteome (Lamesch et al., 2012), the PFAM database v32 (El-Gebali et al., 2019), and the Swiss-Prot plant protein database (Universal Protein Resource, ND).	hypothetical protein KY289_012322	5455	20	2.49E-57	74.28	5	P:GO:0009833; P:GO:0030244; F:GO:0016759; C:GO:0005886; C:GO:0012505	P:plant-type primary cell wall biogenesis; P:cellulose biosynthetic process; F:cellulose synthase activity; C:plasma membrane; C:endomembrane system	EC:2.4.1	Glycosyltransferases	0	0
286				Soltu.DM.08G016170.1	44131238	44138882	hypothetical_protein	Arabidopsis proteome (Lamesch et al., 2012), the PFAM database v32 (El-Gebali et al., 2019), and the Swiss-Prot plant protein database (Universal Protein Resource, ND).	hypothetical protein KY289_012322	5455	20	2.49E-57	74.28	5	P:GO:0009833; P:GO:0030244; F:GO:0016759; C:GO:0005886; C:GO:0012505	P:plant-type primary cell wall biogenesis; P:cellulose biosynthetic process; F:cellulose synthase activity; C:plasma membrane; C:endomembrane system	EC:2.4.1	Glycosyltransferases	0	0
287				Soltu.DM.08G016180.1	44143321	44143792	lipid_transfer_protein	Arabidopsis proteome (Lamesch et al., 2012), the PFAM database v32 (El-Gebali et al., 2019), and the Swiss-Prot plant protein database (Universal Protein Resource, ND).	hypothetical protein KY289_012322	5455	20	2.49E-57	74.28	5	P:GO:0009833; P:GO:0030244; F:GO:0016759; C:GO:0005886; C:GO:0012505	P:plant-type primary cell wall biogenesis; P:cellulose biosynthetic process; F:cellulose synthase activity; C:plasma membrane; C:endomembrane system	EC:2.4.1	Glycosyltransferases	0	0
288				Soltu.DM.08G016230.1	44185725	44187603	hypothetical_protein	Arabidopsis proteome (Lamesch et al., 2012), the PFAM database v32 (El-Gebali et al., 2019), and the Swiss-Prot plant protein database (Universal Protein Resource, ND).	hypothetical protein KY289_012322	5455	20	2.49E-57	74.28	5	P:GO:0009833; P:GO:0030244; F:GO:0016759; C:GO:0005886; C:GO:0012505	P:plant-type primary cell wall biogenesis; P:cellulose biosynthetic process; F:cellulose synthase activity; C:plasma membrane; C:endomembrane system	EC:2.4.1	Glycosyltransferases	0	0
289				Soltu.DM.08G016250.1	44194746	44195699	CW-type_Zinc_Finger	Arabidopsis proteome (Lamesch et al., 2012), the PFAM database v32 (El-Gebali et al., 2019), and the Swiss-Prot plant protein database (Universal Protein Resource, ND).	hypothetical protein KY289_012322	5455	20	2.49E-57	74.28	5	P:GO:0009833; P:GO:0030244; F:GO:0016759; C:GO:0005886; C:GO:0012505	P:plant-type primary cell wall biogenesis; P:cellulose biosynthetic process; F:cellulose synthase activity; C:plasma membrane; C:endomembrane system	EC:2.4.1	Glycosyltransferases	0	0
290				Soltu.DM.08G016260.1	44218960	44219910	CW-type_Zinc_Finger	Arabidopsis proteome (Lamesch et al., 2012), the PFAM database v32 (El-Gebali et al., 2019), and the Swiss-Prot plant protein database (Universal Protein Resource, ND).	hypothetical protein KY289_012322	5455	20	2.49E-57	74.28	5	P:GO:0009833; P:GO:0030244; F:GO:0016759; C:GO:0005886; C:GO:0012505	P:plant-type primary cell wall biogenesis; P:cellulose biosynthetic process; F:cellulose synthase activity; C:plasma membrane; C:endomembrane system	EC:2.4.1	Glycosyltransferases	0	0
291				Soltu.DM.08G016270.1	44242821	44243189	hypothetical_protein	Arabidopsis proteome (Lamesch et al., 2012), the PFAM database v32 (El-Gebali et al., 2019), and the Swiss-Prot plant protein database (Universal Protein Resource, ND).	hypothetical protein KY289_012322	5455	20	2.49E-57	74.28	5	P:GO:0009833; P:GO:0030244; F:GO:0016759; C:GO:0005886; C:GO:0012505	P:plant-type primary cell wall biogenesis; P:cellulose biosynthetic process; F:cellulose synthase activity; C:plasma membrane; C:endomembrane system	EC:2.4.1	Glycosyltransferases	0	0
292				Soltu.DM.08G016290.1	44258725	44262499	hypothetical_protein	Arabidopsis proteome (Lamesch et al., 2012), the PFAM database v32 (El-Gebali et al., 2019), and the Swiss-Prot plant protein database (Universal Protein Resource, ND).	hypothetical protein KY289_012322	5455	20	2.49E-57	74.28	5	P:GO:0009833; P:GO:0030244; F:GO:0016759; C:GO:0005886; C:GO:0012505	P:plant-type primary cell wall biogenesis; P:cellulose biosynthetic process; F:cellulose synthase activity; C:plasma membrane; C:endomembrane system	EC:2.4.1	Glycosyltransferases	0	0
293				Soltu.DM.08G016310.1	44266655	44267020	hypothetical_protein	Arabidopsis proteome (Lamesch et al., 2012), the PFAM database v32 (El-Gebali et al., 2019), and the Swiss-Prot plant protein database (Universal Protein Resource, ND).	hypothetical protein KY289_012322	5455	20	2.49E-57	74.28	5	P:GO:0009833; P:GO:0030244; F:GO:0016759; C:GO:0005886; C:GO:0012505	P:plant-type primary cell wall biogenesis; P:cellulose biosynthetic process; F:cellulose synthase activity; C:plasma membrane; C:endomembrane system	EC:2.4.1	Glycosyltransferases	0	0
294				Soltu.DM.08G016350.2	44376415	44377030	hypothetical_protein	Arabidopsis proteome (Lamesch et al., 2012), the PFAM database v32 (El-Gebali et al., 2019), and the Swiss-Prot plant protein database (Universal Protein Resource, ND).	hypothetical protein KY289_012322	5455	20	2.49E-57	74.28	5	P:GO:0009833; P:GO:0030244; F:GO:0016759; C:GO:0005886; C:GO:0012505	P:plant-type primary cell wall biogenesis; P:cellulose biosynthetic process; F:cellulose synthase activity; C:plasma membrane; C:endomembrane system	EC:2.4.1	Glycosyltransferases	0	0
295				Soltu.DM.08G016370.1	44431452	44438270	ABC-2_and_Plant_PDR_ABC-type_transporter_family_protein	Arabidopsis proteome (Lamesch et al., 2012), the PFAM database v32 (El-Gebali et al., 2019), and the Swiss-Prot plant protein database (Universal Protein Resource, ND).	hypothetical protein KY289_012322	5455	20	2.49E-57	74.28	5	P:GO:0009833; P:GO:0030244; F:GO:0016759; C:GO:0005886; C:GO:0012505	P:plant-type primary cell wall biogenesis; P:cellulose biosynthetic process; F:cellulose synthase activity; C:plasma membrane; C:endomembrane system	EC:2.4.1	Glycosyltransferases	0	0
296				Soltu.DM.08G016380.1	44448934	44455668	ABC-2_and_Plant_PDR_ABC-type_transporter_family_protein	Arabidopsis proteome (Lamesch et al., 2012), the PFAM database v32 (El-Gebali et al., 2019), and the Swiss-Prot plant protein database (Universal Protein Resource, ND).	hypothetical protein KY289_012322	5455	20	2.49E-57	74.28	5	P:GO:0009833; P:GO:0030244; F:GO:0016759; C:GO:0005886; C:GO:0012505	P:plant-type primary cell wall biogenesis; P:cellulose biosynthetic process; F:cellulose synthase activity; C:plasma membrane; C:endomembrane system	EC:2.4.1	Glycosyltransferases	0	0
297				Soltu.DM.08G016390.1	44458720	44459933	conserved_hypothetical_protein	Arabidopsis proteome (Lamesch et al., 2012), the PFAM database v32 (El-Gebali et al., 2019), and the Swiss-Prot plant protein database (Universal Protein Resource, ND).	hypothetical protein KY289_012322	5455	20	2.49E-57	74.28	5	P:GO:0009833; P:GO:0030244; F:GO:0016759; C:GO:0005886; C:GO:0012505	P:plant-type primary cell wall biogenesis; P:cellulose biosynthetic process; F:cellulose synthase activity; C:plasma membrane; C:endomembrane system	EC:2.4.1	Glycosyltransferases	0	0
298				Soltu.DM.08G016400.1	44534292	44534761	hypothetical_protein	Arabidopsis proteome (Lamesch et al., 2012), the PFAM database v32 (El-Gebali et al., 2019), and the Swiss-Prot plant protein database (Universal Protein Resource, ND).	hypothetical protein KY289_012322	5455	20	2.49E-57	74.28	5	P:GO:0009833; P:GO:0030244; F:GO:0016759; C:GO:0005886; C:GO:0012505	P:plant-type primary cell wall biogenesis; P:cellulose biosynthetic process; F:cellulose synthase activity; C:plasma membrane; C:endomembrane system	EC:2.4.1	Glycosyltransferases	0	0
299	%Ntub Low N	S12_53189889	C/A	Soltu.DM.12G023070.1	52952290	52953208	Receptor-like_protein_kinase-related_family_protein	Arabidopsis proteome (Lamesch et al., 2012), the PFAM database v32 (El-Gebali et al., 2019), and the Swiss-Prot plant protein database (Universal Protein Resource, ND).	PREDICTED: cysteine-rich repeat secretory protein 38-like	919	20	3.32E-180	73.74	2	P:GO:0009737; C:GO:0005576	P:response to abscisic acid; C:extracellular region	0	0	0	0
300				Soltu.DM.12G023080.1	52957917	52958651	Receptor-like_protein_kinase-related_family_protein	Arabidopsis proteome (Lamesch et al., 2012), the PFAM database v32 (El-Gebali et al., 2019), and the Swiss-Prot plant protein database (Universal Protein Resource, ND).	PREDICTED: cysteine-rich repeat secretory protein 38-like	735	20	1.65E-180	74.4	2	P:GO:0009737; C:GO:0005576	P:response to abscisic acid; C:extracellular region	0	0	0	0
301				Soltu.DM.12G023090.1	52970646	52971553	Receptor-like_protein_kinase-related_family_protein	Arabidopsis proteome (Lamesch et al., 2012), the PFAM database v32 (El-Gebali et al., 2019), and the Swiss-Prot plant protein database (Universal Protein Resource, ND).	PREDICTED: cysteine-rich repeat secretory protein 38-like	908	20	6.43E-176	74.96	2	P:GO:0009737; C:GO:0005576	P:response to abscisic acid; C:extracellular region	0	0	0	0
302				Soltu.DM.12G023100.1	52990990	52994234	Protein_of_unknown_function_(DUF604)	Arabidopsis proteome (Lamesch et al., 2012), the PFAM database v32 (El-Gebali et al., 2019), and the Swiss-Prot plant protein database (Universal Protein Resource, ND).	PREDICTED: uncharacterized protein LOC102586291	3245	20	1.93E-307	48.44	3	F:GO:0008375; C:GO:0005575; C:GO:0016020	F:acetylglucosaminyltransferase activity; C:cellular_component; C:membrane	0	0	0	0
303				Soltu.DM.12G023110.1	53024188	53024929	B-box_type_zinc_finger_family_protein	Arabidopsis proteome (Lamesch et al., 2012), the PFAM database v32 (El-Gebali et al., 2019), and the Swiss-Prot plant protein database (Universal Protein Resource, ND).	B-box zinc finger protein 30	742	5	7.54E-76	68.97	1	F:GO:0008270	F:zinc ion binding	0	0	0	0
304				Soltu.DM.12G023130.2	53048307	53060226	Zinc_finger_C-x8-C-x5-C-x3-H_type_family_protein	Arabidopsis proteome (Lamesch et al., 2012), the PFAM database v32 (El-Gebali et al., 2019), and the Swiss-Prot plant protein database (Universal Protein Resource, ND).	PREDICTED: zinc finger CCCH domain-containing protein 13 isoform X2	11920	8	1.34E-37	65.92	0	0	0	0	0	0	0
305				Soltu.DM.12G023140.1	53060706	53067132	TraB_family_protein	Arabidopsis proteome (Lamesch et al., 2012), the PFAM database v32 (El-Gebali et al., 2019), and the Swiss-Prot plant protein database (Universal Protein Resource, ND).	PREDICTED: traB domain-containing protein	6427	7	2.89E-90	83.02	0	0	0	0	0	0	0
306				Soltu.DM.12G023150.1	53067587	53069242	Peroxidase_superfamily_protein	Arabidopsis proteome (Lamesch et al., 2012), the PFAM database v32 (El-Gebali et al., 2019), and the Swiss-Prot plant protein database (Universal Protein Resource, ND).	PREDICTED: peroxidase 27-like	1656	20	4.79E-109	71.26	3	P:GO:0006950; F:GO:0004601; C:GO:0009505	P:response to stress; F:peroxidase activity; C:plant-type cell wall	EC:1.11.1	Acting on a peroxide as acceptor	0	0
307				Soltu.DM.12G023160.1	53070799	53072105	Peroxidase_superfamily_protein	Arabidopsis proteome (Lamesch et al., 2012), the PFAM database v32 (El-Gebali et al., 2019), and the Swiss-Prot plant protein database (Universal Protein Resource, ND).	hypothetical protein KY289_011813	1307	20	2.75E-89	92.43	8	P:GO:0006979; P:GO:0042744; P:GO:0098869; F:GO:0020037; F:GO:0046872; F:GO:0140825; C:GO:0005576; C:GO:0009505	P:response to oxidative stress; P:hydrogen peroxide catabolic process; P:cellular oxidant detoxification; F:heme binding; F:metal ion binding; F:lactoperoxidase activity; C:extracellular region; C:plant-type cell wall	EC:1.11.1.7	peroxidase	0	0
308				Soltu.DM.12G023170.1	53074266	53075970	Peroxidase_superfamily_protein	Arabidopsis proteome (Lamesch et al., 2012), the PFAM database v32 (El-Gebali et al., 2019), and the Swiss-Prot plant protein database (Universal Protein Resource, ND).	PREDICTED: peroxidase 27-like	1705	20	9.88E-107	58.61	8	P:GO:0006979; P:GO:0042744; P:GO:0098869; F:GO:0020037; F:GO:0046872; F:GO:0140825; C:GO:0005576; C:GO:0009505	P:response to oxidative stress; P:hydrogen peroxide catabolic process; P:cellular oxidant detoxification; F:heme binding; F:metal ion binding; F:lactoperoxidase activity; C:extracellular region; C:plant-type cell wall	EC:1.11.1.7	peroxidase	0	0
309				Soltu.DM.12G023180.1	53078091	53079639	Peroxidase_superfamily_protein	Arabidopsis proteome (Lamesch et al., 2012), the PFAM database v32 (El-Gebali et al., 2019), and the Swiss-Prot plant protein database (Universal Protein Resource, ND).	hypothetical protein KY289_011815	1549	20	2.08E-123	80.07	8	P:GO:0006979; P:GO:0042744; P:GO:0098869; F:GO:0020037; F:GO:0046872; F:GO:0140825; C:GO:0005576; C:GO:0009505	P:response to oxidative stress; P:hydrogen peroxide catabolic process; P:cellular oxidant detoxification; F:heme binding; F:metal ion binding; F:lactoperoxidase activity; C:extracellular region; C:plant-type cell wall	EC:1.11.1.7	peroxidase	0	0
310				Soltu.DM.12G023190.1	53080067	53082324	Peroxidase_superfamily_protein	Arabidopsis proteome (Lamesch et al., 2012), the PFAM database v32 (El-Gebali et al., 2019), and the Swiss-Prot plant protein database (Universal Protein Resource, ND).	PREDICTED: peroxidase 27-like	2258	20	4.68E-82	87.74	8	P:GO:0006979; P:GO:0042744; P:GO:0098869; F:GO:0020037; F:GO:0046872; F:GO:0140825; C:GO:0005576; C:GO:0009505	P:response to oxidative stress; P:hydrogen peroxide catabolic process; P:cellular oxidant detoxification; F:heme binding; F:metal ion binding; F:lactoperoxidase activity; C:extracellular region; C:plant-type cell wall	EC:1.11.1.7	peroxidase	0	0
311				Soltu.DM.12G023200.1	53087415	53089134	Homeodomain-like_superfamily_protein	Arabidopsis proteome (Lamesch et al., 2012), the PFAM database v32 (El-Gebali et al., 2019), and the Swiss-Prot plant protein database (Universal Protein Resource, ND).	-	1720	0	0	0	0	0	0	0	0	0	0
312				Soltu.DM.12G023210.1	53130238	53132019	conserved_hypothetical_protein	Arabidopsis proteome (Lamesch et al., 2012), the PFAM database v32 (El-Gebali et al., 2019), and the Swiss-Prot plant protein database (Universal Protein Resource, ND).	PREDICTED: uncharacterized protein LOC102587935	1782	2	1.33E-59	93.1	1	P:GO:0010089	P:xylem development	0	0	0	0
313				Soltu.DM.12G023220.1	53150002	53154694	homeodomain_GLABROUS	Arabidopsis proteome (Lamesch et al., 2012), the PFAM database v32 (El-Gebali et al., 2019), and the Swiss-Prot plant protein database (Universal Protein Resource, ND).	PREDICTED: homeobox-leucine zipper protein HDG2-like	4693	20	8.42E-309	45.39	3	P:GO:0048856; P:GO:0050789; F:GO:0005488	P:anatomical structure development; P:regulation of biological process; F:binding	0	0	0	0
314				Soltu.DM.12G023230.1	53158139	53161689	Ras-related_small_GTP-binding_family_protein	Arabidopsis proteome (Lamesch et al., 2012), the PFAM database v32 (El-Gebali et al., 2019), and the Swiss-Prot plant protein database (Universal Protein Resource, ND).	PREDICTED: septum-promoting GTP-binding protein 1-like	3551	2	1.0E-70	92.8	2	F:GO:0003924; F:GO:0005525	F:GTPase activity; F:GTP binding	EC:3.6.1.15	nucleoside-triphosphate phosphatase	0	0
315				Soltu.DM.12G023240.1	53167930	53175446	MATE_efflux_family_protein	Arabidopsis proteome (Lamesch et al., 2012), the PFAM database v32 (El-Gebali et al., 2019), and the Swiss-Prot plant protein database (Universal Protein Resource, ND).	PREDICTED: protein DETOXIFICATION 40	7517	20	1.9E-119	92.46	4	P:GO:1990961; F:GO:0015297; F:GO:0042910; C:GO:0005774	P:xenobiotic detoxification by transmembrane export across the plasma membrane; F:antiporter activity; F:xenobiotic transmembrane transporter activity; C:vacuolar membrane	0	0	0	0
316				Soltu.DM.12G023250.1	53187020	53195530	aconitase	Arabidopsis proteome (Lamesch et al., 2012), the PFAM database v32 (El-Gebali et al., 2019), and the Swiss-Prot plant protein database (Universal Protein Resource, ND).	hypothetical protein KY285_012357	8511	20	7.98E-114	43.52	2	P:GO:0043436; F:GO:0016836	P:oxoacid metabolic process; F:hydro-lyase activity	EC:4.2.1	Carbon-oxygen lyases	0	0
317				Soltu.DM.12G023260.1	53197049	53210363	NAD(P)-binding_Rossmann-fold_superfamily_protein	Arabidopsis proteome (Lamesch et al., 2012), the PFAM database v32 (El-Gebali et al., 2019), and the Swiss-Prot plant protein database (Universal Protein Resource, ND).	hypothetical protein KY285_011289	13315	1	3.86E-34	58.58	0	0	0	0	0	0	0
318				Soltu.DM.12G023270.1	53212571	53216839	Galactosyltransferase_family_protein	Arabidopsis proteome (Lamesch et al., 2012), the PFAM database v32 (El-Gebali et al., 2019), and the Swiss-Prot plant protein database (Universal Protein Resource, ND).	PREDICTED: probable beta-1,3-galactosyltransferase 3 isoform X3	4269	20	1.4E-40	72.75	3	P:GO:0006486; F:GO:0008378; C:GO:0000139	P:protein glycosylation; F:galactosyltransferase activity; C:Golgi membrane	EC:2.4.1	Glycosyltransferases	0	0
319				Soltu.DM.12G023290.1	53238417	53241468	myb_domain_protein	Arabidopsis proteome (Lamesch et al., 2012), the PFAM database v32 (El-Gebali et al., 2019), and the Swiss-Prot plant protein database (Universal Protein Resource, ND).	hypothetical protein KY285_011291	3052	20	1.72E-113	94.31	14	P:GO:0009740; P:GO:0009789; P:GO:0010597; P:GO:0043068; P:GO:0045893; P:GO:0048235; P:GO:0080092; P:GO:1901371; P:GO:1990019; F:GO:0000976; F:GO:0003700; F:GO:0005515; C:GO:0005634; C:GO:0090406	P:gibberellic acid mediated signaling pathway; P:positive regulation of abscisic acid-activated signaling pathway; P:green leaf volatile biosynthetic process; P:positive regulation of programmed cell death; P:positive regulation of DNA-templated transcription; P:pollen sperm cell differentiation; P:regulation of pollen tube growth; P:regulation of leaf morphogenesis; P:protein storage vacuole org…	0	0	0	0
320				Soltu.DM.12G023300.1	53242827	53249620	Domain_of_unknown_function_(DUF1767)	Arabidopsis proteome (Lamesch et al., 2012), the PFAM database v32 (El-Gebali et al., 2019), and the Swiss-Prot plant protein database (Universal Protein Resource, ND).	PREDICTED: recQ-mediated genome instability protein 1	6794	7	6.96E-107	94.75	5	P:GO:0000712; P:GO:0000724; F:GO:0000166; C:GO:0016604; C:GO:0031422	P:resolution of meiotic recombination intermediates; P:double-strand break repair via homologous recombination; F:nucleotide binding; C:nuclear body; C:RecQ family helicase-topoisomerase III complex	0	0	0	0
321				Soltu.DM.12G023310.1	53256481	53262091	B-cell_receptor-associated_31-like	Arabidopsis proteome (Lamesch et al., 2012), the PFAM database v32 (El-Gebali et al., 2019), and the Swiss-Prot plant protein database (Universal Protein Resource, ND).	PREDICTED: B-cell receptor-associated protein 31-like	5611	4	1.56E-44	94.27	4	P:GO:0006886; P:GO:0006888; P:GO:0070973; C:GO:0005789	P:intracellular protein transport; P:endoplasmic reticulum to Golgi vesicle-mediated transport; P:protein localization to endoplasmic reticulum exit site; C:endoplasmic reticulum membrane	0	0	0	0
322				Soltu.DM.12G023320.1	53262631	53267818	fimbrin-like_protein	Arabidopsis proteome (Lamesch et al., 2012), the PFAM database v32 (El-Gebali et al., 2019), and the Swiss-Prot plant protein database (Universal Protein Resource, ND).	PREDICTED: fimbrin-5	5188	20	1.29E-91	44.67	4	P:GO:0007015; P:GO:0009856; F:GO:0003779; C:GO:0005622	P:actin filament organization; P:pollination; F:actin binding; C:intracellular anatomical structure	0	0	0	0
323				Soltu.DM.12G023330.1	53269011	53275171	Ypt/Rab-GAP_domain_of_gyp1p_superfamily_protein	Arabidopsis proteome (Lamesch et al., 2012), the PFAM database v32 (El-Gebali et al., 2019), and the Swiss-Prot plant protein database (Universal Protein Resource, ND).	growth hormone-regulated TBC protein 1	6161	20	1.4E-92	85.61	3	F:GO:0005096; F:GO:0031267; C:GO:0016020	F:GTPase activator activity; F:small GTPase binding; C:membrane	0	0	0	0
324				Soltu.DM.12G023340.1	53279376	53282484	ethylene-forming_enzyme	Arabidopsis proteome (Lamesch et al., 2012), the PFAM database v32 (El-Gebali et al., 2019), and the Swiss-Prot plant protein database (Universal Protein Resource, ND).	PREDICTED: 1-aminocyclopropane-1-carboxylate oxidase 2	3109	20	7.74E-65	97.43	8	P:GO:0002238; P:GO:0009693; P:GO:0009805; P:GO:0009835; F:GO:0009815; F:GO:0016706; F:GO:0031418; F:GO:0046872	P:response to molecule of fungal origin; P:ethylene biosynthetic process; P:coumarin biosynthetic process; P:fruit ripening; F:1-aminocyclopropane-1-carboxylate oxidase activity; F:2-oxoglutarate-dependent dioxygenase activity; F:L-ascorbic acid binding; F:metal ion binding	EC:1.14.11; EC:1.14.17.4	Acting on paired donors, with incorporation or reduction of molecular oxygen. The oxygen incorporated need not be derived from O2; aminocyclopropanecarboxylate oxidase	0	0
325				Soltu.DM.12G023350.3	53292906	53304797	Transducin/WD40_repeat-like_superfamily_protein	Arabidopsis proteome (Lamesch et al., 2012), the PFAM database v32 (El-Gebali et al., 2019), and the Swiss-Prot plant protein database (Universal Protein Resource, ND).	PREDICTED: E3 ubiquitin-protein ligase COP1-like isoform X2	11892	20	1.71E-77	67.46	17	P:GO:0006281; P:GO:0009640; P:GO:0009641; P:GO:0009647; P:GO:0009649; P:GO:0009963; P:GO:0010017; P:GO:0010119; P:GO:0010224; P:GO:0043161; P:GO:0046283; P:GO:0048573; F:GO:0042802; F:GO:0061630; C:GO:0000152; C:GO:0016604; C:GO:0080008	P:DNA repair; P:photomorphogenesis; P:shade avoidance; P:skotomorphogenesis; P:entrainment of circadian clock; P:positive regulation of flavonoid biosynthetic process; P:red or far-red light signaling pathway; P:regulation of stomatal movement; P:response to UV-B; P:proteasome-mediated ubiquitin-dependent protein catabolic process; P:anthocyanin-containing compound metabolic process; P:photoperio…	EC:2.3.2	Acyltransferases	0	0
326				Soltu.DM.12G023360.1	53314120	53315417	hypothetical_protein	Arabidopsis proteome (Lamesch et al., 2012), the PFAM database v32 (El-Gebali et al., 2019), and the Swiss-Prot plant protein database (Universal Protein Resource, ND).	hypothetical protein KY289_011828	1298	1	2.45E-39	98.65	0	0	0	0	0	0	0
327				Soltu.DM.12G023370.1	53316329	53316901	ethylene_response_factor	Arabidopsis proteome (Lamesch et al., 2012), the PFAM database v32 (El-Gebali et al., 2019), and the Swiss-Prot plant protein database (Universal Protein Resource, ND).	ethylene-responsive transcription factor 7-like	573	20	2.39E-135	70.06	5	P:GO:0006355; P:GO:0009873; F:GO:0003677; F:GO:0003700; C:GO:0005634	P:regulation of DNA-templated transcription; P:ethylene-activated signaling pathway; F:DNA binding; F:DNA-binding transcription factor activity; C:nucleus	0	0	0	0
328				Soltu.DM.12G023380.1	53322846	53325749	NB-ARC_domain-containing_disease_resistance_protein	Arabidopsis proteome (Lamesch et al., 2012), the PFAM database v32 (El-Gebali et al., 2019), and the Swiss-Prot plant protein database (Universal Protein Resource, ND).	PREDICTED: putative late blight resistance protein homolog R1B-16	2904	20	0.0	72.16	4	P:GO:0009626; F:GO:0043531; C:GO:0005737; C:GO:0016020	P:plant-type hypersensitive response; F:ADP binding; C:cytoplasm; C:membrane	0	0	0	0
329				Soltu.DM.12G023400.1	53332081	53338711	WLM_domain_containing_protein	Arabidopsis proteome (Lamesch et al., 2012), the PFAM database v32 (El-Gebali et al., 2019), and the Swiss-Prot plant protein database (Universal Protein Resource, ND).	PREDICTED: uncharacterized protein LOC102582411	6631	5	5.59E-206	50.58	0	0	0	0	0	0	0
330				Soltu.DM.12G023410.1	53340003	53346051	indole-3-butyric_acid_response	Arabidopsis proteome (Lamesch et al., 2012), the PFAM database v32 (El-Gebali et al., 2019), and the Swiss-Prot plant protein database (Universal Protein Resource, ND).	PREDICTED: protein-tyrosine-phosphatase IBR5-like	6049	10	7.55E-56	92.9	12	P:GO:0006338; P:GO:0009734; P:GO:0009738; P:GO:0043407; P:GO:0046620; P:GO:0061388; F:GO:0004726; F:GO:0005515; F:GO:0030946; F:GO:0033549; F:GO:0140793; C:GO:0005634	P:chromatin remodeling; P:auxin-activated signaling pathway; P:abscisic acid-activated signaling pathway; P:negative regulation of MAP kinase activity; P:regulation of organ growth; P:regulation of rate of cell growth; F:non-membrane spanning protein tyrosine phosphatase activity; F:protein binding; F:protein tyrosine phosphatase activity, metal-dependent; F:MAP kinase phosphatase activity; F:his…	EC:3.1.3.48	protein-tyrosine-phosphatase	0	0
331				Soltu.DM.12G023420.1	53348864	53351794	ENTH/ANTH/VHS_superfamily_protein	Arabidopsis proteome (Lamesch et al., 2012), the PFAM database v32 (El-Gebali et al., 2019), and the Swiss-Prot plant protein database (Universal Protein Resource, ND).	PREDICTED: clathrin coat assembly protein AP180-like	2931	20	0.0	75.17	10	P:GO:0006900; P:GO:0048268; P:GO:0072583; F:GO:0000149; F:GO:0005545; F:GO:0005546; F:GO:0032050; C:GO:0005794; C:GO:0005905; C:GO:0030136	P:vesicle budding from membrane; P:clathrin coat assembly; P:clathrin-dependent endocytosis; F:SNARE binding; F:1-phosphatidylinositol binding; F:phosphatidylinositol-4,5-bisphosphate binding; F:clathrin heavy chain binding; C:Golgi apparatus; C:clathrin-coated pit; C:clathrin-coated vesicle	0	0	0	0
332				Soltu.DM.12G023430.1	53352404	53357216	small_ubiquitin-like_modifier	Arabidopsis proteome (Lamesch et al., 2012), the PFAM database v32 (El-Gebali et al., 2019), and the Swiss-Prot plant protein database (Universal Protein Resource, ND).	hypothetical protein KY284_016231	4813	20	1.36E-204	64.43	0	0	0	0	0	0	0
333				Soltu.DM.12G023450.1	53367499	53370729	Leucine-rich_receptor-like_protein_kinase_family_protein	Arabidopsis proteome (Lamesch et al., 2012), the PFAM database v32 (El-Gebali et al., 2019), and the Swiss-Prot plant protein database (Universal Protein Resource, ND).	PREDICTED: probable leucine-rich repeat receptor-like protein kinase At5g63930	3231	20	2.58E-227	83.1	2	P:GO:0050832; C:GO:0005886	P:defense response to fungus; C:plasma membrane	0	0	0	0
334				Soltu.DM.12G023460.1	53371390	53373624	NB-ARC_domain-containing_disease_resistance_protein	Arabidopsis proteome (Lamesch et al., 2012), the PFAM database v32 (El-Gebali et al., 2019), and the Swiss-Prot plant protein database (Universal Protein Resource, ND).	hypothetical protein KY284_011401	2235	20	2.44E-181	54.57	6	P:GO:0006952; P:GO:0009626; P:GO:0098542; F:GO:0043531; C:GO:0005737; C:GO:0016020	P:defense response; P:plant-type hypersensitive response; P:defense response to other organism; F:ADP binding; C:cytoplasm; C:membrane	0	0	0	0
335				Soltu.DM.12G023470.1	53374790	53379952	S-adenosyl-L-methionine-dependent_methyltransferases_superfamily_protein	Arabidopsis proteome (Lamesch et al., 2012), the PFAM database v32 (El-Gebali et al., 2019), and the Swiss-Prot plant protein database (Universal Protein Resource, ND).	hypothetical protein KY289_011145	5163	8	3.5E-62	69.91	0	0	0	0	0	0	0
336				Soltu.DM.12G023480.1	53381568	53383724	Disease_resistance_protein_(CC-NBS-LRR_class)_family	Arabidopsis proteome (Lamesch et al., 2012), the PFAM database v32 (El-Gebali et al., 2019), and the Swiss-Prot plant protein database (Universal Protein Resource, ND).	hypothetical protein KY284_011182	2157	20	8.46E-238	79.71	1	P:GO:0006952	P:defense response	0	0	0	0
337				Soltu.DM.12G023490.1	53396012	53398813	NB-ARC_domain-containing_disease_resistance_protein	Arabidopsis proteome (Lamesch et al., 2012), the PFAM database v32 (El-Gebali et al., 2019), and the Swiss-Prot plant protein database (Universal Protein Resource, ND).	hypothetical protein KY285_011309	2802	20	0.0	76.06	1	P:GO:0006952	P:defense response	0	0	0	0
338				Soltu.DM.12G023500.1	53398843	53403441	NB-ARC_domain-containing_disease_resistance_protein	Arabidopsis proteome (Lamesch et al., 2012), the PFAM database v32 (El-Gebali et al., 2019), and the Swiss-Prot plant protein database (Universal Protein Resource, ND).	PREDICTED: putative late blight resistance protein homolog R1A-3	4599	20	7.2E-129	74.12	2	P:GO:0006952; C:GO:0110165	P:defense response; C:cellular anatomical structure	0	0	0	0
339				Soltu.DM.12G023510.1	53406190	53408970	NB-ARC_domain-containing_disease_resistance_protein	Arabidopsis proteome (Lamesch et al., 2012), the PFAM database v32 (El-Gebali et al., 2019), and the Swiss-Prot plant protein database (Universal Protein Resource, ND).	hypothetical protein KY285_011311	2781	20	0.0	79.25	4	P:GO:0009626; F:GO:0043531; C:GO:0005737; C:GO:0016020	P:plant-type hypersensitive response; F:ADP binding; C:cytoplasm; C:membrane	0	0	0	0
340				Soltu.DM.12G023520.1	53419587	53422444	Major_facilitator_superfamily_protein	Panther. Arabidopsis proteome (Lamesch et al., 2012), the PFAM database v32 (El-Gebali et al., 2019), and the Swiss-Prot plant protein database (Universal Protein Resource, ND).	PREDICTED: protein NRT1/ PTR FAMILY 6.4-like	2858	20	3.11E-193	88.48	6	P:GO:0010167; P:GO:0015706; P:GO:0042128; F:GO:0015112; F:GO:0015293; C:GO:0016020	P:response to nitrate; P:nitrate transmembrane transport; P:nitrate assimilation; F:nitrate transmembrane transporter activity; F:symporter activity; C:membrane	0	0	0	0
341				Soltu.DM.12G023530.1	53423210	53431740	SAWADEE_domain_containing_protein	Arabidopsis proteome (Lamesch et al., 2012), the PFAM database v32 (El-Gebali et al., 2019), and the Swiss-Prot plant protein database (Universal Protein Resource, ND).	hypothetical protein KY289_011842	8531	18	1.36E-69	92.5	1	F:GO:0003682	F:chromatin binding	0	0	0	0
342				Soltu.DM.12G023540.1	53436249	53438101	RPM1-interacting_protein_4_(RIN4)_family_protein	Arabidopsis proteome (Lamesch et al., 2012), the PFAM database v32 (El-Gebali et al., 2019), and the Swiss-Prot plant protein database (Universal Protein Resource, ND).	PREDICTED: RPM1-interacting protein 4-like	1853	5	1.5E-31	98.31	1	C:GO:0005886	C:plasma membrane	0	0	0	0
343				Soltu.DM.12G023550.1	53438855	53444709	emp24/gp25L/p24_family/GOLD_family_protein	Arabidopsis proteome (Lamesch et al., 2012), the PFAM database v32 (El-Gebali et al., 2019), and the Swiss-Prot plant protein database (Universal Protein Resource, ND).	hypothetical protein KY284_036435	5855	20	1.91E-140	88.0	0	0	0	0	0	0	0
344	%Ctt High N	S04_39183317	A/C	Soltu.DM.04G017770.1	39005659	39014829	Zn-dependent_exopeptidases_superfamily_protein	Arabidopsis proteome (Lamesch et al., 2012), the PFAM database v32 (El-Gebali et al., 2019), and the Swiss-Prot plant protein database (Universal Protein Resource, ND).	hypothetical protein KY284_019577	2559	20	0.0	88.45	0	0	0	0	0	0	0
345				Soltu.DM.04G017780.1	39024466	39031719	Zn-dependent_exopeptidases_superfamily_protein	Arabidopsis proteome (Lamesch et al., 2012), the PFAM database v32 (El-Gebali et al., 2019), and the Swiss-Prot plant protein database (Universal Protein Resource, ND).	hypothetical protein KY284_019577	2559	20	0.0	88.45	0	0	0	0	0	0	0
346				Soltu.DM.04G017790.1	39149645	39153059	Pleckstrin_homology_(PH)_and_lipid-binding_START_domains-containing_protein	Arabidopsis proteome (Lamesch et al., 2012), the PFAM database v32 (El-Gebali et al., 2019), and the Swiss-Prot plant protein database (Universal Protein Resource, ND).	hypothetical protein KY284_019577	2559	20	0.0	88.45	0	0	0	0	0	0	0
347				Soltu.DM.04G017800.1	39161265	39164659	Pleckstrin_homology_(PH)_and_lipid-binding_START_domains-containing_protein	Arabidopsis proteome (Lamesch et al., 2012), the PFAM database v32 (El-Gebali et al., 2019), and the Swiss-Prot plant protein database (Universal Protein Resource, ND).	hypothetical protein KY284_019577	2559	20	0.0	88.45	0	0	0	0	0	0	0
348				Soltu.DM.04G017810.2	39175177	39185209	high_chlorophyll_fluorescent	Arabidopsis proteome (Lamesch et al., 2012), the PFAM database v32 (El-Gebali et al., 2019), and the Swiss-Prot plant protein database (Universal Protein Resource, ND).	hypothetical protein KY284_019577	2559	20	0.0	88.45	0	0	0	0	0	0	0
349				Soltu.DM.04G017820.1	39192627	39194742	high_chlorophyll_fluorescent	Arabidopsis proteome (Lamesch et al., 2012), the PFAM database v32 (El-Gebali et al., 2019), and the Swiss-Prot plant protein database (Universal Protein Resource, ND).	hypothetical protein KY284_019577	2559	20	0.0	88.45	0	0	0	0	0	0	0
350				Soltu.DM.04G017830.1	39195923	39199874	XS_domain-containing_protein_/_XS_zinc_finger_domain-containing_protein-related	Arabidopsis proteome (Lamesch et al., 2012), the PFAM database v32 (El-Gebali et al., 2019), and the Swiss-Prot plant protein database (Universal Protein Resource, ND).	hypothetical protein KY284_019577	2559	20	0.0	88.45	0	0	0	0	0	0	0
351				Soltu.DM.04G017850.1	39430538	39430906	AGAMOUS-like	Arabidopsis proteome (Lamesch et al., 2012), the PFAM database v32 (El-Gebali et al., 2019), and the Swiss-Prot plant protein database (Universal Protein Resource, ND).	hypothetical protein KY284_019577	2559	20	0.0	88.45	0	0	0	0	0	0	0
352	%Ctt High N	S07_17216187	A/G	Soltu.DM.07G008250.2	17164540	17173967	conserved_telomere_maintenance_component	Arabidopsis proteome (Lamesch et al., 2012), the PFAM database v32 (El-Gebali et al., 2019), and the Swiss-Prot plant protein database (Universal Protein Resource, ND).	PREDICTED: CST complex subunit CTC1 isoform X4	9428	20	7.92E-270	50.75	3	P:GO:0000723; F:GO:0005515; C:GO:0000781	P:telomere maintenance; F:protein binding; C:chromosome, telomeric region	0	0	0	0
353				Soltu.DM.07G008270.1	17213619	17213963	hypothetical_protein	Arabidopsis proteome (Lamesch et al., 2012), the PFAM database v32 (El-Gebali et al., 2019), and the Swiss-Prot plant protein database (Universal Protein Resource, ND).	PREDICTED: uncharacterized mitochondrial protein ymf1-like	345	3	2.37E-51	81.31	2	C:GO:0005739; C:GO:0005840	C:mitochondrion; C:ribosome	0	0	0	0
354				Soltu.DM.07G008300.1	17216905	17218672	hypothetical_protein	Arabidopsis proteome (Lamesch et al., 2012), the PFAM database v32 (El-Gebali et al., 2019), and the Swiss-Prot plant protein database (Universal Protein Resource, ND).	-	1768	0	0	0	0	0	0	0	0	0	0
355				Soltu.DM.07G008320.1	17219742	17220604	Nucleic_acid-binding,_OB-fold-like_protein	Arabidopsis proteome (Lamesch et al., 2012), the PFAM database v32 (El-Gebali et al., 2019), and the Swiss-Prot plant protein database (Universal Protein Resource, ND).	hypothetical protein KY285_030251	863	9	1.38E-37	86.28	4	P:GO:0032543; F:GO:0003723; F:GO:0003735; C:GO:0005762	P:mitochondrial translation; F:RNA binding; F:structural constituent of ribosome; C:mitochondrial large ribosomal subunit	0	0	0	0
356				Soltu.DM.07G008340.1	17223402	17226291	hypothetical_protein	Arabidopsis proteome (Lamesch et al., 2012), the PFAM database v32 (El-Gebali et al., 2019), and the Swiss-Prot plant protein database (Universal Protein Resource, ND).	orf103	2890	2	2.07E-44	97.25	1	C:GO:0005739	C:mitochondrion	0	0	0	0
357	AgNUE High N	S10_701609	A/G	Soltu.DM.10G000520.1	459273	463024	S-locus_lectin_protein_kinase_family_protein	Arabidopsis proteome (Lamesch et al., 2012), the PFAM database v32 (El-Gebali et al., 2019), and the Swiss-Prot plant protein database (Universal Protein Resource, ND).	hypothetical protein KY290_004573	3752	20	2.36E-282	49.77	4	P:GO:0009987; F:GO:0004674; F:GO:0005488; F:GO:0140996	P:cellular process; F:protein serine/threonine kinase activity; F:binding; F:histone H3 kinase activity	EC:2.7.11	Transferring phosphorus-containing groups	0	0
358				Soltu.DM.10G000530.1	472229	475907	Major_facilitator_superfamily_protein	Arabidopsis proteome (Lamesch et al., 2012), the PFAM database v32 (El-Gebali et al., 2019), and the Swiss-Prot plant protein database (Universal Protein Resource, ND).	PREDICTED: equilibrative nucleotide transporter 3-like isoform X1	3679	20	1.86E-78	72.58	3	P:GO:1901642; F:GO:0005337; C:GO:0005886	P:nucleoside transmembrane transport; F:nucleoside transmembrane transporter activity; C:plasma membrane	0	0	0	0
359				Soltu.DM.10G000540.1	482516	484320	MYB-like	Arabidopsis proteome (Lamesch et al., 2012), the PFAM database v32 (El-Gebali et al., 2019), and the Swiss-Prot plant protein database (Universal Protein Resource, ND).	PREDICTED: transcription factor MYB3	1805	20	2.04E-147	60.66	5	P:GO:0006970; P:GO:0009611; P:GO:0010597; F:GO:0000976; C:GO:0005634	P:response to osmotic stress; P:response to wounding; P:green leaf volatile biosynthetic process; F:transcription cis-regulatory region binding; C:nucleus	0	0	0	0
360				Soltu.DM.10G000550.1	490236	491632	conserved_hypothetical_protein	Arabidopsis proteome (Lamesch et al., 2012), the PFAM database v32 (El-Gebali et al., 2019), and the Swiss-Prot plant protein database (Universal Protein Resource, ND).	PREDICTED: uncharacterized protein LOC102591571	1397	2	8.02E-47	99.41	0	0	0	0	0	0	0
361				Soltu.DM.10G000560.1	493548	495556	F-box_family_protein	Arabidopsis proteome (Lamesch et al., 2012), the PFAM database v32 (El-Gebali et al., 2019), and the Swiss-Prot plant protein database (Universal Protein Resource, ND).	PREDICTED: F-box protein SKIP27-like	2009	6	3.67E-82	58.05	0	0	0	0	0	0	0
362				Soltu.DM.10G000570.2	501964	511909	RING/FYVE/PHD_zinc_finger_superfamily_protein	Arabidopsis proteome (Lamesch et al., 2012), the PFAM database v32 (El-Gebali et al., 2019), and the Swiss-Prot plant protein database (Universal Protein Resource, ND).	hypothetical protein KY284_016231	9946	20	5.35E-190	64.71	0	0	0	0	0	0	0
363				Soltu.DM.10G000580.2	526809	537124	RING/FYVE/PHD_zinc_finger_superfamily_protein	Arabidopsis proteome (Lamesch et al., 2012), the PFAM database v32 (El-Gebali et al., 2019), and the Swiss-Prot plant protein database (Universal Protein Resource, ND).	PREDICTED: protein strawberry notch	10316	20	1.64E-79	72.49	9	P:GO:0006355; P:GO:0010286; P:GO:0040029; P:GO:1900036; F:GO:0008270; F:GO:0031490; F:GO:0042393; F:GO:1990841; C:GO:0005634	P:regulation of DNA-templated transcription; P:heat acclimation; P:epigenetic regulation of gene expression; P:positive regulation of cellular response to heat; F:zinc ion binding; F:chromatin DNA binding; F:histone binding; F:promoter-specific chromatin binding; C:nucleus	0	0	0	0
364				Soltu.DM.10G000590.1	538995	541273	Cation_efflux_family_protein	Arabidopsis proteome (Lamesch et al., 2012), the PFAM database v32 (El-Gebali et al., 2019), and the Swiss-Prot plant protein database (Universal Protein Resource, ND).	PREDICTED: metal tolerance protein 9-like	2279	20	6.65E-196	56.84	4	P:GO:0006810; P:GO:0009787; P:GO:2000022; P:GO:2000031	P:transport; P:regulation of abscisic acid-activated signaling pathway; P:regulation of jasmonic acid mediated signaling pathway; P:regulation of salicylic acid mediated signaling pathway	0	0	0	0
365				Soltu.DM.10G000600.1	542222	547766	glyceraldehyde-3-phosphate_dehydrogenase_of_plastid	Arabidopsis proteome (Lamesch et al., 2012), the PFAM database v32 (El-Gebali et al., 2019), and the Swiss-Prot plant protein database (Universal Protein Resource, ND).	PREDICTED: glyceraldehyde-3-phosphate dehydrogenase GAPCP1, chloroplastic-like	5545	20	6.36E-34	61.78	2	F:GO:0000166; F:GO:0016491	F:nucleotide binding; F:oxidoreductase activity	EC:1	Oxidoreductases	0	0
366				Soltu.DM.10G000610.2	549416	555966	RNA_helicase	Arabidopsis proteome (Lamesch et al., 2012), the PFAM database v32 (El-Gebali et al., 2019), and the Swiss-Prot plant protein database (Universal Protein Resource, ND).	PREDICTED: DEAD-box ATP-dependent RNA helicase 36	6551	20	2.6E-120	86.71	11	P:GO:0006364; P:GO:0009561; P:GO:0009791; F:GO:0003723; F:GO:0003724; F:GO:0005515; F:GO:0005524; F:GO:0016887; C:GO:0005634; C:GO:0005829; C:GO:0090406	P:rRNA processing; P:megagametogenesis; P:post-embryonic development; F:RNA binding; F:RNA helicase activity; F:protein binding; F:ATP binding; F:ATP hydrolysis activity; C:nucleus; C:cytosol; C:pollen tube	EC:3.6.4.13; EC:3.6.1.15	RNA helicase; nucleoside-triphosphate phosphatase	0	0
367				Soltu.DM.10G000620.1	556881	578810	ARM_repeat_superfamily_protein	Arabidopsis proteome (Lamesch et al., 2012), the PFAM database v32 (El-Gebali et al., 2019), and the Swiss-Prot plant protein database (Universal Protein Resource, ND).	hypothetical protein KY284_016231	21930	20	5.93E-146	83.96	17	P:GO:0000184; P:GO:0000380; P:GO:0000394; P:GO:0006370; P:GO:0006406; P:GO:0031053; P:GO:0035195; P:GO:0042789; P:GO:0048574; P:GO:0051607; P:GO:1901527; F:GO:0000339; F:GO:0003729; F:GO:0005515; C:GO:0005634; C:GO:0005737; C:GO:0005846	P:nuclear-transcribed mRNA catabolic process, nonsense-mediated decay; P:alternative mRNA splicing, via spliceosome; P:RNA splicing, via endonucleolytic cleavage and ligation; P:7-methylguanosine mRNA capping; P:mRNA export from nucleus; P:primary miRNA processing; P:miRNA-mediated post-transcriptional gene silencing; P:mRNA transcription by RNA polymerase II; P:long-day photoperiodism, flowering…	0	0	0	0
368				Soltu.DM.10G000630.1	580417	584592	S-adenosyl-L-methionine-dependent_methyltransferases_superfamily_protein	Arabidopsis proteome (Lamesch et al., 2012), the PFAM database v32 (El-Gebali et al., 2019), and the Swiss-Prot plant protein database (Universal Protein Resource, ND).	PREDICTED: myb-related protein Zm1-like	4176	10	1.06E-76	86.0	3	P:GO:0010597; F:GO:0000976; C:GO:0005634	P:green leaf volatile biosynthetic process; F:transcription cis-regulatory region binding; C:nucleus	0	0	0	0
369				Soltu.DM.10G000640.1	584142	585097	myb_domain_protein	Arabidopsis proteome (Lamesch et al., 2012), the PFAM database v32 (El-Gebali et al., 2019), and the Swiss-Prot plant protein database (Universal Protein Resource, ND).	PREDICTED: myb-related protein Zm1-like	956	20	1.37E-84	63.92	10	P:GO:0000902; P:GO:0009411; P:GO:0009809; P:GO:0010597; P:GO:0045893; P:GO:2000652; F:GO:0000976; F:GO:0003700; F:GO:0005515; C:GO:0005634	P:cell morphogenesis; P:response to UV; P:lignin biosynthetic process; P:green leaf volatile biosynthetic process; P:positive regulation of DNA-templated transcription; P:regulation of secondary cell wall biogenesis; F:transcription cis-regulatory region binding; F:DNA-binding transcription factor activity; F:protein binding; C:nucleus	0	0	0	0
370				Soltu.DM.10G000650.1	588792	594290	related_to_ubiquitin	Arabidopsis proteome (Lamesch et al., 2012), the PFAM database v32 (El-Gebali et al., 2019), and the Swiss-Prot plant protein database (Universal Protein Resource, ND).	hypothetical protein CFC21_082878	5499	20	3.17E-47	98.85	7	P:GO:0006511; P:GO:0016567; F:GO:0003729; F:GO:0031386; F:GO:0031625; C:GO:0005634; C:GO:0005737	P:ubiquitin-dependent protein catabolic process; P:protein ubiquitination; F:mRNA binding; F:protein tag activity; F:ubiquitin protein ligase binding; C:nucleus; C:cytoplasm	0	0	0	0
371				Soltu.DM.10G000660.1	595773	600921	conserved_hypothetical_protein	Arabidopsis proteome (Lamesch et al., 2012), the PFAM database v32 (El-Gebali et al., 2019), and the Swiss-Prot plant protein database (Universal Protein Resource, ND).	PREDICTED: uncharacterized protein At4g15545-like	5149	12	3.24E-48	91.3	0	0	0	0	0	0	0
372				Soltu.DM.10G000670.3	601858	608153	arginine/serine-rich	Arabidopsis proteome (Lamesch et al., 2012), the PFAM database v32 (El-Gebali et al., 2019), and the Swiss-Prot plant protein database (Universal Protein Resource, ND).	-	6296	0	0	0	0	0	0	0	0	0	0
373				Soltu.DM.10G000680.1	609397	619135	BTB/POZ_domain-containing_protein	Arabidopsis proteome (Lamesch et al., 2012), the PFAM database v32 (El-Gebali et al., 2019), and the Swiss-Prot plant protein database (Universal Protein Resource, ND).	PREDICTED: BTB/POZ domain-containing protein At1g04390-like isoform X1	9739	20	3.03E-254	62.59	2	P:GO:0016567; F:GO:0046872	P:protein ubiquitination; F:metal ion binding	0	0	0	0
374				Soltu.DM.10G000690.1	627789	629471	conserved_hypothetical_protein	Arabidopsis proteome (Lamesch et al., 2012), the PFAM database v32 (El-Gebali et al., 2019), and the Swiss-Prot plant protein database (Universal Protein Resource, ND).	PREDICTED: uncharacterized protein LOC102586725	1683	14	8.38E-222	68.38	1	F:GO:0003674	F:molecular_function	0	0	0	0
375				Soltu.DM.10G000700.2	634750	638829	FAD/NAD(P)-binding_oxidoreductase_family_protein	Arabidopsis proteome (Lamesch et al., 2012), the PFAM database v32 (El-Gebali et al., 2019), and the Swiss-Prot plant protein database (Universal Protein Resource, ND).	PREDICTED: uncharacterized protein LOC102586397	4080	15	1.65E-47	69.14	3	P:GO:0008150; F:GO:0003674; F:GO:0016491	P:biological_process; F:molecular_function; F:oxidoreductase activity	0	0	0	0
376				Soltu.DM.10G000710.1	641152	646134	Protein_kinase_superfamily_protein	Arabidopsis proteome (Lamesch et al., 2012), the PFAM database v32 (El-Gebali et al., 2019), and the Swiss-Prot plant protein database (Universal Protein Resource, ND).	PREDICTED: putative serine/threonine-protein kinase	4983	20	3.31E-85	58.09	5	P:GO:0009409; F:GO:0004674; F:GO:0005488; F:GO:0035173; C:GO:0110165	P:response to cold; F:protein serine/threonine kinase activity; F:binding; F:histone kinase activity; C:cellular anatomical structure	EC:2.7.11	Transferring phosphorus-containing groups	0	0
377				Soltu.DM.10G000720.1	648513	653372	Protein_phosphatase_2C_family_protein	Arabidopsis proteome (Lamesch et al., 2012), the PFAM database v32 (El-Gebali et al., 2019), and the Swiss-Prot plant protein database (Universal Protein Resource, ND).	PREDICTED: probable protein phosphatase 2C 6	4860	20	1.41E-149	57.97	2	P:GO:0050794; F:GO:0008420	P:regulation of cellular process; F:RNA polymerase II CTD heptapeptide repeat phosphatase activity	EC:3.1.3.16	protein-serine/threonine phosphatase	0	0
378				Soltu.DM.10G000730.2	653734	666908	peroxin	Arabidopsis proteome (Lamesch et al., 2012), the PFAM database v32 (El-Gebali et al., 2019), and the Swiss-Prot plant protein database (Universal Protein Resource, ND).	hypothetical protein KY289_006775	13175	20	6.06E-38	94.12	6	P:GO:0006625; P:GO:0009733; P:GO:0016560; F:GO:0005052; C:GO:0005778; C:GO:0005829	P:protein targeting to peroxisome; P:response to auxin; P:protein import into peroxisome matrix, docking; F:peroxisome matrix targeting signal-1 binding; C:peroxisomal membrane; C:cytosol	0	0	0	0
379				Soltu.DM.10G000740.1	669422	675474	COP9_signalosome_subunit_6A	Arabidopsis proteome (Lamesch et al., 2012), the PFAM database v32 (El-Gebali et al., 2019), and the Swiss-Prot plant protein database (Universal Protein Resource, ND).	hypothetical protein KY284_004696	6053	20	2.01E-47	83.56	9	P:GO:0000338; P:GO:0006511; P:GO:0009585; P:GO:0010387; P:GO:1990641; F:GO:0005515; F:GO:0008237; C:GO:0005737; C:GO:0008180	P:protein deneddylation; P:ubiquitin-dependent protein catabolic process; P:red, far-red light phototransduction; P:COP9 signalosome assembly; P:response to iron ion starvation; F:protein binding; F:metallopeptidase activity; C:cytoplasm; C:COP9 signalosome	EC:3.4	Acting on peptide bonds (peptidases)	0	0
380				Soltu.DM.10G000750.1	676040	679079	Ribonuclease_E_inhibitor_RraA/Dimethylmenaquinone_methyltransferase	Arabidopsis proteome (Lamesch et al., 2012), the PFAM database v32 (El-Gebali et al., 2019), and the Swiss-Prot plant protein database (Universal Protein Resource, ND).	PREDICTED: putative 4-hydroxy-4-methyl-2-oxoglutarate aldolase 3	3040	20	1.25E-105	87.13	7	P:GO:0032259; P:GO:0051252; F:GO:0008168; F:GO:0008428; F:GO:0008948; F:GO:0046872; F:GO:0047443	P:methylation; P:regulation of RNA metabolic process; F:methyltransferase activity; F:ribonuclease inhibitor activity; F:oxaloacetate decarboxylase activity; F:metal ion binding; F:4-hydroxy-4-methyl-2-oxoglutarate aldolase activity	EC:4.1.3.17; EC:4.1.1.112; EC:2.1.1	4-hydroxy-4-methyl-2-oxoglutarate aldolase; oxaloacetate decarboxylase; Transferring one-carbon groups	0	0
381				Soltu.DM.10G000760.1	684896	689770	COP9_signalosome_subunit_6B	Arabidopsis proteome (Lamesch et al., 2012), the PFAM database v32 (El-Gebali et al., 2019), and the Swiss-Prot plant protein database (Universal Protein Resource, ND).	-	4875	0	0	0	0	0	0	0	0	0	0
382				Soltu.DM.10G000770.1	690356	692337	Ribonuclease_E_inhibitor_RraA/Dimethylmenaquinone_methyltransferase	Arabidopsis proteome (Lamesch et al., 2012), the PFAM database v32 (El-Gebali et al., 2019), and the Swiss-Prot plant protein database (Universal Protein Resource, ND).	hypothetical protein KY289_004903	1982	13	4.92E-37	89.51	7	P:GO:0032259; P:GO:0051252; F:GO:0008168; F:GO:0008428; F:GO:0008948; F:GO:0046872; F:GO:0047443	P:methylation; P:regulation of RNA metabolic process; F:methyltransferase activity; F:ribonuclease inhibitor activity; F:oxaloacetate decarboxylase activity; F:metal ion binding; F:4-hydroxy-4-methyl-2-oxoglutarate aldolase activity	EC:4.1.3.17; EC:4.1.1.112; EC:2.1.1	4-hydroxy-4-methyl-2-oxoglutarate aldolase; oxaloacetate decarboxylase; Transferring one-carbon groups	0	0
383				Soltu.DM.10G000790.1	699854	703849	WRKY_DNA-binding_protein	Arabidopsis proteome (Lamesch et al., 2012), the PFAM database v32 (El-Gebali et al., 2019), and the Swiss-Prot plant protein database (Universal Protein Resource, ND).	PREDICTED: probable WRKY transcription factor 2	3996	20	1.13E-169	60.51	4	P:GO:0006355; F:GO:0003700; F:GO:0043565; C:GO:0005634	P:regulation of DNA-templated transcription; F:DNA-binding transcription factor activity; F:sequence-specific DNA binding; C:nucleus	0	0	0	0
384				Soltu.DM.10G000800.1	706176	713702	chloride_channel_F	Arabidopsis proteome (Lamesch et al., 2012), the PFAM database v32 (El-Gebali et al., 2019), and the Swiss-Prot plant protein database (Universal Protein Resource, ND).	PREDICTED: chloride channel protein CLC-f-like	7527	20	2.51E-95	83.46	5	P:GO:1902476; F:GO:0005247; C:GO:0005794; C:GO:0009507; C:GO:0034707	P:chloride transmembrane transport; F:voltage-gated chloride channel activity; C:Golgi apparatus; C:chloroplast; C:chloride channel complex	0	0	0	0
385				Soltu.DM.10G000810.3	719356	724241	conserved_hypothetical_protein	Arabidopsis proteome (Lamesch et al., 2012), the PFAM database v32 (El-Gebali et al., 2019), and the Swiss-Prot plant protein database (Universal Protein Resource, ND).	PREDICTED: uncharacterized protein At4g26450	4886	11	0.0	71.4	2	F:GO:0005515; C:GO:0005634	F:protein binding; C:nucleus	0	0	0	0
386				Soltu.DM.10G000820.1	732009	736480	WPP_domain_interacting_protein	Arabidopsis proteome (Lamesch et al., 2012), the PFAM database v32 (El-Gebali et al., 2019), and the Swiss-Prot plant protein database (Universal Protein Resource, ND).	hypothetical protein KY284_004700	4472	10	3.77E-223	88.62	1	C:GO:0016020	C:membrane	0	0	0	0
387				Soltu.DM.10G000830.1	742048	745415	Transducin/WD40_repeat-like_superfamily_protein	Arabidopsis proteome (Lamesch et al., 2012), the PFAM database v32 (El-Gebali et al., 2019), and the Swiss-Prot plant protein database (Universal Protein Resource, ND).	PREDICTED: uncharacterized WD repeat-containing protein C2A9.03-like	3368	20	8.25E-82	93.13	1	C:GO:0080008	C:Cul4-RING E3 ubiquitin ligase complex	0	0	0	0
388				Soltu.DM.10G000840.1	750507	758029	Sec14p-like_phosphatidylinositol_transfer_family_protein	Arabidopsis proteome (Lamesch et al., 2012), the PFAM database v32 (El-Gebali et al., 2019), and the Swiss-Prot plant protein database (Universal Protein Resource, ND).	PREDICTED: phosphatidylinositol/phosphatidylcholine transfer protein SFH13-like isoform X3	7523	20	1.88E-77	85.13	7	P:GO:0006892; P:GO:0015031; P:GO:0015914; P:GO:0120009; F:GO:0008526; C:GO:0000139; C:GO:0005886	P:post-Golgi vesicle-mediated transport; P:protein transport; P:phospholipid transport; P:intermembrane lipid transfer; F:phosphatidylinositol transfer activity; C:Golgi membrane; C:plasma membrane	0	0	0	0
389				Soltu.DM.10G000850.1	763388	768217	Calcium-binding_EF-hand_family_protein	Arabidopsis proteome (Lamesch et al., 2012), the PFAM database v32 (El-Gebali et al., 2019), and the Swiss-Prot plant protein database (Universal Protein Resource, ND).	probable calcium-binding protein CML21	4830	20	1.53E-67	58.26	1	C:GO:0005737	C:cytoplasm	0	0	0	0
390				Soltu.DM.10G000860.1	768240	770009	myb_domain_protein	Arabidopsis proteome (Lamesch et al., 2012), the PFAM database v32 (El-Gebali et al., 2019), and the Swiss-Prot plant protein database (Universal Protein Resource, ND).	PREDICTED: transcription factor MYB21	1770	19	4.07E-186	41.75	2	P:GO:0009987; F:GO:0043565	P:cellular process; F:sequence-specific DNA binding	0	0	0	0
391				Soltu.DM.10G000870.2	772284	776360	D6_protein_kinase_like	Arabidopsis proteome (Lamesch et al., 2012), the PFAM database v32 (El-Gebali et al., 2019), and the Swiss-Prot plant protein database (Universal Protein Resource, ND).	PREDICTED: serine/threonine-protein kinase D6PKL2-like	4077	20	1.01E-191	89.13	29	P:GO:0006338; P:GO:0006468; P:GO:0009638; P:GO:0009734; F:GO:0004676; F:GO:0004677; F:GO:0004679; F:GO:0004694; F:GO:0004711; F:GO:0005524; F:GO:0035175; F:GO:0035402; F:GO:0035403; F:GO:0035979; F:GO:0044022; F:GO:0044023; F:GO:0044024; F:GO:0044025; F:GO:0072354; F:GO:0072371; F:GO:0072518; F:GO:0106310; F:GO:0140823; F:GO:0140855; F:GO:0140857; F:GO:1990244; C:GO:0005634; C:GO:0005737; C:GO:00…	P:chromatin remodeling; P:protein phosphorylation; P:phototropism; P:auxin-activated signaling pathway; F:3-phosphoinositide-dependent protein kinase activity; F:DNA-dependent protein kinase activity; F:AMP-activated protein kinase activity; F:eukaryotic translation initiation factor 2alpha kinase activity; F:ribosomal protein S6 kinase activity; F:ATP binding; F:histone H3S10 kinase activity; F:…	EC:2.7.11	Transferring phosphorus-containing groups	0	0
392				Soltu.DM.10G000880.1	780106	784208	conserved_hypothetical_protein	Arabidopsis proteome (Lamesch et al., 2012), the PFAM database v32 (El-Gebali et al., 2019), and the Swiss-Prot plant protein database (Universal Protein Resource, ND).	PREDICTED: ER membrane protein complex subunit 8/9 homolog	4103	3	1.82E-31	100.0	1	C:GO:0072546	C:EMC complex	0	0	0	0
393				Soltu.DM.10G000890.1	785525	789351	conserved_hypothetical_protein	Arabidopsis proteome (Lamesch et al., 2012), the PFAM database v32 (El-Gebali et al., 2019), and the Swiss-Prot plant protein database (Universal Protein Resource, ND).	hypothetical protein KY284_004707	3827	20	0.0	86.18	1	C:GO:0016020	C:membrane	0	0	0	0
394				Soltu.DM.10G000900.1	789648	794562	Cwf15_/_Cwc15_cell_cycle_control_family_protein	Arabidopsis proteome (Lamesch et al., 2012), the PFAM database v32 (El-Gebali et al., 2019), and the Swiss-Prot plant protein database (Universal Protein Resource, ND).	-	4915	0	0	0	0	0	0	0	0	0	0
395				Soltu.DM.10G000910.1	796670	802867	farnesyl_diphosphate_synthase	Arabidopsis proteome (Lamesch et al., 2012), the PFAM database v32 (El-Gebali et al., 2019), and the Swiss-Prot plant protein database (Universal Protein Resource, ND).	PREDICTED: farnesyl pyrophosphate synthase 1-like isoform X1	6198	5	4.12E-55	78.19	4	P:GO:0045337; F:GO:0004161; F:GO:0004337; C:GO:0005737	P:farnesyl diphosphate biosynthetic process; F:dimethylallyltranstransferase activity; F:(2E,6E)-farnesyl diphosphate synthase activity; C:cytoplasm	EC:2.5.1.10	(2E,6E)-farnesyl diphosphate synthase	0	0
396				Soltu.DM.10G000920.1	805636	806718	hypothetical_protein	Arabidopsis proteome (Lamesch et al., 2012), the PFAM database v32 (El-Gebali et al., 2019), and the Swiss-Prot plant protein database (Universal Protein Resource, ND).	-	1083	0	0	0	0	0	0	0	0	0	0
397				Soltu.DM.10G000930.1	806763	807239	NADH-ubiquinone_oxidoreductase_chain	Arabidopsis proteome (Lamesch et al., 2012), the PFAM database v32 (El-Gebali et al., 2019), and the Swiss-Prot plant protein database (Universal Protein Resource, ND).	-	477	0	0	0	0	0	0	0	0	0	0
398				Soltu.DM.10G000970.1	813850	816504	ureidoglycolate_hydrolases	Arabidopsis proteome (Lamesch et al., 2012), the PFAM database v32 (El-Gebali et al., 2019), and the Swiss-Prot plant protein database (Universal Protein Resource, ND).	hypothetical protein KY289_004914	2655	20	4.5E-117	79.63	4	P:GO:0000256; P:GO:0006144; F:GO:0004848; F:GO:0050385	P:allantoin catabolic process; P:purine nucleobase metabolic process; F:ureidoglycolate hydrolase activity; F:ureidoglycolate lyase activity	EC:3.5.1.116; EC:4.3.2.3	ureidoglycolate amidohydrolase; ureidoglycolate lyase	0	0
399				Soltu.DM.10G000980.1	818715	822715	farnesyl_diphosphate_synthase	Arabidopsis proteome (Lamesch et al., 2012), the PFAM database v32 (El-Gebali et al., 2019), and the Swiss-Prot plant protein database (Universal Protein Resource, ND).	PREDICTED: farnesyl pyrophosphate synthase 1, mitochondrial-like isoform X2	4001	20	3.36E-51	55.81	4	P:GO:0008654; P:GO:0016114; F:GO:0120531; C:GO:0005737	P:phospholipid biosynthetic process; P:terpenoid biosynthetic process; F:prenyl diphosphate synthase activity; C:cytoplasm	EC:2.5.1	Transferring alkyl or aryl groups, other than methyl groups	0	0
400				Soltu.DM.10G000990.2	823889	832999	WW_domain-containing_protein	Arabidopsis proteome (Lamesch et al., 2012), the PFAM database v32 (El-Gebali et al., 2019), and the Swiss-Prot plant protein database (Universal Protein Resource, ND).	PREDICTED: formin-binding protein 4 isoform X3	9111	10	5.49E-222	87.27	0	0	0	0	0	0	0
401				Soltu.DM.10G001000.1	834491	840443	calcineurin_B-like	Arabidopsis proteome (Lamesch et al., 2012), the PFAM database v32 (El-Gebali et al., 2019), and the Swiss-Prot plant protein database (Universal Protein Resource, ND).	hypothetical protein KY289_035678	5953	1	3.3E-26	76.53	0	0	0	0	0	0	0
402				Soltu.DM.10G001010.1	841562	845248	heat_shock_protein_81-2	Arabidopsis proteome (Lamesch et al., 2012), the PFAM database v32 (El-Gebali et al., 2019), and the Swiss-Prot plant protein database (Universal Protein Resource, ND).	PREDICTED: heat shock cognate protein 80	3687	20	0.0	97.54	17	P:GO:0009414; P:GO:0009651; P:GO:0034605; P:GO:0042742; P:GO:0045087; P:GO:0048366; P:GO:0050821; P:GO:0051131; P:GO:0061077; F:GO:0005524; F:GO:0016887; F:GO:0051082; F:GO:0140662; C:GO:0005829; C:GO:0005886; C:GO:0032991; C:GO:0048471	P:response to water deprivation; P:response to salt stress; P:cellular response to heat; P:defense response to bacterium; P:innate immune response; P:leaf development; P:protein stabilization; P:chaperone-mediated protein complex assembly; P:chaperone-mediated protein folding; F:ATP binding; F:ATP hydrolysis activity; F:unfolded protein binding; F:ATP-dependent protein folding chaperone; C:cytoso…	EC:3.6.1.15	nucleoside-triphosphate phosphatase	0	0
403				Soltu.DM.10G001020.1	847590	852525	FKBP-like_peptidyl-prolyl_cis-trans_isomerase_family_protein	Arabidopsis proteome (Lamesch et al., 2012), the PFAM database v32 (El-Gebali et al., 2019), and the Swiss-Prot plant protein database (Universal Protein Resource, ND).	PREDICTED: peptidyl-prolyl cis-trans isomerase FKBP16-1, chloroplastic isoform X2	4936	2	1.87E-28	100.0	3	P:GO:0006357; F:GO:0140839; F:GO:0140840	P:regulation of transcription by RNA polymerase II; F:RNA polymerase II CTD heptapeptide repeat P3 isomerase activity; F:RNA polymerase II CTD heptapeptide repeat P6 isomerase activity	EC:5.2.1.8	peptidylprolyl isomerase	0	0
404				Soltu.DM.10G001030.1	855184	864242	uridine_kinase-like	Arabidopsis proteome (Lamesch et al., 2012), the PFAM database v32 (El-Gebali et al., 2019), and the Swiss-Prot plant protein database (Universal Protein Resource, ND).	PREDICTED: uridine kinase-like protein 3	9059	20	8.8E-43	65.89	2	P:GO:0009220; F:GO:0019206	P:pyrimidine ribonucleotide biosynthetic process; F:nucleoside kinase activity	EC:2.7	Transferring phosphorus-containing groups	0	0
405				Soltu.DM.10G001050.1	873541	884226	BSD_domain_(BTF2-like_transcription_factors,_Synapse-associated_proteins_and_DOS2-like_proteins)	Arabidopsis proteome (Lamesch et al., 2012), the PFAM database v32 (El-Gebali et al., 2019), and the Swiss-Prot plant protein database (Universal Protein Resource, ND).	PREDICTED: probable RNA polymerase II transcription factor B subunit 1-1 isoform X2	10686	6	8.68E-66	70.57	5	P:GO:0006281; P:GO:0006360; P:GO:0006366; C:GO:0000439; C:GO:0005675	P:DNA repair; P:transcription by RNA polymerase I; P:transcription by RNA polymerase II; C:transcription factor TFIIH core complex; C:transcription factor TFIIH holo complex	0	0	0	0
406				Soltu.DM.10G001060.3	886861	889848	"GTP_binding	Arabidopsis proteome (Lamesch et al., 2012), the PFAM database v32 (El-Gebali et al., 2019), and the Swiss-Prot plant protein database (Universal Protein Resource, ND).	PREDICTED: GTPase Der	2988	20	0.0	88.04	2	P:GO:0042254; F:GO:0005525	P:ribosome biogenesis; F:GTP binding	0	0	0	0
407				Soltu.DM.10G001070.1	893833	904373	Transducin/WD40_repeat-like_superfamily_protein	Arabidopsis proteome (Lamesch et al., 2012), the PFAM database v32 (El-Gebali et al., 2019), and the Swiss-Prot plant protein database (Universal Protein Resource, ND).	PREDICTED: enhancer of mRNA-decapping protein 4-like	10541	20	3.8E-306	68.96	7	P:GO:0009965; P:GO:0010071; P:GO:0010072; P:GO:0031087; P:GO:0071365; F:GO:0042803; C:GO:0000932	P:leaf morphogenesis; P:root meristem specification; P:primary shoot apical meristem specification; P:deadenylation-independent decapping of nuclear-transcribed mRNA; P:cellular response to auxin stimulus; F:protein homodimerization activity; C:P-body	0	0	0	0
408				Soltu.DM.10G001080.1	907355	908139	early_nodulin-like_protein	Arabidopsis proteome (Lamesch et al., 2012), the PFAM database v32 (El-Gebali et al., 2019), and the Swiss-Prot plant protein database (Universal Protein Resource, ND).	PREDICTED: early nodulin-like protein 3	785	2	3.95E-83	96.21	3	F:GO:0009055; C:GO:0005886; C:GO:0098552	F:electron transfer activity; C:plasma membrane; C:side of membrane	0	0	0	0
409				Soltu.DM.10G001090.1	910514	916532	nudix_hydrolase_homolog	Arabidopsis proteome (Lamesch et al., 2012), the PFAM database v32 (El-Gebali et al., 2019), and the Swiss-Prot plant protein database (Universal Protein Resource, ND).	hypothetical protein KY285_006263	6019	5	1.04E-44	97.25	3	F:GO:0035529; F:GO:0047631; F:GO:0051287	F:NADH pyrophosphatase activity; F:ADP-ribose diphosphatase activity; F:NAD binding	EC:3.6.1.13	ADP-ribose diphosphatase	0	0
410				Soltu.DM.10G001100.1	919318	920909	FASCICLIN-like_arabinogalactan	Arabidopsis proteome (Lamesch et al., 2012), the PFAM database v32 (El-Gebali et al., 2019), and the Swiss-Prot plant protein database (Universal Protein Resource, ND).	PREDICTED: fasciclin-like arabinogalactan protein 1	1592	20	1.51E-245	82.26	4	P:GO:0048364; P:GO:0048367; C:GO:0005886; C:GO:0098552	P:root development; P:shoot system development; C:plasma membrane; C:side of membrane	0	0	0	0
411				Soltu.DM.10G001110.1	926308	927333	RNA_polymerase_II_large_subunit	Arabidopsis proteome (Lamesch et al., 2012), the PFAM database v32 (El-Gebali et al., 2019), and the Swiss-Prot plant protein database (Universal Protein Resource, ND).	PREDICTED: DNA-directed RNA polymerase II subunit RPB1-like	1026	1	4.88E-46	100.0	0	0	0	0	0	0	0
412				Soltu.DM.10G001120.1	929026	930888	RNA-binding_(RRM/RBD/RNP_motifs)_family_protein	Arabidopsis proteome (Lamesch et al., 2012), the PFAM database v32 (El-Gebali et al., 2019), and the Swiss-Prot plant protein database (Universal Protein Resource, ND).	PREDICTED: uncharacterized protein LOC107061541	1863	20	0.0	59.24	3	P:GO:0110104; F:GO:0003729; C:GO:0005847	P:mRNA alternative polyadenylation; F:mRNA binding; C:mRNA cleavage and polyadenylation specificity factor complex	0	0	0	0
413				Soltu.DM.10G001130.1	931491	934649	GC-rich_sequence_DNA-binding_factor-like_protein_with_Tuftelin_interacting_domain	Arabidopsis proteome (Lamesch et al., 2012), the PFAM database v32 (El-Gebali et al., 2019), and the Swiss-Prot plant protein database (Universal Protein Resource, ND).	PREDICTED: septin and tuftelin-interacting protein 1 homolog 1	3159	20	0.0	73.65	7	P:GO:0000390; P:GO:0042752; F:GO:0003676; F:GO:0005515; F:GO:1990446; C:GO:0031981; C:GO:0071008	P:spliceosomal complex disassembly; P:regulation of circadian rhythm; F:nucleic acid binding; F:protein binding; F:U1 snRNP binding; C:nuclear lumen; C:U2-type post-mRNA release spliceosomal complex	0	0	0	0
414				Soltu.DM.10G001140.2	935837	941324	DEK_domain-containing_chromatin_associated_protein	Arabidopsis proteome (Lamesch et al., 2012), the PFAM database v32 (El-Gebali et al., 2019), and the Swiss-Prot plant protein database (Universal Protein Resource, ND).	PREDICTED: RNA-binding protein 25-like	5488	5	5.08E-83	94.83	0	0	0	0	0	0	0
415				Soltu.DM.10G001150.1	942336	946641	Outward_rectifying_potassium_channel_protein	Arabidopsis proteome (Lamesch et al., 2012), the PFAM database v32 (El-Gebali et al., 2019), and the Swiss-Prot plant protein database (Universal Protein Resource, ND).	hypothetical protein KY284_004719	4306	20	2.19E-219	72.83	10	P:GO:0010029; P:GO:0010119; P:GO:0030007; P:GO:0071257; P:GO:0097623; P:GO:1990573; F:GO:0015271; F:GO:0022841; C:GO:0005886; C:GO:0009705	P:regulation of seed germination; P:regulation of stomatal movement; P:intracellular potassium ion homeostasis; P:cellular response to electrical stimulus; P:potassium ion export across plasma membrane; P:potassium ion import across plasma membrane; F:outward rectifier potassium channel activity; F:potassium ion leak channel activity; C:plasma membrane; C:plant-type vacuole membrane	0	0	0	0
416	AgNUE Low N	S08_5873591	G/A	Soltu.DM.08G004350.1	5631758	5638144	Myosin_heavy_chain-related_protein	Arabidopsis proteome (Lamesch et al., 2012), the PFAM database v32 (El-Gebali et al., 2019), and the Swiss-Prot plant protein database (Universal Protein Resource, ND).	orf103	2890	2	2.07E-44	97.25	1	C:GO:0005739	C:mitochondrion	0	0	0	0
417				Soltu.DM.08G004360.2	5642304	5644298	Protein_of_unknown_function_(DUF567)	Arabidopsis proteome (Lamesch et al., 2012), the PFAM database v32 (El-Gebali et al., 2019), and the Swiss-Prot plant protein database (Universal Protein Resource, ND).	orf103	2890	2	2.07E-44	97.25	1	C:GO:0005739	C:mitochondrion	0	0	0	0
418				Soltu.DM.08G004370.1	5648419	5652252	PIN_domain_of_ribonuclease_domain_containing_protein	Arabidopsis proteome (Lamesch et al., 2012), the PFAM database v32 (El-Gebali et al., 2019), and the Swiss-Prot plant protein database (Universal Protein Resource, ND).	orf103	2890	2	2.07E-44	97.25	1	C:GO:0005739	C:mitochondrion	0	0	0	0
419				Soltu.DM.08G004380.1	5668308	5675712	serine_racemase	Arabidopsis proteome (Lamesch et al., 2012), the PFAM database v32 (El-Gebali et al., 2019), and the Swiss-Prot plant protein database (Universal Protein Resource, ND).	orf103	2890	2	2.07E-44	97.25	1	C:GO:0005739	C:mitochondrion	0	0	0	0
420				Soltu.DM.08G004390.1	5684974	5688243	C2_calcium/lipid-binding_plant_phosphoribosyltransferase_family_protein	Arabidopsis proteome (Lamesch et al., 2012), the PFAM database v32 (El-Gebali et al., 2019), and the Swiss-Prot plant protein database (Universal Protein Resource, ND).	orf103	2890	2	2.07E-44	97.25	1	C:GO:0005739	C:mitochondrion	0	0	0	0
421				Soltu.DM.08G004400.1	5688818	5695530	AT_hook_motif_DNA-binding_family_protein	Arabidopsis proteome (Lamesch et al., 2012), the PFAM database v32 (El-Gebali et al., 2019), and the Swiss-Prot plant protein database (Universal Protein Resource, ND).	orf103	2890	2	2.07E-44	97.25	1	C:GO:0005739	C:mitochondrion	0	0	0	0
422				Soltu.DM.08G004410.2	5697176	5702499	PIN_domain-like_family_protein	Arabidopsis proteome (Lamesch et al., 2012), the PFAM database v32 (El-Gebali et al., 2019), and the Swiss-Prot plant protein database (Universal Protein Resource, ND).	orf103	2890	2	2.07E-44	97.25	1	C:GO:0005739	C:mitochondrion	0	0	0	0
423				Soltu.DM.08G004420.1	5706671	5710669	plasma_membrane_intrinsic_protein_1C	Arabidopsis proteome (Lamesch et al., 2012), the PFAM database v32 (El-Gebali et al., 2019), and the Swiss-Prot plant protein database (Universal Protein Resource, ND).	orf103	2890	2	2.07E-44	97.25	1	C:GO:0005739	C:mitochondrion	0	0	0	0
424				Soltu.DM.08G004430.1	5711572	5714972	NAD(P)-binding_Rossmann-fold_superfamily_protein	Arabidopsis proteome (Lamesch et al., 2012), the PFAM database v32 (El-Gebali et al., 2019), and the Swiss-Prot plant protein database (Universal Protein Resource, ND).	orf103	2890	2	2.07E-44	97.25	1	C:GO:0005739	C:mitochondrion	0	0	0	0
425				Soltu.DM.08G004440.3	5715462	5718789	BTB/POZ_domain_with_WD40/YVTN_repeat-like_protein	Arabidopsis proteome (Lamesch et al., 2012), the PFAM database v32 (El-Gebali et al., 2019), and the Swiss-Prot plant protein database (Universal Protein Resource, ND).	orf103	2890	2	2.07E-44	97.25	1	C:GO:0005739	C:mitochondrion	0	0	0	0
426				Soltu.DM.08G004480.1	5746235	5747182	Protein_kinase_superfamily_protein	Arabidopsis proteome (Lamesch et al., 2012), the PFAM database v32 (El-Gebali et al., 2019), and the Swiss-Prot plant protein database (Universal Protein Resource, ND).	orf103	2890	2	2.07E-44	97.25	1	C:GO:0005739	C:mitochondrion	0	0	0	0
427				Soltu.DM.08G004490.1	5749386	5750039	Protein_kinase_superfamily_protein	Arabidopsis proteome (Lamesch et al., 2012), the PFAM database v32 (El-Gebali et al., 2019), and the Swiss-Prot plant protein database (Universal Protein Resource, ND).	orf103	2890	2	2.07E-44	97.25	1	C:GO:0005739	C:mitochondrion	0	0	0	0
428				Soltu.DM.08G004500.1	5750859	5754205	1-aminocyclopropane-1-carboxylic_acid_(acc)_synthase	Arabidopsis proteome (Lamesch et al., 2012), the PFAM database v32 (El-Gebali et al., 2019), and the Swiss-Prot plant protein database (Universal Protein Resource, ND).	orf103	2890	2	2.07E-44	97.25	1	C:GO:0005739	C:mitochondrion	0	0	0	0
429				Soltu.DM.08G004510.1	5759769	5764551	Det1_complexing_ubiquitin_ligase_domain_containing_protein	Arabidopsis proteome (Lamesch et al., 2012), the PFAM database v32 (El-Gebali et al., 2019), and the Swiss-Prot plant protein database (Universal Protein Resource, ND).	orf103	2890	2	2.07E-44	97.25	1	C:GO:0005739	C:mitochondrion	0	0	0	0
430				Soltu.DM.08G004520.1	5767046	5780228	RING/U-box_superfamily_protein	Arabidopsis proteome (Lamesch et al., 2012), the PFAM database v32 (El-Gebali et al., 2019), and the Swiss-Prot plant protein database (Universal Protein Resource, ND).	orf103	2890	2	2.07E-44	97.25	1	C:GO:0005739	C:mitochondrion	0	0	0	0
431				Soltu.DM.08G004530.1	5783296	5783662	hypothetical_protein	Arabidopsis proteome (Lamesch et al., 2012), the PFAM database v32 (El-Gebali et al., 2019), and the Swiss-Prot plant protein database (Universal Protein Resource, ND).	orf103	2890	2	2.07E-44	97.25	1	C:GO:0005739	C:mitochondrion	0	0	0	0
432				Soltu.DM.08G004540.1	5794481	5795496	Late_embryogenesis_abundant_(LEA)_hydroxyproline-rich_glycoprotein_family	Arabidopsis proteome (Lamesch et al., 2012), the PFAM database v32 (El-Gebali et al., 2019), and the Swiss-Prot plant protein database (Universal Protein Resource, ND).	orf103	2890	2	2.07E-44	97.25	1	C:GO:0005739	C:mitochondrion	0	0	0	0
433				Soltu.DM.08G004550.1	5796468	5806105	Transducin/WD40_repeat-like_superfamily_protein	Arabidopsis proteome (Lamesch et al., 2012), the PFAM database v32 (El-Gebali et al., 2019), and the Swiss-Prot plant protein database (Universal Protein Resource, ND).	orf103	2890	2	2.07E-44	97.25	1	C:GO:0005739	C:mitochondrion	0	0	0	0
434				Soltu.DM.08G004560.1	5810603	5815680	calcium-dependent_protein_kinase	Arabidopsis proteome (Lamesch et al., 2012), the PFAM database v32 (El-Gebali et al., 2019), and the Swiss-Prot plant protein database (Universal Protein Resource, ND).	hypothetical protein KY289_032691	5078	20	1.84E-123	92.29	24	P:GO:0006338; P:GO:0009651; P:GO:0010119; P:GO:0035556; F:GO:0004683; F:GO:0004694; F:GO:0004711; F:GO:0005509; F:GO:0005516; F:GO:0005524; F:GO:0009931; F:GO:0035175; F:GO:0035402; F:GO:0035403; F:GO:0035979; F:GO:0044025; F:GO:0072371; F:GO:0072518; F:GO:0106310; F:GO:0140823; F:GO:1990244; C:GO:0005634; C:GO:0005737; C:GO:0016020	P:chromatin remodeling; P:response to salt stress; P:regulation of stomatal movement; P:intracellular signal transduction; F:calcium/calmodulin-dependent protein kinase activity; F:eukaryotic translation initiation factor 2alpha kinase activity; F:ribosomal protein S6 kinase activity; F:calcium ion binding; F:calmodulin binding; F:ATP binding; F:calcium-dependent protein serine/threonine kinase a…	EC:2.7.11.17	calcium/calmodulin-dependent protein kinase	0	0
435				Soltu.DM.08G004570.1	5816924	5822646	Probable_WRKY_transcription_factor	Arabidopsis proteome (Lamesch et al., 2012), the PFAM database v32 (El-Gebali et al., 2019), and the Swiss-Prot plant protein database (Universal Protein Resource, ND).	PREDICTED: uncharacterized protein LOC102589461	5723	11	6.11E-237	75.56	0	0	0	0	0	0	0
436				Soltu.DM.08G004580.1	5831132	5836629	cation/H+_exchanger	Arabidopsis proteome (Lamesch et al., 2012), the PFAM database v32 (El-Gebali et al., 2019), and the Swiss-Prot plant protein database (Universal Protein Resource, ND).	hypothetical protein KY284_034394	5498	20	3.32E-313	86.79	6	P:GO:0006813; P:GO:0006885; P:GO:1902600; F:GO:0015297; C:GO:0012505; C:GO:0016020	P:potassium ion transport; P:regulation of pH; P:proton transmembrane transport; F:antiporter activity; C:endomembrane system; C:membrane	0	0	0	0
437				Soltu.DM.08G004600.1	5838830	5840465	cation/H+_exchanger	Arabidopsis proteome (Lamesch et al., 2012), the PFAM database v32 (El-Gebali et al., 2019), and the Swiss-Prot plant protein database (Universal Protein Resource, ND).	hypothetical protein KY289_032693	1636	20	1.6E-245	82.96	6	P:GO:0006813; P:GO:0006885; P:GO:1902600; F:GO:0015297; C:GO:0012505; C:GO:0016020	P:potassium ion transport; P:regulation of pH; P:proton transmembrane transport; F:antiporter activity; C:endomembrane system; C:membrane	0	0	0	0
438				Soltu.DM.08G004610.1	5852969	5857984	vacuolar_H+-ATPase_subunit_E_isoform	Arabidopsis proteome (Lamesch et al., 2012), the PFAM database v32 (El-Gebali et al., 2019), and the Swiss-Prot plant protein database (Universal Protein Resource, ND).	PREDICTED: V-type proton ATPase subunit E-like	5016	6	5.5E-32	99.75	3	P:GO:1902600; F:GO:0046961; C:GO:0033178	P:proton transmembrane transport; F:proton-transporting ATPase activity, rotational mechanism; C:proton-transporting two-sector ATPase complex, catalytic domain	EC:7.2.2	Catalysing the translocation of inorganic cations	0	0
439				Soltu.DM.08G004620.1	5858868	5862082	ubiquitin-conjugating_enzyme	Arabidopsis proteome (Lamesch et al., 2012), the PFAM database v32 (El-Gebali et al., 2019), and the Swiss-Prot plant protein database (Universal Protein Resource, ND).	unnamed protein product	3215	20	2.71E-30	45.53	3	P:GO:0019538; F:GO:0005488; F:GO:0016740	P:protein metabolic process; F:binding; F:transferase activity	EC:2	Transferases	0	0
440				Soltu.DM.08G004630.1	5865114	5867273	arabinogalactan_protein	Arabidopsis proteome (Lamesch et al., 2012), the PFAM database v32 (El-Gebali et al., 2019), and the Swiss-Prot plant protein database (Universal Protein Resource, ND).	-	2160	0	0	0	0	0	0	0	0	0	0
441				Soltu.DM.08G004640.1	5872647	5876048	Protein_kinase_family_protein	Arabidopsis proteome (Lamesch et al., 2012), the PFAM database v32 (El-Gebali et al., 2019), and the Swiss-Prot plant protein database (Universal Protein Resource, ND).	hypothetical protein KY289_032696	3402	20	0.0	75.65	4	P:GO:0007165; F:GO:0004712; F:GO:0005524; C:GO:0005737	P:signal transduction; F:protein serine/threonine/tyrosine kinase activity; F:ATP binding; C:cytoplasm	EC:2.7.12.1	dual-specificity kinase	0	0
442				Soltu.DM.08G004660.1	5893137	5896833	COP1-interactive_protein	Arabidopsis proteome (Lamesch et al., 2012), the PFAM database v32 (El-Gebali et al., 2019), and the Swiss-Prot plant protein database (Universal Protein Resource, ND).	PREDICTED: putative golgin subfamily A member 6-like protein 6	3697	9	0.0	73.62	4	P:GO:0007010; F:GO:0003779; F:GO:0005200; C:GO:0005856	P:cytoskeleton organization; F:actin binding; F:structural constituent of cytoskeleton; C:cytoskeleton	0	0	0	0
443				Soltu.DM.08G004670.1	5898669	5901142	DUF3593_domain_containing_protein	Arabidopsis proteome (Lamesch et al., 2012), the PFAM database v32 (El-Gebali et al., 2019), and the Swiss-Prot plant protein database (Universal Protein Resource, ND).	PREDICTED: uncharacterized protein LOC102587614	2474	16	2.75E-64	82.58	1	C:GO:0016020	C:membrane	0	0	0	0
444				Soltu.DM.08G004680.1	5901839	5902589	hypothetical_protein	Arabidopsis proteome (Lamesch et al., 2012), the PFAM database v32 (El-Gebali et al., 2019), and the Swiss-Prot plant protein database (Universal Protein Resource, ND).	PREDICTED: probable WRKY transcription factor 53	751	6	1.92E-56	77.42	4	P:GO:0006355; F:GO:0000976; F:GO:0003700; C:GO:0005634	P:regulation of DNA-templated transcription; F:transcription cis-regulatory region binding; F:DNA-binding transcription factor activity; C:nucleus	0	0	0	0
445				Soltu.DM.08G004690.1	5904522	5906502	WRKY_family_transcription_factor	Arabidopsis proteome (Lamesch et al., 2012), the PFAM database v32 (El-Gebali et al., 2019), and the Swiss-Prot plant protein database (Universal Protein Resource, ND).	PREDICTED: probable WRKY transcription factor 53	1981	6	3.26E-144	88.17	4	P:GO:0006355; F:GO:0000976; F:GO:0003700; C:GO:0005634	P:regulation of DNA-templated transcription; F:transcription cis-regulatory region binding; F:DNA-binding transcription factor activity; C:nucleus	0	0	0	0
446				Soltu.DM.08G004700.1	5917327	5922064	WRKY_family_transcription_factor	Arabidopsis proteome (Lamesch et al., 2012), the PFAM database v32 (El-Gebali et al., 2019), and the Swiss-Prot plant protein database (Universal Protein Resource, ND).	PREDICTED: probable WRKY transcription factor 53 isoform X2	4738	4	6.22E-96	82.26	4	P:GO:0006355; F:GO:0000976; F:GO:0003700; C:GO:0005634	P:regulation of DNA-templated transcription; F:transcription cis-regulatory region binding; F:DNA-binding transcription factor activity; C:nucleus	0	0	0	0
447				Soltu.DM.08G004710.1	5922837	5924119	hypothetical_protein	Arabidopsis proteome (Lamesch et al., 2012), the PFAM database v32 (El-Gebali et al., 2019), and the Swiss-Prot plant protein database (Universal Protein Resource, ND).	PREDICTED: uncharacterized protein LOC102586617	1283	4	1.33E-193	96.27	0	0	0	0	0	0	0
448				Soltu.DM.08G004720.1	5928147	5929690	Integrase-type_DNA-binding_superfamily_protein	Arabidopsis proteome (Lamesch et al., 2012), the PFAM database v32 (El-Gebali et al., 2019), and the Swiss-Prot plant protein database (Universal Protein Resource, ND).	PREDICTED: ethylene-responsive transcription factor ERF061-like	1544	20	2.06E-222	75.24	5	P:GO:0050794; F:GO:0000976; F:GO:0003700; F:GO:0005515; C:GO:0005634	P:regulation of cellular process; F:transcription cis-regulatory region binding; F:DNA-binding transcription factor activity; F:protein binding; C:nucleus	0	0	0	0
449				Soltu.DM.08G004730.1	5938176	5955502	AMP-dependent_synthetase_and_ligase_family_protein	Arabidopsis proteome (Lamesch et al., 2012), the PFAM database v32 (El-Gebali et al., 2019), and the Swiss-Prot plant protein database (Universal Protein Resource, ND).	hypothetical protein KY289_011145	17327	20	2.78E-75	66.16	1	F:GO:0005488	F:binding	0	0	0	0
450				Soltu.DM.08G004740.1	5958088	5967538	homolog_of_yeast_oxidase_assembly_1_(OXA1)	Arabidopsis proteome (Lamesch et al., 2012), the PFAM database v32 (El-Gebali et al., 2019), and the Swiss-Prot plant protein database (Universal Protein Resource, ND).	PREDICTED: mitochondrial inner membrane protein OXA1-like	9451	6	2.69E-91	88.59	0	0	0	0	0	0	0
451				Soltu.DM.08G004750.1	5971720	5976711	conserved_hypothetical_protein	Arabidopsis proteome (Lamesch et al., 2012), the PFAM database v32 (El-Gebali et al., 2019), and the Swiss-Prot plant protein database (Universal Protein Resource, ND).	-	4992	0	0	0	0	0	0	0	0	0	0
452				Soltu.DM.08G004760.2	5978536	5988066	Nucleoside_diphosphate_kinase_family_protein	Arabidopsis proteome (Lamesch et al., 2012), the PFAM database v32 (El-Gebali et al., 2019), and the Swiss-Prot plant protein database (Universal Protein Resource, ND).	PREDICTED: nucleoside diphosphate kinase IV, chloroplastic/mitochondrial-like isoform X2	9531	20	1.56E-70	66.87	4	P:GO:0009201; P:GO:0009260; F:GO:0043167; C:GO:0005743	P:ribonucleoside triphosphate biosynthetic process; P:ribonucleotide biosynthetic process; F:ion binding; C:mitochondrial inner membrane	0	0	0	0
453				Soltu.DM.08G004770.1	5988428	5991908	Calcium-binding_EF-hand_family_protein	Arabidopsis proteome (Lamesch et al., 2012), the PFAM database v32 (El-Gebali et al., 2019), and the Swiss-Prot plant protein database (Universal Protein Resource, ND).	-	3481	0	0	0	0	0	0	0	0	0	0
454				Soltu.DM.08G004780.1	5992829	5993955	Reverse_transcriptase-like_domain_containing_protein	Arabidopsis proteome (Lamesch et al., 2012), the PFAM database v32 (El-Gebali et al., 2019), and the Swiss-Prot plant protein database (Universal Protein Resource, ND).	hypothetical protein KY290_012913	1127	20	1.03E-107	64.67	0	0	0	0	0	0	0
455				Soltu.DM.08G004790.1	6061951	6065744	DUF4228_domain_containing_protein	Arabidopsis proteome (Lamesch et al., 2012), the PFAM database v32 (El-Gebali et al., 2019), and the Swiss-Prot plant protein database (Universal Protein Resource, ND).	PREDICTED: uncharacterized protein LOC102582982	3794	1	1.17E-66	100.0	0	0	0	0	0	0	0
456				Soltu.DM.08G004800.3	6090883	6094267	DCD_(Development_and_Cell_Death)_domain_protein	Arabidopsis proteome (Lamesch et al., 2012), the PFAM database v32 (El-Gebali et al., 2019), and the Swiss-Prot plant protein database (Universal Protein Resource, ND).	PREDICTED: B2 protein-like	3385	10	6.15E-123	78.31	1	P:GO:0034976	P:response to endoplasmic reticulum stress	0	0	0	0
457				Soltu.DM.08G004810.1	6102381	6108265	auxin_response_factor	Arabidopsis proteome (Lamesch et al., 2012), the PFAM database v32 (El-Gebali et al., 2019), and the Swiss-Prot plant protein database (Universal Protein Resource, ND).	PREDICTED: auxin response factor 9-like isoform X3	5885	20	1.15E-169	46.03	5	P:GO:0006355; P:GO:0009725; P:GO:0009734; F:GO:0003677; C:GO:0005634	P:regulation of DNA-templated transcription; P:response to hormone; P:auxin-activated signaling pathway; F:DNA binding; C:nucleus	0	0	0	0
458				Soltu.DM.08G004820.1	6110197	6115651	cellulose_synthase_like_G3	Arabidopsis proteome (Lamesch et al., 2012), the PFAM database v32 (El-Gebali et al., 2019), and the Swiss-Prot plant protein database (Universal Protein Resource, ND).	hypothetical protein KY289_012322	5455	20	2.49E-57	74.28	5	P:GO:0009833; P:GO:0030244; F:GO:0016759; C:GO:0005886; C:GO:0012505	P:plant-type primary cell wall biogenesis; P:cellulose biosynthetic process; F:cellulose synthase activity; C:plasma membrane; C:endomembrane system	EC:2.4.1	Glycosyltransferases	0	0
459	AgNUE Low N	S11_7525121	G/A	Soltu.DM.11G007670.3	7276338	7303031	ubiquitin-specific_protease	Arabidopsis proteome (Lamesch et al., 2012), the PFAM database v32 (El-Gebali et al., 2019), and the Swiss-Prot plant protein database (Universal Protein Resource, ND).	hypothetical protein KY289_005584	26694	20	1.2E-85	62.01	5	P:GO:0016579; P:GO:0031647; F:GO:0004843; C:GO:0005634; C:GO:0005829	P:protein deubiquitination; P:regulation of protein stability; F:cysteine-type deubiquitinase activity; C:nucleus; C:cytosol	0	0	0	0
460				Soltu.DM.11G007680.1	7305870	7309238	gamete_expressed_protein	Arabidopsis proteome (Lamesch et al., 2012), the PFAM database v32 (El-Gebali et al., 2019), and the Swiss-Prot plant protein database (Universal Protein Resource, ND).	PREDICTED: protein GAMETE EXPRESSED 1	3369	17	2.16E-202	47.65	2	P:GO:0007275; F:GO:0005488	P:multicellular organism development; F:binding	0	0	0	0
461				Soltu.DM.11G007690.1	7310475	7312520	3-oxo-5-alpha-steroid_4-dehydrogenase_family_protein	Arabidopsis proteome (Lamesch et al., 2012), the PFAM database v32 (El-Gebali et al., 2019), and the Swiss-Prot plant protein database (Universal Protein Resource, ND).	PREDICTED: very-long-chain enoyl-CoA reductase-like	2046	20	3.24E-133	71.71	3	P:GO:0006629; F:GO:0016627; C:GO:0016020	P:lipid metabolic process; F:oxidoreductase activity, acting on the CH-CH group of donors; C:membrane	EC:1.3	Acting on the CH-CH group of donors	0	0
462				Soltu.DM.11G007700.1	7313565	7315169	3-oxo-5-alpha-steroid_4-dehydrogenase_family_protein	Arabidopsis proteome (Lamesch et al., 2012), the PFAM database v32 (El-Gebali et al., 2019), and the Swiss-Prot plant protein database (Universal Protein Resource, ND).	PREDICTED: steroid 5-alpha-reductase DET2-like	1605	20	1.15E-100	79.76	3	P:GO:0006629; F:GO:0016627; C:GO:0016020	P:lipid metabolic process; F:oxidoreductase activity, acting on the CH-CH group of donors; C:membrane	EC:1.3	Acting on the CH-CH group of donors	0	0
463				Soltu.DM.11G007710.1	7334201	7337481	3-oxo-5-alpha-steroid_4-dehydrogenase_family_protein	Arabidopsis proteome (Lamesch et al., 2012), the PFAM database v32 (El-Gebali et al., 2019), and the Swiss-Prot plant protein database (Universal Protein Resource, ND).	hypothetical protein KY284_007353	3281	20	4.84E-97	74.41	3	P:GO:0006629; F:GO:0016627; C:GO:0016020	P:lipid metabolic process; F:oxidoreductase activity, acting on the CH-CH group of donors; C:membrane	EC:1.3	Acting on the CH-CH group of donors	0	0
464				Soltu.DM.11G007720.1	7346343	7349379	GDSL-like_Lipase/Acylhydrolase_superfamily_protein	Arabidopsis proteome (Lamesch et al., 2012), the PFAM database v32 (El-Gebali et al., 2019), and the Swiss-Prot plant protein database (Universal Protein Resource, ND).	PREDICTED: GDSL esterase/lipase At5g33370-like	3037	20	2.12E-94	71.5	3	P:GO:0006629; P:GO:0042335; F:GO:0016788	P:lipid metabolic process; P:cuticle development; F:hydrolase activity, acting on ester bonds	EC:3.1	Acting on ester bonds	0	0
465				Soltu.DM.11G007730.3	7357218	7360817	zinc_finger_(C2H2_type)_family_protein	Arabidopsis proteome (Lamesch et al., 2012), the PFAM database v32 (El-Gebali et al., 2019), and the Swiss-Prot plant protein database (Universal Protein Resource, ND).	PREDICTED: uncharacterized protein LOC102600262 isoform X1	3600	20	1.02E-246	78.47	5	P:GO:0006355; F:GO:0003700; F:GO:0004540; F:GO:0005515; F:GO:0008270	P:regulation of DNA-templated transcription; F:DNA-binding transcription factor activity; F:RNA nuclease activity; F:protein binding; F:zinc ion binding	EC:3.1	Acting on ester bonds	0	0
466				Soltu.DM.11G007740.1	7366834	7367208	hypothetical_protein	Arabidopsis proteome (Lamesch et al., 2012), the PFAM database v32 (El-Gebali et al., 2019), and the Swiss-Prot plant protein database (Universal Protein Resource, ND).	hypothetical protein KY290_007304	375	3	2.1E-79	98.39	0	0	0	0	0	0	0
467				Soltu.DM.11G007750.3	7380572	7384793	SSXT_family_protein	Arabidopsis proteome (Lamesch et al., 2012), the PFAM database v32 (El-Gebali et al., 2019), and the Swiss-Prot plant protein database (Universal Protein Resource, ND).	PREDICTED: GRF1-interacting factor 1-like isoform X2	4222	6	8.82E-31	99.26	0	0	0	0	0	0	0
468				Soltu.DM.11G007760.1	7398724	7412697	Myosin_family_protein_with_Dil_domain	Arabidopsis proteome (Lamesch et al., 2012), the PFAM database v32 (El-Gebali et al., 2019), and the Swiss-Prot plant protein database (Universal Protein Resource, ND).	hypothetical protein KY290_009472	13974	20	3.73E-98	39.06	8	P:GO:0050794; P:GO:0050896; F:GO:0004674; F:GO:0005488; F:GO:0140996; C:GO:0005737; C:GO:0012505; C:GO:0043231	P:regulation of cellular process; P:response to stimulus; F:protein serine/threonine kinase activity; F:binding; F:histone H3 kinase activity; C:cytoplasm; C:endomembrane system; C:intracellular membrane-bounded organelle	EC:2.7.11	Transferring phosphorus-containing groups	0	0
469				Soltu.DM.11G007770.2	7413799	7425022	Homeodomain-like_transcriptional_regulator	Arabidopsis proteome (Lamesch et al., 2012), the PFAM database v32 (El-Gebali et al., 2019), and the Swiss-Prot plant protein database (Universal Protein Resource, ND).	PREDICTED: uncharacterized protein LOC102601165	11224	20	6.42E-206	62.99	6	P:GO:0006357; F:GO:0000978; F:GO:0000981; F:GO:0003824; C:GO:0005634; C:GO:0005667	P:regulation of transcription by RNA polymerase II; F:RNA polymerase II cis-regulatory region sequence-specific DNA binding; F:DNA-binding transcription factor activity, RNA polymerase II-specific; F:catalytic activity; C:nucleus; C:transcription regulator complex	0	0	0	0
470				Soltu.DM.11G007780.1	7433991	7441699	AT_hook_motif_DNA-binding_family_protein	Arabidopsis proteome (Lamesch et al., 2012), the PFAM database v32 (El-Gebali et al., 2019), and the Swiss-Prot plant protein database (Universal Protein Resource, ND).	PREDICTED: AT-hook motif nuclear-localized protein 14	7709	3	3.07E-55	45.64	3	F:GO:0003677; F:GO:0003680; C:GO:0005634	F:DNA binding; F:minor groove of adenine-thymine-rich DNA binding; C:nucleus	0	0	0	0
471				Soltu.DM.11G007790.1	7445728	7453322	Signal_transduction_histidine_kinase,_hybrid-type,_ethylene_sensor	Arabidopsis proteome (Lamesch et al., 2012), the PFAM database v32 (El-Gebali et al., 2019), and the Swiss-Prot plant protein database (Universal Protein Resource, ND).	PREDICTED: protein EIN4	7595	20	0.0	83.43	9	P:GO:0010105; F:GO:0000155; F:GO:0004674; F:GO:0005515; F:GO:0005524; F:GO:0038199; F:GO:0046872; F:GO:0051740; C:GO:0005789	P:negative regulation of ethylene-activated signaling pathway; F:phosphorelay sensor kinase activity; F:protein serine/threonine kinase activity; F:protein binding; F:ATP binding; F:ethylene receptor activity; F:metal ion binding; F:ethylene binding; C:endoplasmic reticulum membrane	EC:2.7.11; EC:2.7.3; EC:2.7.13.3	Transferring phosphorus-containing groups; Transferring phosphorus-containing groups; histidine kinase	0	0
472				Soltu.DM.11G007800.1	7479540	7481824	Chaperone_DnaJ-domain_superfamily_protein	Arabidopsis proteome (Lamesch et al., 2012), the PFAM database v32 (El-Gebali et al., 2019), and the Swiss-Prot plant protein database (Universal Protein Resource, ND).	PREDICTED: uncharacterized protein LOC107061266	2285	20	0.0	65.58	6	P:GO:0009909; P:GO:0045944; F:GO:0001228; F:GO:0005515; C:GO:0005634; C:GO:0005737	P:regulation of flower development; P:positive regulation of transcription by RNA polymerase II; F:DNA-binding transcription activator activity, RNA polymerase II-specific; F:protein binding; C:nucleus; C:cytoplasm	0	0	0	0
473				Soltu.DM.11G007810.1	7483276	7489910	Signal_transduction_histidine_kinase,_hybrid-type,_ethylene_sensor	Arabidopsis proteome (Lamesch et al., 2012), the PFAM database v32 (El-Gebali et al., 2019), and the Swiss-Prot plant protein database (Universal Protein Resource, ND).	hypothetical protein KY289_030317	6635	20	3.15E-114	62.05	0	0	0	0	0	0	0
474				Soltu.DM.11G007830.1	7498387	7500054	Chaperone_DnaJ-domain_superfamily_protein	Arabidopsis proteome (Lamesch et al., 2012), the PFAM database v32 (El-Gebali et al., 2019), and the Swiss-Prot plant protein database (Universal Protein Resource, ND).	hypothetical protein KY289_007636	1668	20	0.0	61.79	6	P:GO:0009909; P:GO:0045944; F:GO:0001228; F:GO:0005515; C:GO:0005634; C:GO:0005737	P:regulation of flower development; P:positive regulation of transcription by RNA polymerase II; F:DNA-binding transcription activator activity, RNA polymerase II-specific; F:protein binding; C:nucleus; C:cytoplasm	0	0	0	0
475				Soltu.DM.11G007840.1	7500181	7503539	Chaperone_DnaJ-domain_superfamily_protein	Arabidopsis proteome (Lamesch et al., 2012), the PFAM database v32 (El-Gebali et al., 2019), and the Swiss-Prot plant protein database (Universal Protein Resource, ND).	-	3359	0	0	0	0	0	0	0	0	0	0
476				Soltu.DM.11G007850.1	7503943	7508806	Signal_transduction_histidine_kinase,_hybrid-type,_ethylene_sensor	Arabidopsis proteome (Lamesch et al., 2012), the PFAM database v32 (El-Gebali et al., 2019), and the Swiss-Prot plant protein database (Universal Protein Resource, ND).	hypothetical protein KY284_007365	4864	15	1.11E-41	68.4	8	P:GO:0000160; P:GO:0009723; F:GO:0004672; F:GO:0038199; F:GO:0043167; F:GO:0051740; C:GO:0005783; C:GO:0016020	P:phosphorelay signal transduction system; P:response to ethylene; F:protein kinase activity; F:ethylene receptor activity; F:ion binding; F:ethylene binding; C:endoplasmic reticulum; C:membrane	EC:2.7.1	Transferring phosphorus-containing groups	0	0
477				Soltu.DM.11G007860.1	7510242	7524655	Methyltransferase_family_protein	Arabidopsis proteome (Lamesch et al., 2012), the PFAM database v32 (El-Gebali et al., 2019), and the Swiss-Prot plant protein database (Universal Protein Resource, ND).	hypothetical protein KY284_036677	14414	20	2.09E-90	85.44	0	0	0	0	0	0	0
478				Soltu.DM.11G007870.1	7524368	7526386	UDP-Glycosyltransferase_superfamily_protein	Arabidopsis proteome (Lamesch et al., 2012), the PFAM database v32 (El-Gebali et al., 2019), and the Swiss-Prot plant protein database (Universal Protein Resource, ND).	hypothetical protein KY289_007637	2019	20	1.95E-200	80.66	1	F:GO:0035251	F:UDP-glucosyltransferase activity	EC:2.4.1	Glycosyltransferases	0	0
479				Soltu.DM.11G007890.2	7543294	7545328	AT-hook_motif_nuclear-localized_protein	Arabidopsis proteome (Lamesch et al., 2012), the PFAM database v32 (El-Gebali et al., 2019), and the Swiss-Prot plant protein database (Universal Protein Resource, ND).	PREDICTED: AT-hook motif nuclear-localized protein 20-like	2035	20	7.97E-140	47.14	2	P:GO:0050789; F:GO:0003677	P:regulation of biological process; F:DNA binding	0	0	0	0
480				Soltu.DM.11G007900.1	7559462	7566047	conserved_hypothetical_protein	Arabidopsis proteome (Lamesch et al., 2012), the PFAM database v32 (El-Gebali et al., 2019), and the Swiss-Prot plant protein database (Universal Protein Resource, ND).	PREDICTED: uncharacterized protein LOC102604526 isoform X2	6586	20	7.76E-60	91.28	0	0	0	0	0	0	0
481				Soltu.DM.11G007920.1	7568705	7574708	rotamase_cyclophilin	Arabidopsis proteome (Lamesch et al., 2012), the PFAM database v32 (El-Gebali et al., 2019), and the Swiss-Prot plant protein database (Universal Protein Resource, ND).	hypothetical protein KY290_006605	6004	20	1.1E-231	58.17	4	P:GO:0015074; F:GO:0003676; F:GO:0004190; F:GO:0008270	P:DNA integration; F:nucleic acid binding; F:aspartic-type endopeptidase activity; F:zinc ion binding	0	0	0	0
482				Soltu.DM.11G007930.1	7575014	7576629	Rubisco_Assembly_chaperone_C-terminal_domain_containing_protein	Arabidopsis proteome (Lamesch et al., 2012), the PFAM database v32 (El-Gebali et al., 2019), and the Swiss-Prot plant protein database (Universal Protein Resource, ND).	PREDICTED: rubisco accumulation factor 1, chloroplastic	1616	20	0.0	73.0	1	P:GO:0110102	P:ribulose bisphosphate carboxylase complex assembly	0	0	0	0
483				Soltu.DM.11G007940.1	7584307	7584903	ethylene_response_factor	Arabidopsis proteome (Lamesch et al., 2012), the PFAM database v32 (El-Gebali et al., 2019), and the Swiss-Prot plant protein database (Universal Protein Resource, ND).	PREDICTED: ethylene-responsive transcription factor 1B-like	597	20	2.98E-133	73.07	8	P:GO:0006355; P:GO:0006952; P:GO:0009867; P:GO:0009873; F:GO:0000976; F:GO:0003700; F:GO:0005515; C:GO:0005634	P:regulation of DNA-templated transcription; P:defense response; P:jasmonic acid mediated signaling pathway; P:ethylene-activated signaling pathway; F:transcription cis-regulatory region binding; F:DNA-binding transcription factor activity; F:protein binding; C:nucleus	0	0	0	0
484				Soltu.DM.11G007950.1	7593389	7597910	transmembrane_kinase	Arabidopsis proteome (Lamesch et al., 2012), the PFAM database v32 (El-Gebali et al., 2019), and the Swiss-Prot plant protein database (Universal Protein Resource, ND).	PREDICTED: receptor protein kinase TMK1	4522	20	0.0	64.61	6	P:GO:0007178; P:GO:0010928; P:GO:0050832; F:GO:0004675; F:GO:0005524; C:GO:0005886	P:cell surface receptor protein serine/threonine kinase signaling pathway; P:regulation of auxin mediated signaling pathway; P:defense response to fungus; F:transmembrane receptor protein serine/threonine kinase activity; F:ATP binding; C:plasma membrane	EC:2.7.11.30	receptor protein serine/threonine kinase	0	0
485				Soltu.DM.11G007960.1	7604734	7606300	ARM_repeat_superfamily_protein	Arabidopsis proteome (Lamesch et al., 2012), the PFAM database v32 (El-Gebali et al., 2019), and the Swiss-Prot plant protein database (Universal Protein Resource, ND).	U-box domain-containing protein 21-like	1567	20	5.43E-296	73.94	2	P:GO:0016567; F:GO:0061630	P:protein ubiquitination; F:ubiquitin protein ligase activity	EC:2.3.2	Acyltransferases	0	0
486				Soltu.DM.11G007970.1	7613934	7615829	NAD(P)H:plastoquinone_dehydrogenase_complex_subunit_O	Arabidopsis proteome (Lamesch et al., 2012), the PFAM database v32 (El-Gebali et al., 2019), and the Swiss-Prot plant protein database (Universal Protein Resource, ND).	NAD(P)H-quinone oxidoreductase subunit O, chloroplastic isoform X2	1896	2	9.78E-31	77.96	0	0	0	0	0	0	0
487				Soltu.DM.11G007980.2	7616046	7628291	DNA_repair_metallo-beta-lactamase_family_protein	Arabidopsis proteome (Lamesch et al., 2012), the PFAM database v32 (El-Gebali et al., 2019), and the Swiss-Prot plant protein database (Universal Protein Resource, ND).	PREDICTED: 5' exonuclease Apollo	12246	20	2.84E-245	74.83	5	P:GO:0006303; P:GO:0036297; F:GO:0003684; F:GO:0035312; C:GO:0005634	P:double-strand break repair via nonhomologous end joining; P:interstrand cross-link repair; F:damaged DNA binding; F:5'-3' DNA exonuclease activity; C:nucleus	EC:3.1.11; EC:3.1.15	Acting on ester bonds; Acting on ester bonds	0	0
488				Soltu.DM.11G007990.1	7631300	7638391	mitogen-activated_protein_kinase_kinase_kinase	Arabidopsis proteome (Lamesch et al., 2012), the PFAM database v32 (El-Gebali et al., 2019), and the Swiss-Prot plant protein database (Universal Protein Resource, ND).	PREDICTED: mitogen-activated protein kinase kinase kinase YODA	7092	20	6.82E-102	53.36	5	P:GO:0002221; P:GO:1900150; P:GO:1900424; F:GO:0004672; F:GO:0005515	P:pattern recognition receptor signaling pathway; P:regulation of defense response to fungus; P:regulation of defense response to bacterium; F:protein kinase activity; F:protein binding	EC:2.7.1	Transferring phosphorus-containing groups	0	0
489				Soltu.DM.11G008000.1	7649174	7654215	SEUSS_transcriptional_co-regulator	Arabidopsis proteome (Lamesch et al., 2012), the PFAM database v32 (El-Gebali et al., 2019), and the Swiss-Prot plant protein database (Universal Protein Resource, ND).	PREDICTED: transcriptional corepressor SEUSS-like	5042	4	4.42E-220	87.38	5	P:GO:0000122; P:GO:0045944; F:GO:0003712; C:GO:0005634; C:GO:0005667	P:negative regulation of transcription by RNA polymerase II; P:positive regulation of transcription by RNA polymerase II; F:transcription coregulator activity; C:nucleus; C:transcription regulator complex	0	0	0	0
490				Soltu.DM.11G008010.1	7657669	7671376	callose_synthase	Arabidopsis proteome (Lamesch et al., 2012), the PFAM database v32 (El-Gebali et al., 2019), and the Swiss-Prot plant protein database (Universal Protein Resource, ND).	hypothetical protein KY290_009124	13708	20	4.55E-221	59.28	6	P:GO:0006075; P:GO:0009556; P:GO:0009846; P:GO:0010208; P:GO:0080092; F:GO:0016757	P:(1->3)-beta-D-glucan biosynthetic process; P:microsporogenesis; P:pollen germination; P:pollen wall assembly; P:regulation of pollen tube growth; F:glycosyltransferase activity	EC:2.4	Glycosyltransferases	0	0
491				Soltu.DM.11G008020.1	7676040	7678989	Tetratricopeptide_repeat_(TPR)-like_superfamily_protein	Arabidopsis proteome (Lamesch et al., 2012), the PFAM database v32 (El-Gebali et al., 2019), and the Swiss-Prot plant protein database (Universal Protein Resource, ND).	PREDICTED: pentatricopeptide repeat-containing protein At3g24000, mitochondrial	2950	20	0.0	77.76	4	P:GO:0009451; F:GO:0003723; F:GO:0008270; C:GO:0043231	P:RNA modification; F:RNA binding; F:zinc ion binding; C:intracellular membrane-bounded organelle	0	0	0	0
492				Soltu.DM.11G008030.1	7679080	7679806	hypothetical_protein	Arabidopsis proteome (Lamesch et al., 2012), the PFAM database v32 (El-Gebali et al., 2019), and the Swiss-Prot plant protein database (Universal Protein Resource, ND).	-	727	0	0	0	0	0	0	0	0	0	0
493				Soltu.DM.11G008040.1	7680445	7682724	Pentatricopeptide_repeat_(PPR)_superfamily_protein	Arabidopsis proteome (Lamesch et al., 2012), the PFAM database v32 (El-Gebali et al., 2019), and the Swiss-Prot plant protein database (Universal Protein Resource, ND).	PREDICTED: pentatricopeptide repeat-containing protein At1g20230	2280	20	0.0	72.61	3	P:GO:0009451; F:GO:0003723; F:GO:0008270	P:RNA modification; F:RNA binding; F:zinc ion binding	0	0	0	0
494				Soltu.DM.11G008050.1	7684573	7689538	PRLI-interacting_factor,_putative	Arabidopsis proteome (Lamesch et al., 2012), the PFAM database v32 (El-Gebali et al., 2019), and the Swiss-Prot plant protein database (Universal Protein Resource, ND).	PREDICTED: BTB/POZ domain-containing protein At2g13690	4966	20	3.78E-203	80.38	1	P:GO:0016567	P:protein ubiquitination	0	0	0	0
495				Soltu.DM.11G008060.2	7692395	7698507	Tetratricopeptide_repeat_(TPR)-like_superfamily_protein	Arabidopsis proteome (Lamesch et al., 2012), the PFAM database v32 (El-Gebali et al., 2019), and the Swiss-Prot plant protein database (Universal Protein Resource, ND).	PREDICTED: pentatricopeptide repeat-containing protein At4g19440, chloroplastic	6113	12	7.69E-173	79.34	2	F:GO:0003729; C:GO:0009507	F:mRNA binding; C:chloroplast	0	0	0	0
496				Soltu.DM.11G008070.1	7698548	7699050	hypothetical_protein	Arabidopsis proteome (Lamesch et al., 2012), the PFAM database v32 (El-Gebali et al., 2019), and the Swiss-Prot plant protein database (Universal Protein Resource, ND).	-	503	0	0	0	0	0	0	0	0	0	0
497				Soltu.DM.11G008080.1	7700072	7701678	conserved_hypothetical_protein	Arabidopsis proteome (Lamesch et al., 2012), the PFAM database v32 (El-Gebali et al., 2019), and the Swiss-Prot plant protein database (Universal Protein Resource, ND).	-	1607	0	0	0	0	0	0	0	0	0	0
498				Soltu.DM.11G008090.1	7705870	7712477	NAC_domain_containing_protein	Arabidopsis proteome (Lamesch et al., 2012), the PFAM database v32 (El-Gebali et al., 2019), and the Swiss-Prot plant protein database (Universal Protein Resource, ND).	PREDICTED: NAC domain-containing protein 82-like isoform X1	6608	20	2.35E-113	72.11	2	P:GO:0006355; F:GO:0003677	P:regulation of DNA-templated transcription; F:DNA binding	0	0	0	0
499				Soltu.DM.11G008100.1	7718978	7740857	phosphatidylinositol_4-OH_kinase_beta1	Arabidopsis proteome (Lamesch et al., 2012), the PFAM database v32 (El-Gebali et al., 2019), and the Swiss-Prot plant protein database (Universal Protein Resource, ND).	hypothetical protein KY284_007383	21880	20	1.45E-249	80.8	10	P:GO:0009860; P:GO:0046854; P:GO:0048015; P:GO:0048768; F:GO:0004430; F:GO:0031267; F:GO:0043424; C:GO:0005886; C:GO:0030659; C:GO:0035619	P:pollen tube growth; P:phosphatidylinositol phosphate biosynthetic process; P:phosphatidylinositol-mediated signaling; P:root hair cell tip growth; F:1-phosphatidylinositol 4-kinase activity; F:small GTPase binding; F:protein histidine kinase binding; C:plasma membrane; C:cytoplasmic vesicle membrane; C:root hair tip	EC:2.7.1.67	1-phosphatidylinositol 4-kinase	0	0
500				Soltu.DM.11G008110.1	7745022	7746515	P-loop_containing_nucleoside_triphosphate_hydrolases_superfamily_protein	Arabidopsis proteome (Lamesch et al., 2012), the PFAM database v32 (El-Gebali et al., 2019), and the Swiss-Prot plant protein database (Universal Protein Resource, ND).	PREDICTED: guanylate kinase 2, chloroplastic/mitochondrial	1494	20	1.77E-208	89.48	8	P:GO:0046037; P:GO:0046710; P:GO:0048638; F:GO:0004385; F:GO:0005524; F:GO:0016787; C:GO:0005829; C:GO:0009507	P:GMP metabolic process; P:GDP metabolic process; P:regulation of developmental growth; F:guanylate kinase activity; F:ATP binding; F:hydrolase activity; C:cytosol; C:chloroplast	EC:2.7.4.4; EC:2.7.4.8; EC:3	nucleoside-phosphate kinase; guanylate kinase; Hydrolases	0	0
501				Soltu.DM.11G008120.1	7749147	7750179	Glycosyl_hydrolases_family_18_domain_containing_protein	Arabidopsis proteome (Lamesch et al., 2012), the PFAM database v32 (El-Gebali et al., 2019), and the Swiss-Prot plant protein database (Universal Protein Resource, ND).	PREDICTED: chitinase 2-like	1033	9	1.28E-125	76.0	2	P:GO:0005975; F:GO:0004553	P:carbohydrate metabolic process; F:hydrolase activity, hydrolyzing O-glycosyl compounds	EC:3.2.1	Glycosylases	0	0
502				Soltu.DM.11G008130.1	7751451	7756302	NADH-ubiquinone_oxidoreductase-related	Arabidopsis proteome (Lamesch et al., 2012), the PFAM database v32 (El-Gebali et al., 2019), and the Swiss-Prot plant protein database (Universal Protein Resource, ND).	hypothetical protein KY285_009019	4852	4	6.37E-27	100.0	4	P:GO:0032981; C:GO:0005743; C:GO:0005758; C:GO:0045271	P:mitochondrial respiratory chain complex I assembly; C:mitochondrial inner membrane; C:mitochondrial intermembrane space; C:respiratory chain complex I	0	0	0	0
503				Soltu.DM.11G008140.4	7769086	7783856	O-fucosyltransferase_family_protein	Arabidopsis proteome (Lamesch et al., 2012), the PFAM database v32 (El-Gebali et al., 2019), and the Swiss-Prot plant protein database (Universal Protein Resource, ND).	Polyprotein, putative, partial	14771	20	6.72E-191	87.82	2	P:GO:0015074; F:GO:0003676	P:DNA integration; F:nucleic acid binding	0	0	0	0
504	NUE Low N	S02_44514436	A/G	Soltu.DM.02G032530.1	44263301	44271517	ferredoxin_thioredoxin_reductase_catalytic_beta_chain_family_protein	Arabidopsis proteome (Lamesch et al., 2012), the PFAM database v32 (El-Gebali et al., 2019), and the Swiss-Prot plant protein database (Universal Protein Resource, ND).	-	8217	0	0	0	0	0	0	0	0	0	0
505				Soltu.DM.02G032540.2	44273897	44278109	Sterile_alpha_motif_(SAM)_domain-containing_protein	Arabidopsis proteome (Lamesch et al., 2012), the PFAM database v32 (El-Gebali et al., 2019), and the Swiss-Prot plant protein database (Universal Protein Resource, ND).	hypothetical protein KY289_015110	4213	5	4.66E-147	60.09	0	0	0	0	0	0	0
506				Soltu.DM.02G032550.1	44278103	44279228	zinc_finger_(AN1-like)_family_protein	Arabidopsis proteome (Lamesch et al., 2012), the PFAM database v32 (El-Gebali et al., 2019), and the Swiss-Prot plant protein database (Universal Protein Resource, ND).	hypothetical protein KY285_014943	1126	8	2.5E-106	87.55	3	P:GO:0009737; F:GO:0008270; C:GO:0005737	P:response to abscisic acid; F:zinc ion binding; C:cytoplasm	0	0	0	0
507				Soltu.DM.02G032560.1	44283632	44286388	RING/U-box_superfamily_protein_with_ARM_repeat_domain	Arabidopsis proteome (Lamesch et al., 2012), the PFAM database v32 (El-Gebali et al., 2019), and the Swiss-Prot plant protein database (Universal Protein Resource, ND).	PREDICTED: U-box domain-containing protein 40	2757	20	9.3E-265	67.74	5	P:GO:0016567; F:GO:0061630; F:GO:0070696; C:GO:0005634; C:GO:0005737	P:protein ubiquitination; F:ubiquitin protein ligase activity; F:transmembrane receptor protein serine/threonine kinase binding; C:nucleus; C:cytoplasm	EC:2.3.2	Acyltransferases	0	0
508				Soltu.DM.02G032570.1	44287134	44288722	Peroxidase_superfamily_protein	Arabidopsis proteome (Lamesch et al., 2012), the PFAM database v32 (El-Gebali et al., 2019), and the Swiss-Prot plant protein database (Universal Protein Resource, ND).	PREDICTED: peroxidase 63	1589	20	8.83E-237	79.85	9	P:GO:0006979; P:GO:0042744; P:GO:0098869; F:GO:0005515; F:GO:0009044; F:GO:0020037; F:GO:0046872; F:GO:0140825; C:GO:0005576	P:response to oxidative stress; P:hydrogen peroxide catabolic process; P:cellular oxidant detoxification; F:protein binding; F:xylan 1,4-beta-xylosidase activity; F:heme binding; F:metal ion binding; F:lactoperoxidase activity; C:extracellular region	EC:3.2.1.37; EC:1.11.1.7	xylan 1,4-beta-xylosidase; peroxidase	0	0
509				Soltu.DM.02G032580.2	44291527	44294809	hydroxyproline-rich_glycoprotein_family_protein	Arabidopsis proteome (Lamesch et al., 2012), the PFAM database v32 (El-Gebali et al., 2019), and the Swiss-Prot plant protein database (Universal Protein Resource, ND).	PREDICTED: mediator of RNA polymerase II transcription subunit 4	3283	20	9.89E-241	71.32	2	F:GO:0005515; C:GO:0016592	F:protein binding; C:mediator complex	0	0	0	0
510				Soltu.DM.02G032590.1	44293968	44304993	"transferases	Arabidopsis proteome (Lamesch et al., 2012), the PFAM database v32 (El-Gebali et al., 2019), and the Swiss-Prot plant protein database (Universal Protein Resource, ND).	PREDICTED: GPI ethanolamine phosphate transferase 1	11026	20	1.82E-77	69.48	3	P:GO:0006506; F:GO:0051377; C:GO:0005789	P:GPI anchor biosynthetic process; F:mannose-ethanolamine phosphotransferase activity; C:endoplasmic reticulum membrane	EC:2.7.8	Transferring phosphorus-containing groups	0	0
511				Soltu.DM.02G032600.1	44306966	44310327	Heavy_metal_transport/detoxification_superfamily_protein_	Arabidopsis proteome (Lamesch et al., 2012), the PFAM database v32 (El-Gebali et al., 2019), and the Swiss-Prot plant protein database (Universal Protein Resource, ND).	PREDICTED: uncharacterized protein LOC102581674	3362	6	4.99E-56	97.77	0	0	0	0	0	0	0
512				Soltu.DM.02G032630.1	44327324	44330237	TRICHOME_BIREFRINGENCE-LIKE	Arabidopsis proteome (Lamesch et al., 2012), the PFAM database v32 (El-Gebali et al., 2019), and the Swiss-Prot plant protein database (Universal Protein Resource, ND).	PREDICTED: protein ALTERED XYLOGLUCAN 4-like	2914	20	6.72E-97	61.01	2	F:GO:0016740; C:GO:0110165	F:transferase activity; C:cellular anatomical structure	EC:2	Transferases	0	0
513				Soltu.DM.02G032640.1	44332316	44337350	Peroxidase_superfamily_protein	Arabidopsis proteome (Lamesch et al., 2012), the PFAM database v32 (El-Gebali et al., 2019), and the Swiss-Prot plant protein database (Universal Protein Resource, ND).	PREDICTED: alpha-dioxygenase 1-like	5035	20	3.23E-98	54.42	9	P:GO:0006633; P:GO:0006979; P:GO:0008219; P:GO:0009751; P:GO:0033554; P:GO:0140546; P:GO:1901701; F:GO:0016702; C:GO:0005811	P:fatty acid biosynthetic process; P:response to oxidative stress; P:cell death; P:response to salicylic acid; P:cellular response to stress; P:defense response to symbiont; P:cellular response to oxygen-containing compound; F:oxidoreductase activity, acting on single donors with incorporation of molecular oxygen, incorporation of two atoms of oxygen; C:lipid droplet	EC:1.13.11	Acting on single donors with incorporation of molecular oxygen (oxygenases). The oxygen incorporated need not be derived from O2	0	0
514				Soltu.DM.02G032650.1	44339688	44342930	Peroxidase_superfamily_protein	Arabidopsis proteome (Lamesch et al., 2012), the PFAM database v32 (El-Gebali et al., 2019), and the Swiss-Prot plant protein database (Universal Protein Resource, ND).	PREDICTED: alpha-dioxygenase 1-like	3243	20	3.72E-91	48.91	12	P:GO:0006631; P:GO:0006633; P:GO:0006952; P:GO:0006979; P:GO:0031408; P:GO:0098869; F:GO:0004601; F:GO:0016702; F:GO:0020037; F:GO:0046872; F:GO:0051213; C:GO:0016020	P:fatty acid metabolic process; P:fatty acid biosynthetic process; P:defense response; P:response to oxidative stress; P:oxylipin biosynthetic process; P:cellular oxidant detoxification; F:peroxidase activity; F:oxidoreductase activity, acting on single donors with incorporation of molecular oxygen, incorporation of two atoms of oxygen; F:heme binding; F:metal ion binding; F:dioxygenase activity;…	0	0	0	0
515				Soltu.DM.02G032660.1	44364080	44370286	nodulin_MtN21_/EamA-like_transporter_family_protein	Arabidopsis proteome (Lamesch et al., 2012), the PFAM database v32 (El-Gebali et al., 2019), and the Swiss-Prot plant protein database (Universal Protein Resource, ND).	hypothetical protein KY284_014914	6207	5	6.11E-66	67.27	0	0	0	0	0	0	0
516				Soltu.DM.02G032670.2	44371428	44374844	Peroxidase_superfamily_protein	Arabidopsis proteome (Lamesch et al., 2012), the PFAM database v32 (El-Gebali et al., 2019), and the Swiss-Prot plant protein database (Universal Protein Resource, ND).	hypothetical protein KY285_014952	3417	20	1.53E-84	78.02	9	P:GO:0006633; P:GO:0006952; P:GO:0006979; P:GO:0031408; P:GO:0098869; F:GO:0004601; F:GO:0016702; F:GO:0020037; F:GO:0046872	P:fatty acid biosynthetic process; P:defense response; P:response to oxidative stress; P:oxylipin biosynthetic process; P:cellular oxidant detoxification; F:peroxidase activity; F:oxidoreductase activity, acting on single donors with incorporation of molecular oxygen, incorporation of two atoms of oxygen; F:heme binding; F:metal ion binding	EC:1.13.11; EC:1.11.1	Acting on single donors with incorporation of molecular oxygen (oxygenases). The oxygen incorporated need not be derived from O2; Acting on a peroxide as acceptor	0	0
517				Soltu.DM.02G032680.1	44376011	44379894	Peroxidase_superfamily_protein	Arabidopsis proteome (Lamesch et al., 2012), the PFAM database v32 (El-Gebali et al., 2019), and the Swiss-Prot plant protein database (Universal Protein Resource, ND).	PREDICTED: alpha-dioxygenase 1-like	3884	20	9.71E-125	45.97	6	P:GO:0006631; P:GO:0046394; P:GO:0098542; P:GO:1901701; F:GO:0051213; C:GO:0110165	P:fatty acid metabolic process; P:carboxylic acid biosynthetic process; P:defense response to other organism; P:cellular response to oxygen-containing compound; F:dioxygenase activity; C:cellular anatomical structure	EC:1	Oxidoreductases	0	0
518				Soltu.DM.02G032690.1	44382619	44386282	nodulin_MtN21_/EamA-like_transporter_family_protein	Arabidopsis proteome (Lamesch et al., 2012), the PFAM database v32 (El-Gebali et al., 2019), and the Swiss-Prot plant protein database (Universal Protein Resource, ND).	PREDICTED: WAT1-related protein At3g28050-like	3664	5	2.35E-81	48.9	0	0	0	0	0	0	0
519				Soltu.DM.02G032700.1	44387846	44391134	nodulin_MtN21_/EamA-like_transporter_family_protein	Arabidopsis proteome (Lamesch et al., 2012), the PFAM database v32 (El-Gebali et al., 2019), and the Swiss-Prot plant protein database (Universal Protein Resource, ND).	PREDICTED: WAT1-related protein At5g40240-like	3289	3	6.99E-96	34.36	0	0	0	0	0	0	0
520				Soltu.DM.02G032710.1	44394769	44396690	RING/U-box_superfamily_protein	Arabidopsis proteome (Lamesch et al., 2012), the PFAM database v32 (El-Gebali et al., 2019), and the Swiss-Prot plant protein database (Universal Protein Resource, ND).	PREDICTED: RING-H2 finger protein ATL46-like	1922	20	2.01E-258	71.02	2	F:GO:0008270; C:GO:0016020	F:zinc ion binding; C:membrane	0	0	0	0
521				Soltu.DM.02G032720.1	44399157	44400300	conserved_hypothetical_protein	Arabidopsis proteome (Lamesch et al., 2012), the PFAM database v32 (El-Gebali et al., 2019), and the Swiss-Prot plant protein database (Universal Protein Resource, ND).	PREDICTED: uncharacterized protein LOC107060316	1144	10	1.42E-108	72.92	3	P:GO:0006313; F:GO:0003677; F:GO:0004803	P:DNA transposition; F:DNA binding; F:transposase activity	0	0	0	0
522				Soltu.DM.02G032730.2	44405239	44409406	NHL_domain-containing_protein	Arabidopsis proteome (Lamesch et al., 2012), the PFAM database v32 (El-Gebali et al., 2019), and the Swiss-Prot plant protein database (Universal Protein Resource, ND).	PREDICTED: uncharacterized protein LOC102585981 isoform X2	4168	20	3.01E-236	52.4	1	C:GO:0016020	C:membrane	0	0	0	0
523				Soltu.DM.02G032740.1	44410322	44416559	Potassium_transporter_family_protein	Arabidopsis proteome (Lamesch et al., 2012), the PFAM database v32 (El-Gebali et al., 2019), and the Swiss-Prot plant protein database (Universal Protein Resource, ND).	PREDICTED: potassium transporter 8-like	6238	20	6.45E-223	83.49	3	P:GO:0071805; F:GO:0015079; C:GO:0005886	P:potassium ion transmembrane transport; F:potassium ion transmembrane transporter activity; C:plasma membrane	0	0	0	0
524				Soltu.DM.02G032750.1	44422889	44427689	cyclic_nucleotide-gated_channel	Arabidopsis proteome (Lamesch et al., 2012), the PFAM database v32 (El-Gebali et al., 2019), and the Swiss-Prot plant protein database (Universal Protein Resource, ND).	hypothetical protein KY284_014921	4801	20	5.63E-153	79.18	11	P:GO:0006874; P:GO:0009860; P:GO:0070588; P:GO:0071805; F:GO:0005249; F:GO:0005262; F:GO:0030551; F:GO:0032555; F:GO:0043168; C:GO:0016324; C:GO:0031410	P:intracellular calcium ion homeostasis; P:pollen tube growth; P:calcium ion transmembrane transport; P:potassium ion transmembrane transport; F:voltage-gated potassium channel activity; F:calcium channel activity; F:cyclic nucleotide binding; F:purine ribonucleotide binding; F:anion binding; C:apical plasma membrane; C:cytoplasmic vesicle	0	0	0	0
525				Soltu.DM.02G032760.1	44432564	44436298	aldehyde_dehydrogenase_2B7	Arabidopsis proteome (Lamesch et al., 2012), the PFAM database v32 (El-Gebali et al., 2019), and the Swiss-Prot plant protein database (Universal Protein Resource, ND).	hypothetical protein KY285_014959	3735	20	1.94E-51	80.95	1	F:GO:0004029	F:aldehyde dehydrogenase (NAD+) activity	EC:1.2.1.5; EC:1.2.1.3	aldehyde dehydrogenase [NAD(P)(+)]; aldehyde dehydrogenase (NAD(+))	0	0
526				Soltu.DM.02G032770.1	44436346	44438164	aldehyde_dehydrogenase_2B7	Arabidopsis proteome (Lamesch et al., 2012), the PFAM database v32 (El-Gebali et al., 2019), and the Swiss-Prot plant protein database (Universal Protein Resource, ND).	hypothetical protein KY284_014922	1819	1	1.45E-27	54.42	0	0	0	0	0	0	0
527				Soltu.DM.02G032790.1	44442283	44443190	RING/U-box_superfamily_protein	Arabidopsis proteome (Lamesch et al., 2012), the PFAM database v32 (El-Gebali et al., 2019), and the Swiss-Prot plant protein database (Universal Protein Resource, ND).	hypothetical protein KY290_015582	908	8	3.84E-106	80.22	2	F:GO:0008270; C:GO:0016020	F:zinc ion binding; C:membrane	0	0	0	0
528				Soltu.DM.02G032800.1	44443699	44447983	ARM_repeat_superfamily_protein	Arabidopsis proteome (Lamesch et al., 2012), the PFAM database v32 (El-Gebali et al., 2019), and the Swiss-Prot plant protein database (Universal Protein Resource, ND).	PREDICTED: uncharacterized protein LOC102587197	4285	20	1.82E-84	62.13	3	P:GO:0000226; F:GO:0008017; C:GO:0005881	P:microtubule cytoskeleton organization; F:microtubule binding; C:cytoplasmic microtubule	0	0	0	0
529				Soltu.DM.02G032810.1	44451448	44455247	homeobox	Arabidopsis proteome (Lamesch et al., 2012), the PFAM database v32 (El-Gebali et al., 2019), and the Swiss-Prot plant protein database (Universal Protein Resource, ND).	PREDICTED: homeobox-leucine zipper protein HAT5	3800	3	6.67E-78	97.03	5	P:GO:0006357; P:GO:0045893; F:GO:0000981; F:GO:0043565; C:GO:0005634	P:regulation of transcription by RNA polymerase II; P:positive regulation of DNA-templated transcription; F:DNA-binding transcription factor activity, RNA polymerase II-specific; F:sequence-specific DNA binding; C:nucleus	0	0	0	0
530				Soltu.DM.02G032820.1	44471594	44473183	Nodulin_MtN3_family_protein	Arabidopsis proteome (Lamesch et al., 2012), the PFAM database v32 (El-Gebali et al., 2019), and the Swiss-Prot plant protein database (Universal Protein Resource, ND).	hypothetical protein KY284_014926	1590	5	4.08E-41	98.4	4	P:GO:0034219; F:GO:0051119; C:GO:0005886; C:GO:0012505	P:carbohydrate transmembrane transport; F:sugar transmembrane transporter activity; C:plasma membrane; C:endomembrane system	0	0	0	0
531				Soltu.DM.02G032830.2	44474157	44479002	cyclophilin	Arabidopsis proteome (Lamesch et al., 2012), the PFAM database v32 (El-Gebali et al., 2019), and the Swiss-Prot plant protein database (Universal Protein Resource, ND).	PREDICTED: peptidyl-prolyl cis-trans isomerase CYP38, chloroplastic	4846	20	7.38E-86	67.9	7	P:GO:0006357; P:GO:0010102; P:GO:0010207; P:GO:0042549; F:GO:0140839; F:GO:0140840; C:GO:0009534	P:regulation of transcription by RNA polymerase II; P:lateral root morphogenesis; P:photosystem II assembly; P:photosystem II stabilization; F:RNA polymerase II CTD heptapeptide repeat P3 isomerase activity; F:RNA polymerase II CTD heptapeptide repeat P6 isomerase activity; C:chloroplast thylakoid	EC:5.2.1.8	peptidylprolyl isomerase	0	0
532				Soltu.DM.02G032840.2	44479561	44486627	HD_domain-containing_metal-dependent_phosphohydrolase_family_protein	Arabidopsis proteome (Lamesch et al., 2012), the PFAM database v32 (El-Gebali et al., 2019), and the Swiss-Prot plant protein database (Universal Protein Resource, ND).	PREDICTED: deoxynucleoside triphosphate triphosphohydrolase SAMHD1 homolog	7067	4	6.52E-38	55.79	0	0	0	0	0	0	0
533				Soltu.DM.02G032850.1	44487808	44492030	conserved_hypothetical_protein	Arabidopsis proteome (Lamesch et al., 2012), the PFAM database v32 (El-Gebali et al., 2019), and the Swiss-Prot plant protein database (Universal Protein Resource, ND).	hypothetical protein KY289_030935	4223	20	2.13E-126	77.81	3	P:GO:0055085; F:GO:0022857; C:GO:0016020	P:transmembrane transport; F:transmembrane transporter activity; C:membrane	0	0	0	0
534				Soltu.DM.02G032860.1	44492439	44497110	formate_dehydrogenase	Arabidopsis proteome (Lamesch et al., 2012), the PFAM database v32 (El-Gebali et al., 2019), and the Swiss-Prot plant protein database (Universal Protein Resource, ND).	formate dehydrogenase, mitochondrial precursor	4672	20	3.07E-117	42.26	7	P:GO:0042183; F:GO:0008863; F:GO:0016491; F:GO:0016616; F:GO:0051287; C:GO:0005739; C:GO:0009507	P:formate catabolic process; F:formate dehydrogenase (NAD+) activity; F:oxidoreductase activity; F:oxidoreductase activity, acting on the CH-OH group of donors, NAD or NADP as acceptor; F:NAD binding; C:mitochondrion; C:chloroplast	0	0	0	0
535				Soltu.DM.02G032870.1	44503336	44513105	Prenyltransferase_family_protein	Arabidopsis proteome (Lamesch et al., 2012), the PFAM database v32 (El-Gebali et al., 2019), and the Swiss-Prot plant protein database (Universal Protein Resource, ND).	hypothetical protein KY290_015587	9770	7	4.04E-43	91.3	5	P:GO:0009788; P:GO:0097354; F:GO:0004660; F:GO:0008270; C:GO:0005965	P:negative regulation of abscisic acid-activated signaling pathway; P:prenylation; F:protein farnesyltransferase activity; F:zinc ion binding; C:protein farnesyltransferase complex	EC:2.5.1.58	protein farnesyltransferase	0	0
536				Soltu.DM.02G032880.1	44513355	44517119	conserved_hypothetical_protein	Arabidopsis proteome (Lamesch et al., 2012), the PFAM database v32 (El-Gebali et al., 2019), and the Swiss-Prot plant protein database (Universal Protein Resource, ND).	PREDICTED: CASP-like protein 4A3	3765	5	7.15E-195	78.68	1	C:GO:0005886	C:plasma membrane	0	0	0	0
537				Soltu.DM.02G032890.1	44520176	44520631	E3_ubiquitin_ligase_SCF_complex_subunit_SKP1/ASK1_family_protein	Arabidopsis proteome (Lamesch et al., 2012), the PFAM database v32 (El-Gebali et al., 2019), and the Swiss-Prot plant protein database (Universal Protein Resource, ND).	PREDICTED: SKP1-like protein 1B	456	20	6.25E-103	95.16	6	P:GO:0009867; P:GO:0016567; P:GO:0031146; F:GO:0097602; C:GO:0005634; C:GO:0005737	P:jasmonic acid mediated signaling pathway; P:protein ubiquitination; P:SCF-dependent proteasomal ubiquitin-dependent protein catabolic process; F:cullin family protein binding; C:nucleus; C:cytoplasm	0	0	0	0
538				Soltu.DM.02G032900.1	44521890	44524481	Exonuclease_family_protein	Arabidopsis proteome (Lamesch et al., 2012), the PFAM database v32 (El-Gebali et al., 2019), and the Swiss-Prot plant protein database (Universal Protein Resource, ND).	PREDICTED: apoptosis-enhancing nuclease	2592	20	6.39E-48	65.84	5	P:GO:0006364; F:GO:0003676; F:GO:0008270; F:GO:0008408; C:GO:0005634	P:rRNA processing; F:nucleic acid binding; F:zinc ion binding; F:3'-5' exonuclease activity; C:nucleus	EC:3.1	Acting on ester bonds	0	0
539				Soltu.DM.02G032910.1	44537126	44540362	Tetratricopeptide_repeat_(TPR)-like_superfamily_protein	Arabidopsis proteome (Lamesch et al., 2012), the PFAM database v32 (El-Gebali et al., 2019), and the Swiss-Prot plant protein database (Universal Protein Resource, ND).	PREDICTED: tetratricopeptide repeat protein 28-like	3237	20	0.0	79.52	3	P:GO:0009860; P:GO:0031347; C:GO:0055028	P:pollen tube growth; P:regulation of defense response; C:cortical microtubule	0	0	0	0
540				Soltu.DM.02G032920.1	44540804	44544954	DegP_protease	Arabidopsis proteome (Lamesch et al., 2012), the PFAM database v32 (El-Gebali et al., 2019), and the Swiss-Prot plant protein database (Universal Protein Resource, ND).	PREDICTED: protease Do-like 1, chloroplastic	4151	20	1.46E-71	58.6	1	F:GO:0008233	F:peptidase activity	EC:3.4	Acting on peptide bonds (peptidases)	0	0
541				Soltu.DM.02G032930.1	44546851	44552562	carbonic_anhydrase	Arabidopsis proteome (Lamesch et al., 2012), the PFAM database v32 (El-Gebali et al., 2019), and the Swiss-Prot plant protein database (Universal Protein Resource, ND).	carbonic anhydrase, partial	5712	20	1.25E-45	69.59	9	P:GO:0009409; P:GO:0010037; P:GO:0015979; P:GO:0050832; P:GO:2000122; F:GO:0003729; F:GO:0016829; F:GO:0046872; C:GO:0043229	P:response to cold; P:response to carbon dioxide; P:photosynthesis; P:defense response to fungus; P:negative regulation of stomatal complex development; F:mRNA binding; F:lyase activity; F:metal ion binding; C:intracellular organelle	EC:4	Lyases	0	0
542				Soltu.DM.02G032940.1	44557954	44559209	Protein_of_unknown_function_(DUF1645)	Arabidopsis proteome (Lamesch et al., 2012), the PFAM database v32 (El-Gebali et al., 2019), and the Swiss-Prot plant protein database (Universal Protein Resource, ND).	PREDICTED: uncharacterized protein LOC102592047	1256	20	1.22E-186	65.51	0	0	0	0	0	0	0
543				Soltu.DM.02G032950.3	44561592	44570171	ATPase_E1-E2_type_family_protein_/_haloacid_dehalogenase-like_hydrolase_family_protein	Arabidopsis proteome (Lamesch et al., 2012), the PFAM database v32 (El-Gebali et al., 2019), and the Swiss-Prot plant protein database (Universal Protein Resource, ND).	PREDICTED: probable phospholipid-transporting ATPase 8 isoform X1	8580	20	8.56E-290	87.8	6	P:GO:0045332; F:GO:0000287; F:GO:0005524; F:GO:0016887; F:GO:0140326; C:GO:0005886	P:phospholipid translocation; F:magnesium ion binding; F:ATP binding; F:ATP hydrolysis activity; F:ATPase-coupled intramembrane lipid transporter activity; C:plasma membrane	EC:7.6.2.1; EC:3.6.1.15	P-type phospholipid transporter; nucleoside-triphosphate phosphatase	0	0
544				Soltu.DM.02G032970.1	44574858	44585039	Protein_kinase_superfamily_protein	Arabidopsis proteome (Lamesch et al., 2012), the PFAM database v32 (El-Gebali et al., 2019), and the Swiss-Prot plant protein database (Universal Protein Resource, ND).	PREDICTED: serine/threonine-protein kinase BLUS1	10182	20	2.25E-59	46.51	6	F:GO:0004672; F:GO:0005515; F:GO:0005524; F:GO:0016301; F:GO:0043539; C:GO:0005886	F:protein kinase activity; F:protein binding; F:ATP binding; F:kinase activity; F:protein serine/threonine kinase activator activity; C:plasma membrane	0	0	0	0
545				Soltu.DM.02G032980.1	44585555	44587925	Proteasome_assembly_chaperone_3_domain_containing_protein	Arabidopsis proteome (Lamesch et al., 2012), the PFAM database v32 (El-Gebali et al., 2019), and the Swiss-Prot plant protein database (Universal Protein Resource, ND).	-	2371	0	0	0	0	0	0	0	0	0	0
546				Soltu.DM.02G032990.1	44599953	44603200	NAD(P)-binding_Rossmann-fold_superfamily_protein	Arabidopsis proteome (Lamesch et al., 2012), the PFAM database v32 (El-Gebali et al., 2019), and the Swiss-Prot plant protein database (Universal Protein Resource, ND).	hypothetical protein KY289_025452	3248	3	1.13E-135	33.61	3	P:GO:0006694; F:GO:0016491; F:GO:0016616	P:steroid biosynthetic process; F:oxidoreductase activity; F:oxidoreductase activity, acting on the CH-OH group of donors, NAD or NADP as acceptor	0	0	0	0
547				Soltu.DM.02G033000.1	44614542	44615891	conserved_hypothetical_protein	Arabidopsis proteome (Lamesch et al., 2012), the PFAM database v32 (El-Gebali et al., 2019), and the Swiss-Prot plant protein database (Universal Protein Resource, ND).	hypothetical protein KY289_025451	1350	6	1.82E-134	68.59	1	C:GO:0016020	C:membrane	0	0	0	0
548				Soltu.DM.02G033010.1	44617127	44620795	Tudor/PWWP/MBT_superfamily_protein	Arabidopsis proteome (Lamesch et al., 2012), the PFAM database v32 (El-Gebali et al., 2019), and the Swiss-Prot plant protein database (Universal Protein Resource, ND).	PREDICTED: uncharacterized protein LOC102594150	3669	20	0.0	67.62	5	P:GO:0006355; P:GO:0040029; P:GO:2000028; F:GO:0005515; C:GO:0035098	P:regulation of DNA-templated transcription; P:epigenetic regulation of gene expression; P:regulation of photoperiodism, flowering; F:protein binding; C:ESC/E(Z) complex	0	0	0	0
549				Soltu.DM.02G033020.2	44629268	44630060	ribosomal_protein_L12-A	Arabidopsis proteome (Lamesch et al., 2012), the PFAM database v32 (El-Gebali et al., 2019), and the Swiss-Prot plant protein database (Universal Protein Resource, ND).	PREDICTED: 50S ribosomal protein L12, chloroplastic-like	793	20	3.41E-115	83.38	5	P:GO:0006412; F:GO:0003729; F:GO:0003735; C:GO:0000311; C:GO:0009507	P:translation; F:mRNA binding; F:structural constituent of ribosome; C:plastid large ribosomal subunit; C:chloroplast	0	0	0	0
550				Soltu.DM.02G033030.1	44631960	44633150	hypothetical_protein	Arabidopsis proteome (Lamesch et al., 2012), the PFAM database v32 (El-Gebali et al., 2019), and the Swiss-Prot plant protein database (Universal Protein Resource, ND).	-	1191	0	0	0	0	0	0	0	0	0	0
551				Soltu.DM.02G033040.1	44633490	44634309	ribosomal_protein_L12-C	Arabidopsis proteome (Lamesch et al., 2012), the PFAM database v32 (El-Gebali et al., 2019), and the Swiss-Prot plant protein database (Universal Protein Resource, ND).	PREDICTED: 50S ribosomal protein L12, chloroplastic	820	20	1.19E-115	83.62	5	P:GO:0006412; F:GO:0003729; F:GO:0003735; C:GO:0000311; C:GO:0009507	P:translation; F:mRNA binding; F:structural constituent of ribosome; C:plastid large ribosomal subunit; C:chloroplast	0	0	0	0
552				Soltu.DM.02G033050.1	44635234	44641142	monodehydroascorbate_reductase	Arabidopsis proteome (Lamesch et al., 2012), the PFAM database v32 (El-Gebali et al., 2019), and the Swiss-Prot plant protein database (Universal Protein Resource, ND).	PREDICTED: monodehydroascorbate reductase 4, peroxisomal	5909	20	6.0E-150	79.52	3	P:GO:0042744; F:GO:0016656; C:GO:0005778	P:hydrogen peroxide catabolic process; F:monodehydroascorbate reductase (NADH) activity; C:peroxisomal membrane	EC:1.6.5.4	monodehydroascorbate reductase (NADH)	0	0
553				Soltu.DM.02G033060.1	44647192	44649078	Glycosyl_hydrolase_superfamily_protein	Arabidopsis proteome (Lamesch et al., 2012), the PFAM database v32 (El-Gebali et al., 2019), and the Swiss-Prot plant protein database (Universal Protein Resource, ND).	glucan endo-1,3-beta-glucosidase, acidic isoform GI9-like precursor	1887	20	1.3E-232	82.04	4	P:GO:0005975; P:GO:0006952; F:GO:0042973; C:GO:0016020	P:carbohydrate metabolic process; P:defense response; F:glucan endo-1,3-beta-D-glucosidase activity; C:membrane	EC:3.2.1.21; EC:3.2.1.39	beta-glucosidase; glucan endo-1,3-beta-D-glucosidase	0	0
554				Soltu.DM.02G033070.1	44665112	44665490	myb_domain_protein	Arabidopsis proteome (Lamesch et al., 2012), the PFAM database v32 (El-Gebali et al., 2019), and the Swiss-Prot plant protein database (Universal Protein Resource, ND).	-	379	0	0	0	0	0	0	0	0	0	0
555				Soltu.DM.02G033080.1	44675760	44679330	peptide_deformylase_1B	Arabidopsis proteome (Lamesch et al., 2012), the PFAM database v32 (El-Gebali et al., 2019), and the Swiss-Prot plant protein database (Universal Protein Resource, ND).	PREDICTED: peptide deformylase 1B, chloroplastic	3571	2	4.8E-35	99.26	4	P:GO:0006412; F:GO:0042586; F:GO:0046872; C:GO:0009507	P:translation; F:peptide deformylase activity; F:metal ion binding; C:chloroplast	EC:3.5.1.88	peptide deformylase	0	0
556				Soltu.DM.02G033100.1	44680521	44687269	shaggy-like_kinase	Arabidopsis proteome (Lamesch et al., 2012), the PFAM database v32 (El-Gebali et al., 2019), and the Swiss-Prot plant protein database (Universal Protein Resource, ND).	PREDICTED: shaggy-related protein kinase epsilon isoform X2	6749	20	1.2E-47	95.28	31	P:GO:0006338; P:GO:0007165; P:GO:0009933; P:GO:0030154; P:GO:0042538; P:GO:1901002; F:GO:0004676; F:GO:0004677; F:GO:0004679; F:GO:0004694; F:GO:0004711; F:GO:0005515; F:GO:0005524; F:GO:0035175; F:GO:0035402; F:GO:0035403; F:GO:0035979; F:GO:0044022; F:GO:0044023; F:GO:0044024; F:GO:0044025; F:GO:0072354; F:GO:0072371; F:GO:0072518; F:GO:0106310; F:GO:0140823; F:GO:0140855; F:GO:0140857; F:GO:19…	P:chromatin remodeling; P:signal transduction; P:meristem structural organization; P:cell differentiation; P:hyperosmotic salinity response; P:positive regulation of response to salt stress; F:3-phosphoinositide-dependent protein kinase activity; F:DNA-dependent protein kinase activity; F:AMP-activated protein kinase activity; F:eukaryotic translation initiation factor 2alpha kinase activity; F:r…	EC:2.7.11	Transferring phosphorus-containing groups	0	0
557				Soltu.DM.02G033110.1	44688802	44698007	DEAD_box_RNA_helicase	Arabidopsis proteome (Lamesch et al., 2012), the PFAM database v32 (El-Gebali et al., 2019), and the Swiss-Prot plant protein database (Universal Protein Resource, ND).	hypothetical protein KY289_026033	9206	20	3.44E-87	89.68	8	P:GO:0000184; P:GO:0006364; F:GO:0003723; F:GO:0003724; F:GO:0005515; F:GO:0005524; F:GO:0016887; C:GO:0005730	P:nuclear-transcribed mRNA catabolic process, nonsense-mediated decay; P:rRNA processing; F:RNA binding; F:RNA helicase activity; F:protein binding; F:ATP binding; F:ATP hydrolysis activity; C:nucleolus	EC:3.6.4.13; EC:3.6.1.15	RNA helicase; nucleoside-triphosphate phosphatase	0	0
558				Soltu.DM.02G033120.1	44698690	44702644	phosphoenolpyruvate_(pep)/phosphate_translocator	Arabidopsis proteome (Lamesch et al., 2012), the PFAM database v32 (El-Gebali et al., 2019), and the Swiss-Prot plant protein database (Universal Protein Resource, ND).	PREDICTED: phosphoenolpyruvate/phosphate translocator 2, chloroplastic-like	3955	3	7.97E-94	95.49	8	P:GO:0015713; P:GO:0035436; P:GO:0089722; F:GO:0009670; F:GO:0015120; F:GO:0015121; C:GO:0005794; C:GO:0031969	P:phosphoglycerate transmembrane transport; P:triose phosphate transmembrane transport; P:phosphoenolpyruvate transmembrane transport; F:triose-phosphate:phosphate antiporter activity; F:phosphoglycerate transmembrane transporter activity; F:phosphoenolpyruvate:phosphate antiporter activity; C:Golgi apparatus; C:chloroplast membrane	0	0	0	0
559				Soltu.DM.02G033130.1	44706794	44708366	S-adenosyl-L-methionine-dependent_methyltransferases_superfamily_protein	Arabidopsis proteome (Lamesch et al., 2012), the PFAM database v32 (El-Gebali et al., 2019), and the Swiss-Prot plant protein database (Universal Protein Resource, ND).	PREDICTED: tRNA (adenine(58)-N(1))-methyltransferase catalytic subunit TRMT61A	1573	20	1.2E-70	84.59	5	P:GO:0030488; F:GO:0005515; F:GO:0160107; C:GO:0005634; C:GO:0031515	P:tRNA methylation; F:protein binding; F:tRNA (adenine(58)-N1)-methyltransferase activity; C:nucleus; C:tRNA (m1A) methyltransferase complex	EC:2.1.1.220	tRNA (adenine(58)-N(1))-methyltransferase	0	0
560				Soltu.DM.02G033140.1	44708460	44712351	Glutaredoxin_family_protein	Arabidopsis proteome (Lamesch et al., 2012), the PFAM database v32 (El-Gebali et al., 2019), and the Swiss-Prot plant protein database (Universal Protein Resource, ND).	-	3892	0	0	0	0	0	0	0	0	0	0
561				Soltu.DM.02G033150.1	44713587	44719388	Isocitrate/isopropylmalate_dehydrogenase_family_protein	Arabidopsis proteome (Lamesch et al., 2012), the PFAM database v32 (El-Gebali et al., 2019), and the Swiss-Prot plant protein database (Universal Protein Resource, ND).	hypothetical protein KY289_026120	5802	20	4.71E-47	49.0	3	P:GO:0044281; C:GO:0005737; C:GO:0043231	P:small molecule metabolic process; C:cytoplasm; C:intracellular membrane-bounded organelle	0	0	0	0
562				Soltu.DM.02G033160.1	44722041	44730882	polyribonucleotide_nucleotidyltransferase,_putative	Arabidopsis proteome (Lamesch et al., 2012), the PFAM database v32 (El-Gebali et al., 2019), and the Swiss-Prot plant protein database (Universal Protein Resource, ND).	PREDICTED: polyribonucleotide nucleotidyltransferase 2, mitochondrial	8842	20	2.51E-149	50.4	7	P:GO:0000957; P:GO:0000963; P:GO:0006402; F:GO:0004527; F:GO:0016779; C:GO:0005737; C:GO:0043231	P:mitochondrial RNA catabolic process; P:mitochondrial RNA processing; P:mRNA catabolic process; F:exonuclease activity; F:nucleotidyltransferase activity; C:cytoplasm; C:intracellular membrane-bounded organelle	EC:3.1; EC:2.7.7	Acting on ester bonds; Transferring phosphorus-containing groups	0	0
563				Soltu.DM.02G033170.1	44738149	44742386	cysteine-rich_RLK_(RECEPTOR-like_protein_kinase)	Arabidopsis proteome (Lamesch et al., 2012), the PFAM database v32 (El-Gebali et al., 2019), and the Swiss-Prot plant protein database (Universal Protein Resource, ND).	PREDICTED: cysteine-rich receptor-like protein kinase 42	4238	20	6.54E-162	72.69	3	F:GO:0004674; F:GO:0005524; C:GO:0016020	F:protein serine/threonine kinase activity; F:ATP binding; C:membrane	EC:2.7.11	Transferring phosphorus-containing groups	0	0
564				Soltu.DM.02G033180.1	44747063	44748058	Cytochrome_c_oxidase_subunit_Vc_family_protein	Arabidopsis proteome (Lamesch et al., 2012), the PFAM database v32 (El-Gebali et al., 2019), and the Swiss-Prot plant protein database (Universal Protein Resource, ND).	PREDICTED: cytochrome c oxidase subunit 5C-like	996	2	6.23E-36	99.22	1	C:GO:0005743	C:mitochondrial inner membrane	0	0	0	0
565				Soltu.DM.02G033190.1	44748723	44756970	"ATP_binding	Arabidopsis proteome (Lamesch et al., 2012), the PFAM database v32 (El-Gebali et al., 2019), and the Swiss-Prot plant protein database (Universal Protein Resource, ND).	hypothetical protein KY289_026032	8248	20	2.2E-244	33.56	1	F:GO:0004386	F:helicase activity	0	0	0	0
566				Soltu.DM.02G033200.1	44757886	44760491	Pentatricopeptide_repeat_(PPR)_superfamily_protein	Arabidopsis proteome (Lamesch et al., 2012), the PFAM database v32 (El-Gebali et al., 2019), and the Swiss-Prot plant protein database (Universal Protein Resource, ND).	hypothetical protein KY289_025438	2606	20	0.0	69.97	4	P:GO:0009451; F:GO:0003723; F:GO:0008270; C:GO:0016020	P:RNA modification; F:RNA binding; F:zinc ion binding; C:membrane	0	0	0	0
567				Soltu.DM.02G033210.1	44762418	44765218	sirohydrochlorin_ferrochelatase_B	Arabidopsis proteome (Lamesch et al., 2012), the PFAM database v32 (El-Gebali et al., 2019), and the Swiss-Prot plant protein database (Universal Protein Resource, ND).	PREDICTED: sirohydrochlorin ferrochelatase	2801	2	1.89E-34	96.48	2	F:GO:0016829; F:GO:0046872	F:lyase activity; F:metal ion binding	EC:4	Lyases	0	0
568	NUE Low N	S04_6352528	T/C	Soltu.DM.04G005870.1	6102582	6108458	DUF3067_domain_containing_protein	Arabidopsis proteome (Lamesch et al., 2012), the PFAM database v32 (El-Gebali et al., 2019), and the Swiss-Prot plant protein database (Universal Protein Resource, ND).	hypothetical protein KY290_020178	18458	20	2.74E-290	80.86	8	P:GO:0035556; F:GO:0004674; F:GO:0005515; F:GO:0005524; F:GO:0140995; F:GO:0140996; F:GO:0140998; C:GO:0035618	P:intracellular signal transduction; F:protein serine/threonine kinase activity; F:protein binding; F:ATP binding; F:histone H2A kinase activity; F:histone H3 kinase activity; F:histone H2B kinase activity; C:root hair	EC:2.7.11	Transferring phosphorus-containing groups	0	0
569				Soltu.DM.04G005880.1	6109439	6116886	DHHC-type_zinc_finger_family_protein	Arabidopsis proteome (Lamesch et al., 2012), the PFAM database v32 (El-Gebali et al., 2019), and the Swiss-Prot plant protein database (Universal Protein Resource, ND).	hypothetical protein KY290_020178	18458	20	2.74E-290	80.86	8	P:GO:0035556; F:GO:0004674; F:GO:0005515; F:GO:0005524; F:GO:0140995; F:GO:0140996; F:GO:0140998; C:GO:0035618	P:intracellular signal transduction; F:protein serine/threonine kinase activity; F:protein binding; F:ATP binding; F:histone H2A kinase activity; F:histone H3 kinase activity; F:histone H2B kinase activity; C:root hair	EC:2.7.11	Transferring phosphorus-containing groups	0	0
570				Soltu.DM.04G005900.1	6126924	6129495	RING/FYVE/PHD_zinc_finger_superfamily_protein	Arabidopsis proteome (Lamesch et al., 2012), the PFAM database v32 (El-Gebali et al., 2019), and the Swiss-Prot plant protein database (Universal Protein Resource, ND).	hypothetical protein KY290_020178	18458	20	2.74E-290	80.86	8	P:GO:0035556; F:GO:0004674; F:GO:0005515; F:GO:0005524; F:GO:0140995; F:GO:0140996; F:GO:0140998; C:GO:0035618	P:intracellular signal transduction; F:protein serine/threonine kinase activity; F:protein binding; F:ATP binding; F:histone H2A kinase activity; F:histone H3 kinase activity; F:histone H2B kinase activity; C:root hair	EC:2.7.11	Transferring phosphorus-containing groups	0	0
571				Soltu.DM.04G005930.1	6170790	6177786	RING/FYVE/PHD_zinc_finger_superfamily_protein	Arabidopsis proteome (Lamesch et al., 2012), the PFAM database v32 (El-Gebali et al., 2019), and the Swiss-Prot plant protein database (Universal Protein Resource, ND).	hypothetical protein KY290_020178	18458	20	2.74E-290	80.86	8	P:GO:0035556; F:GO:0004674; F:GO:0005515; F:GO:0005524; F:GO:0140995; F:GO:0140996; F:GO:0140998; C:GO:0035618	P:intracellular signal transduction; F:protein serine/threonine kinase activity; F:protein binding; F:ATP binding; F:histone H2A kinase activity; F:histone H3 kinase activity; F:histone H2B kinase activity; C:root hair	EC:2.7.11	Transferring phosphorus-containing groups	0	0
572				Soltu.DM.04G005940.2	6181115	6186197	proteasome_beta_subunit_C1	Arabidopsis proteome (Lamesch et al., 2012), the PFAM database v32 (El-Gebali et al., 2019), and the Swiss-Prot plant protein database (Universal Protein Resource, ND).	hypothetical protein KY290_020178	18458	20	2.74E-290	80.86	8	P:GO:0035556; F:GO:0004674; F:GO:0005515; F:GO:0005524; F:GO:0140995; F:GO:0140996; F:GO:0140998; C:GO:0035618	P:intracellular signal transduction; F:protein serine/threonine kinase activity; F:protein binding; F:ATP binding; F:histone H2A kinase activity; F:histone H3 kinase activity; F:histone H2B kinase activity; C:root hair	EC:2.7.11	Transferring phosphorus-containing groups	0	0
573				Soltu.DM.04G005950.2	6186434	6189627	Photosystem_II_reaction_center_PsbP_family_protein	Arabidopsis proteome (Lamesch et al., 2012), the PFAM database v32 (El-Gebali et al., 2019), and the Swiss-Prot plant protein database (Universal Protein Resource, ND).	hypothetical protein KY290_020178	18458	20	2.74E-290	80.86	8	P:GO:0035556; F:GO:0004674; F:GO:0005515; F:GO:0005524; F:GO:0140995; F:GO:0140996; F:GO:0140998; C:GO:0035618	P:intracellular signal transduction; F:protein serine/threonine kinase activity; F:protein binding; F:ATP binding; F:histone H2A kinase activity; F:histone H3 kinase activity; F:histone H2B kinase activity; C:root hair	EC:2.7.11	Transferring phosphorus-containing groups	0	0
574				Soltu.DM.04G005960.1	6190288	6198512	sirtuin	Arabidopsis proteome (Lamesch et al., 2012), the PFAM database v32 (El-Gebali et al., 2019), and the Swiss-Prot plant protein database (Universal Protein Resource, ND).	hypothetical protein KY290_020178	18458	20	2.74E-290	80.86	8	P:GO:0035556; F:GO:0004674; F:GO:0005515; F:GO:0005524; F:GO:0140995; F:GO:0140996; F:GO:0140998; C:GO:0035618	P:intracellular signal transduction; F:protein serine/threonine kinase activity; F:protein binding; F:ATP binding; F:histone H2A kinase activity; F:histone H3 kinase activity; F:histone H2B kinase activity; C:root hair	EC:2.7.11	Transferring phosphorus-containing groups	0	0
575				Soltu.DM.04G005970.1	6203129	6205133	NAC_(No_Apical_Meristem)_domain_transcriptional_regulator_superfamily_protein	Arabidopsis proteome (Lamesch et al., 2012), the PFAM database v32 (El-Gebali et al., 2019), and the Swiss-Prot plant protein database (Universal Protein Resource, ND).	hypothetical protein KY290_020178	18458	20	2.74E-290	80.86	8	P:GO:0035556; F:GO:0004674; F:GO:0005515; F:GO:0005524; F:GO:0140995; F:GO:0140996; F:GO:0140998; C:GO:0035618	P:intracellular signal transduction; F:protein serine/threonine kinase activity; F:protein binding; F:ATP binding; F:histone H2A kinase activity; F:histone H3 kinase activity; F:histone H2B kinase activity; C:root hair	EC:2.7.11	Transferring phosphorus-containing groups	0	0
576				Soltu.DM.04G005980.1	6206325	6208477	erf_domain_protein	Arabidopsis proteome (Lamesch et al., 2012), the PFAM database v32 (El-Gebali et al., 2019), and the Swiss-Prot plant protein database (Universal Protein Resource, ND).	hypothetical protein KY290_020178	18458	20	2.74E-290	80.86	8	P:GO:0035556; F:GO:0004674; F:GO:0005515; F:GO:0005524; F:GO:0140995; F:GO:0140996; F:GO:0140998; C:GO:0035618	P:intracellular signal transduction; F:protein serine/threonine kinase activity; F:protein binding; F:ATP binding; F:histone H2A kinase activity; F:histone H3 kinase activity; F:histone H2B kinase activity; C:root hair	EC:2.7.11	Transferring phosphorus-containing groups	0	0
577				Soltu.DM.04G005990.1	6210003	6213438	KIX_domain_containing_protein	Arabidopsis proteome (Lamesch et al., 2012), the PFAM database v32 (El-Gebali et al., 2019), and the Swiss-Prot plant protein database (Universal Protein Resource, ND).	hypothetical protein KY290_020178	18458	20	2.74E-290	80.86	8	P:GO:0035556; F:GO:0004674; F:GO:0005515; F:GO:0005524; F:GO:0140995; F:GO:0140996; F:GO:0140998; C:GO:0035618	P:intracellular signal transduction; F:protein serine/threonine kinase activity; F:protein binding; F:ATP binding; F:histone H2A kinase activity; F:histone H3 kinase activity; F:histone H2B kinase activity; C:root hair	EC:2.7.11	Transferring phosphorus-containing groups	0	0
578				Soltu.DM.04G006010.1	6226950	6233718	Mediator_of_RNA_polymerase_II_transcription_subunit_15a	Arabidopsis proteome (Lamesch et al., 2012), the PFAM database v32 (El-Gebali et al., 2019), and the Swiss-Prot plant protein database (Universal Protein Resource, ND).	hypothetical protein KY290_020178	18458	20	2.74E-290	80.86	8	P:GO:0035556; F:GO:0004674; F:GO:0005515; F:GO:0005524; F:GO:0140995; F:GO:0140996; F:GO:0140998; C:GO:0035618	P:intracellular signal transduction; F:protein serine/threonine kinase activity; F:protein binding; F:ATP binding; F:histone H2A kinase activity; F:histone H3 kinase activity; F:histone H2B kinase activity; C:root hair	EC:2.7.11	Transferring phosphorus-containing groups	0	0
579				Soltu.DM.04G006030.1	6260740	6269550	Mediator_of_RNA_polymerase_II_transcription_subunit_15a	Arabidopsis proteome (Lamesch et al., 2012), the PFAM database v32 (El-Gebali et al., 2019), and the Swiss-Prot plant protein database (Universal Protein Resource, ND).	hypothetical protein KY290_020178	18458	20	2.74E-290	80.86	8	P:GO:0035556; F:GO:0004674; F:GO:0005515; F:GO:0005524; F:GO:0140995; F:GO:0140996; F:GO:0140998; C:GO:0035618	P:intracellular signal transduction; F:protein serine/threonine kinase activity; F:protein binding; F:ATP binding; F:histone H2A kinase activity; F:histone H3 kinase activity; F:histone H2B kinase activity; C:root hair	EC:2.7.11	Transferring phosphorus-containing groups	0	0
580				Soltu.DM.04G006050.1	6290522	6294934	Mediator_of_RNA_polymerase_II_transcription_subunit_15a	Arabidopsis proteome (Lamesch et al., 2012), the PFAM database v32 (El-Gebali et al., 2019), and the Swiss-Prot plant protein database (Universal Protein Resource, ND).	hypothetical protein KY290_020178	18458	20	2.74E-290	80.86	8	P:GO:0035556; F:GO:0004674; F:GO:0005515; F:GO:0005524; F:GO:0140995; F:GO:0140996; F:GO:0140998; C:GO:0035618	P:intracellular signal transduction; F:protein serine/threonine kinase activity; F:protein binding; F:ATP binding; F:histone H2A kinase activity; F:histone H3 kinase activity; F:histone H2B kinase activity; C:root hair	EC:2.7.11	Transferring phosphorus-containing groups	0	0
581				Soltu.DM.04G006060.4	6299959	6325687	KIX_domain_containing_protein	Arabidopsis proteome (Lamesch et al., 2012), the PFAM database v32 (El-Gebali et al., 2019), and the Swiss-Prot plant protein database (Universal Protein Resource, ND).	hypothetical protein KY290_020178	18458	20	2.74E-290	80.86	8	P:GO:0035556; F:GO:0004674; F:GO:0005515; F:GO:0005524; F:GO:0140995; F:GO:0140996; F:GO:0140998; C:GO:0035618	P:intracellular signal transduction; F:protein serine/threonine kinase activity; F:protein binding; F:ATP binding; F:histone H2A kinase activity; F:histone H3 kinase activity; F:histone H2B kinase activity; C:root hair	EC:2.7.11	Transferring phosphorus-containing groups	0	0
582				Soltu.DM.04G006070.1	6325393	6330436	nuclear_factor_Y,_subunit_B10	Arabidopsis proteome (Lamesch et al., 2012), the PFAM database v32 (El-Gebali et al., 2019), and the Swiss-Prot plant protein database (Universal Protein Resource, ND).	hypothetical protein KY290_020178	18458	20	2.74E-290	80.86	8	P:GO:0035556; F:GO:0004674; F:GO:0005515; F:GO:0005524; F:GO:0140995; F:GO:0140996; F:GO:0140998; C:GO:0035618	P:intracellular signal transduction; F:protein serine/threonine kinase activity; F:protein binding; F:ATP binding; F:histone H2A kinase activity; F:histone H3 kinase activity; F:histone H2B kinase activity; C:root hair	EC:2.7.11	Transferring phosphorus-containing groups	0	0
583				Soltu.DM.04G006080.1	6330561	6336341	glutathione_transferase_lambda	Arabidopsis proteome (Lamesch et al., 2012), the PFAM database v32 (El-Gebali et al., 2019), and the Swiss-Prot plant protein database (Universal Protein Resource, ND).	hypothetical protein KY290_020178	18458	20	2.74E-290	80.86	8	P:GO:0035556; F:GO:0004674; F:GO:0005515; F:GO:0005524; F:GO:0140995; F:GO:0140996; F:GO:0140998; C:GO:0035618	P:intracellular signal transduction; F:protein serine/threonine kinase activity; F:protein binding; F:ATP binding; F:histone H2A kinase activity; F:histone H3 kinase activity; F:histone H2B kinase activity; C:root hair	EC:2.7.11	Transferring phosphorus-containing groups	0	0
584				Soltu.DM.04G006090.1	6340337	6341393	Ribosomal_protein_L10_family_protein	Arabidopsis proteome (Lamesch et al., 2012), the PFAM database v32 (El-Gebali et al., 2019), and the Swiss-Prot plant protein database (Universal Protein Resource, ND).	hypothetical protein KY290_020178	18458	20	2.74E-290	80.86	8	P:GO:0035556; F:GO:0004674; F:GO:0005515; F:GO:0005524; F:GO:0140995; F:GO:0140996; F:GO:0140998; C:GO:0035618	P:intracellular signal transduction; F:protein serine/threonine kinase activity; F:protein binding; F:ATP binding; F:histone H2A kinase activity; F:histone H3 kinase activity; F:histone H2B kinase activity; C:root hair	EC:2.7.11	Transferring phosphorus-containing groups	0	0
585				Soltu.DM.04G006100.1	6345779	6350431	tonneau_family_protein	Arabidopsis proteome (Lamesch et al., 2012), the PFAM database v32 (El-Gebali et al., 2019), and the Swiss-Prot plant protein database (Universal Protein Resource, ND).	hypothetical protein KY290_020178	18458	20	2.74E-290	80.86	8	P:GO:0035556; F:GO:0004674; F:GO:0005515; F:GO:0005524; F:GO:0140995; F:GO:0140996; F:GO:0140998; C:GO:0035618	P:intracellular signal transduction; F:protein serine/threonine kinase activity; F:protein binding; F:ATP binding; F:histone H2A kinase activity; F:histone H3 kinase activity; F:histone H2B kinase activity; C:root hair	EC:2.7.11	Transferring phosphorus-containing groups	0	0
586				Soltu.DM.04G006110.1	6351008	6361339	Ypt/Rab-GAP_domain_of_gyp1p_superfamily_protein	Arabidopsis proteome (Lamesch et al., 2012), the PFAM database v32 (El-Gebali et al., 2019), and the Swiss-Prot plant protein database (Universal Protein Resource, ND).	hypothetical protein KY290_020178	18458	20	2.74E-290	80.86	8	P:GO:0035556; F:GO:0004674; F:GO:0005515; F:GO:0005524; F:GO:0140995; F:GO:0140996; F:GO:0140998; C:GO:0035618	P:intracellular signal transduction; F:protein serine/threonine kinase activity; F:protein binding; F:ATP binding; F:histone H2A kinase activity; F:histone H3 kinase activity; F:histone H2B kinase activity; C:root hair	EC:2.7.11	Transferring phosphorus-containing groups	0	0
587				Soltu.DM.04G006120.1	6366735	6371193	phosphatidylglycerolphosphate_synthase	Arabidopsis proteome (Lamesch et al., 2012), the PFAM database v32 (El-Gebali et al., 2019), and the Swiss-Prot plant protein database (Universal Protein Resource, ND).	hypothetical protein KY290_020178	18458	20	2.74E-290	80.86	8	P:GO:0035556; F:GO:0004674; F:GO:0005515; F:GO:0005524; F:GO:0140995; F:GO:0140996; F:GO:0140998; C:GO:0035618	P:intracellular signal transduction; F:protein serine/threonine kinase activity; F:protein binding; F:ATP binding; F:histone H2A kinase activity; F:histone H3 kinase activity; F:histone H2B kinase activity; C:root hair	EC:2.7.11	Transferring phosphorus-containing groups	0	0
588				Soltu.DM.04G006130.1	6378132	6379650	Scorpion_toxin-like_knottin_superfamily_protein	Arabidopsis proteome (Lamesch et al., 2012), the PFAM database v32 (El-Gebali et al., 2019), and the Swiss-Prot plant protein database (Universal Protein Resource, ND).	hypothetical protein KY290_020178	18458	20	2.74E-290	80.86	8	P:GO:0035556; F:GO:0004674; F:GO:0005515; F:GO:0005524; F:GO:0140995; F:GO:0140996; F:GO:0140998; C:GO:0035618	P:intracellular signal transduction; F:protein serine/threonine kinase activity; F:protein binding; F:ATP binding; F:histone H2A kinase activity; F:histone H3 kinase activity; F:histone H2B kinase activity; C:root hair	EC:2.7.11	Transferring phosphorus-containing groups	0	0
589				Soltu.DM.04G006140.1	6402017	6406616	TRAF-like_superfamily_protein	Arabidopsis proteome (Lamesch et al., 2012), the PFAM database v32 (El-Gebali et al., 2019), and the Swiss-Prot plant protein database (Universal Protein Resource, ND).	hypothetical protein KY290_020178	18458	20	2.74E-290	80.86	8	P:GO:0035556; F:GO:0004674; F:GO:0005515; F:GO:0005524; F:GO:0140995; F:GO:0140996; F:GO:0140998; C:GO:0035618	P:intracellular signal transduction; F:protein serine/threonine kinase activity; F:protein binding; F:ATP binding; F:histone H2A kinase activity; F:histone H3 kinase activity; F:histone H2B kinase activity; C:root hair	EC:2.7.11	Transferring phosphorus-containing groups	0	0
590				Soltu.DM.04G006160.1	6410608	6419405	chorismate_synthase,_putative_/_5-enolpyruvylshikimate-3-phosphate_phospholyase,_putative	Arabidopsis proteome (Lamesch et al., 2012), the PFAM database v32 (El-Gebali et al., 2019), and the Swiss-Prot plant protein database (Universal Protein Resource, ND).	hypothetical protein KY290_020178	18458	20	2.74E-290	80.86	8	P:GO:0035556; F:GO:0004674; F:GO:0005515; F:GO:0005524; F:GO:0140995; F:GO:0140996; F:GO:0140998; C:GO:0035618	P:intracellular signal transduction; F:protein serine/threonine kinase activity; F:protein binding; F:ATP binding; F:histone H2A kinase activity; F:histone H3 kinase activity; F:histone H2B kinase activity; C:root hair	EC:2.7.11	Transferring phosphorus-containing groups	0	0
591				Soltu.DM.04G006170.1	6420166	6426116	Glycosyl_hydrolases_family_31__protein	Arabidopsis proteome (Lamesch et al., 2012), the PFAM database v32 (El-Gebali et al., 2019), and the Swiss-Prot plant protein database (Universal Protein Resource, ND).	hypothetical protein KY290_020178	18458	20	2.74E-290	80.86	8	P:GO:0035556; F:GO:0004674; F:GO:0005515; F:GO:0005524; F:GO:0140995; F:GO:0140996; F:GO:0140998; C:GO:0035618	P:intracellular signal transduction; F:protein serine/threonine kinase activity; F:protein binding; F:ATP binding; F:histone H2A kinase activity; F:histone H3 kinase activity; F:histone H2B kinase activity; C:root hair	EC:2.7.11	Transferring phosphorus-containing groups	0	0
592				Soltu.DM.04G006180.1	6426350	6428873	Leucine-rich_receptor-like_protein_kinase_family_protein	Arabidopsis proteome (Lamesch et al., 2012), the PFAM database v32 (El-Gebali et al., 2019), and the Swiss-Prot plant protein database (Universal Protein Resource, ND).	hypothetical protein KY290_020178	18458	20	2.74E-290	80.86	8	P:GO:0035556; F:GO:0004674; F:GO:0005515; F:GO:0005524; F:GO:0140995; F:GO:0140996; F:GO:0140998; C:GO:0035618	P:intracellular signal transduction; F:protein serine/threonine kinase activity; F:protein binding; F:ATP binding; F:histone H2A kinase activity; F:histone H3 kinase activity; F:histone H2B kinase activity; C:root hair	EC:2.7.11	Transferring phosphorus-containing groups	0	0
593				Soltu.DM.04G006190.1	6433139	6439619	GHMP_kinase_family_protein	Arabidopsis proteome (Lamesch et al., 2012), the PFAM database v32 (El-Gebali et al., 2019), and the Swiss-Prot plant protein database (Universal Protein Resource, ND).	hypothetical protein KY290_020178	18458	20	2.74E-290	80.86	8	P:GO:0035556; F:GO:0004674; F:GO:0005515; F:GO:0005524; F:GO:0140995; F:GO:0140996; F:GO:0140998; C:GO:0035618	P:intracellular signal transduction; F:protein serine/threonine kinase activity; F:protein binding; F:ATP binding; F:histone H2A kinase activity; F:histone H3 kinase activity; F:histone H2B kinase activity; C:root hair	EC:2.7.11	Transferring phosphorus-containing groups	0	0
594				Soltu.DM.04G006200.1	6451416	6452897	cytochrome_P450,_family_71,_subfamily_B,_polypeptide	Arabidopsis proteome (Lamesch et al., 2012), the PFAM database v32 (El-Gebali et al., 2019), and the Swiss-Prot plant protein database (Universal Protein Resource, ND).	hypothetical protein KY290_020178	18458	20	2.74E-290	80.86	8	P:GO:0035556; F:GO:0004674; F:GO:0005515; F:GO:0005524; F:GO:0140995; F:GO:0140996; F:GO:0140998; C:GO:0035618	P:intracellular signal transduction; F:protein serine/threonine kinase activity; F:protein binding; F:ATP binding; F:histone H2A kinase activity; F:histone H3 kinase activity; F:histone H2B kinase activity; C:root hair	EC:2.7.11	Transferring phosphorus-containing groups	0	0
595				Soltu.DM.04G006210.1	6458043	6458921	HXXXD-type_acyl-transferase_family_protein	Arabidopsis proteome (Lamesch et al., 2012), the PFAM database v32 (El-Gebali et al., 2019), and the Swiss-Prot plant protein database (Universal Protein Resource, ND).	hypothetical protein KY290_020178	18458	20	2.74E-290	80.86	8	P:GO:0035556; F:GO:0004674; F:GO:0005515; F:GO:0005524; F:GO:0140995; F:GO:0140996; F:GO:0140998; C:GO:0035618	P:intracellular signal transduction; F:protein serine/threonine kinase activity; F:protein binding; F:ATP binding; F:histone H2A kinase activity; F:histone H3 kinase activity; F:histone H2B kinase activity; C:root hair	EC:2.7.11	Transferring phosphorus-containing groups	0	0
596				Soltu.DM.04G006220.1	6463838	6465162	hypothetical_protein	Arabidopsis proteome (Lamesch et al., 2012), the PFAM database v32 (El-Gebali et al., 2019), and the Swiss-Prot plant protein database (Universal Protein Resource, ND).	hypothetical protein KY290_020178	18458	20	2.74E-290	80.86	8	P:GO:0035556; F:GO:0004674; F:GO:0005515; F:GO:0005524; F:GO:0140995; F:GO:0140996; F:GO:0140998; C:GO:0035618	P:intracellular signal transduction; F:protein serine/threonine kinase activity; F:protein binding; F:ATP binding; F:histone H2A kinase activity; F:histone H3 kinase activity; F:histone H2B kinase activity; C:root hair	EC:2.7.11	Transferring phosphorus-containing groups	0	0
597				Soltu.DM.04G006230.1	6465513	6466179	hypothetical_protein	Arabidopsis proteome (Lamesch et al., 2012), the PFAM database v32 (El-Gebali et al., 2019), and the Swiss-Prot plant protein database (Universal Protein Resource, ND).	hypothetical protein KY290_020178	18458	20	2.74E-290	80.86	8	P:GO:0035556; F:GO:0004674; F:GO:0005515; F:GO:0005524; F:GO:0140995; F:GO:0140996; F:GO:0140998; C:GO:0035618	P:intracellular signal transduction; F:protein serine/threonine kinase activity; F:protein binding; F:ATP binding; F:histone H2A kinase activity; F:histone H3 kinase activity; F:histone H2B kinase activity; C:root hair	EC:2.7.11	Transferring phosphorus-containing groups	0	0
598				Soltu.DM.04G006240.1	6467478	6468759	HXXXD-type_acyl-transferase_family_protein	Arabidopsis proteome (Lamesch et al., 2012), the PFAM database v32 (El-Gebali et al., 2019), and the Swiss-Prot plant protein database (Universal Protein Resource, ND).	hypothetical protein KY290_020178	18458	20	2.74E-290	80.86	8	P:GO:0035556; F:GO:0004674; F:GO:0005515; F:GO:0005524; F:GO:0140995; F:GO:0140996; F:GO:0140998; C:GO:0035618	P:intracellular signal transduction; F:protein serine/threonine kinase activity; F:protein binding; F:ATP binding; F:histone H2A kinase activity; F:histone H3 kinase activity; F:histone H2B kinase activity; C:root hair	EC:2.7.11	Transferring phosphorus-containing groups	0	0
599				Soltu.DM.04G006260.1	6491778	6494552	NB-ARC_domain-containing_disease_resistance_protein	Arabidopsis proteome (Lamesch et al., 2012), the PFAM database v32 (El-Gebali et al., 2019), and the Swiss-Prot plant protein database (Universal Protein Resource, ND).	hypothetical protein KY290_020178	18458	20	2.74E-290	80.86	8	P:GO:0035556; F:GO:0004674; F:GO:0005515; F:GO:0005524; F:GO:0140995; F:GO:0140996; F:GO:0140998; C:GO:0035618	P:intracellular signal transduction; F:protein serine/threonine kinase activity; F:protein binding; F:ATP binding; F:histone H2A kinase activity; F:histone H3 kinase activity; F:histone H2B kinase activity; C:root hair	EC:2.7.11	Transferring phosphorus-containing groups	0	0
600				Soltu.DM.04G006280.1	6534781	6537620	NB-ARC_domain-containing_disease_resistance_protein	Arabidopsis proteome (Lamesch et al., 2012), the PFAM database v32 (El-Gebali et al., 2019), and the Swiss-Prot plant protein database (Universal Protein Resource, ND).	hypothetical protein KY290_020178	18458	20	2.74E-290	80.86	8	P:GO:0035556; F:GO:0004674; F:GO:0005515; F:GO:0005524; F:GO:0140995; F:GO:0140996; F:GO:0140998; C:GO:0035618	P:intracellular signal transduction; F:protein serine/threonine kinase activity; F:protein binding; F:ATP binding; F:histone H2A kinase activity; F:histone H3 kinase activity; F:histone H2B kinase activity; C:root hair	EC:2.7.11	Transferring phosphorus-containing groups	0	0
601				Soltu.DM.04G006310.1	6573229	6575787	NB-ARC_domain-containing_disease_resistance_protein	Arabidopsis proteome (Lamesch et al., 2012), the PFAM database v32 (El-Gebali et al., 2019), and the Swiss-Prot plant protein database (Universal Protein Resource, ND).	hypothetical protein KY290_020178	18458	20	2.74E-290	80.86	8	P:GO:0035556; F:GO:0004674; F:GO:0005515; F:GO:0005524; F:GO:0140995; F:GO:0140996; F:GO:0140998; C:GO:0035618	P:intracellular signal transduction; F:protein serine/threonine kinase activity; F:protein binding; F:ATP binding; F:histone H2A kinase activity; F:histone H3 kinase activity; F:histone H2B kinase activity; C:root hair	EC:2.7.11	Transferring phosphorus-containing groups	0	0
602	NUE Low N	S04_67080916	A/T	Soltu.DM.04G035550.1	66836128	66838019	Cystathionine_beta-synthase_(CBS)_family_protein	Arabidopsis proteome (Lamesch et al., 2012), the PFAM database v32 (El-Gebali et al., 2019), and the Swiss-Prot plant protein database (Universal Protein Resource, ND).	hypothetical protein KY289_022694	1892	5	2.81E-59	98.3	0	0	0	0	0	0	0
603				Soltu.DM.04G035560.1	66838146	66840260	oxidoreductases,_acting_on_NADH_or_NADPH	Arabidopsis proteome (Lamesch et al., 2012), the PFAM database v32 (El-Gebali et al., 2019), and the Swiss-Prot plant protein database (Universal Protein Resource, ND).	PREDICTED: flocculation protein FLO11-like	2115	10	0.0	75.99	0	0	0	0	0	0	0
604				Soltu.DM.04G035570.1	66843977	66846437	pectinesterase	Arabidopsis proteome (Lamesch et al., 2012), the PFAM database v32 (El-Gebali et al., 2019), and the Swiss-Prot plant protein database (Universal Protein Resource, ND).	PREDICTED: putative pectinesterase 11	2461	11	6.93E-82	42.23	7	P:GO:0042545; P:GO:0045490; F:GO:0016787; F:GO:0016829; F:GO:0030599; C:GO:0005576; C:GO:0016020	P:cell wall modification; P:pectin catabolic process; F:hydrolase activity; F:lyase activity; F:pectinesterase activity; C:extracellular region; C:membrane	0	0	0	0
605				Soltu.DM.04G035580.1	66848309	66849598	conserved_hypothetical_protein	Arabidopsis proteome (Lamesch et al., 2012), the PFAM database v32 (El-Gebali et al., 2019), and the Swiss-Prot plant protein database (Universal Protein Resource, ND).	uncharacterized protein LOC125827815	1290	3	1.82E-33	70.09	1	P:GO:0009061	P:anaerobic respiration	0	0	0	0
606				Soltu.DM.04G035590.1	66852122	66853290	arginine-rich_cyclin	Arabidopsis proteome (Lamesch et al., 2012), the PFAM database v32 (El-Gebali et al., 2019), and the Swiss-Prot plant protein database (Universal Protein Resource, ND).	PREDICTED: cyclin-L1-1-like	1169	20	2.4E-175	85.95	6	P:GO:0006357; P:GO:0009651; P:GO:0051301; P:GO:0051321; F:GO:0016538; C:GO:0005634	P:regulation of transcription by RNA polymerase II; P:response to salt stress; P:cell division; P:meiotic cell cycle; F:cyclin-dependent protein serine/threonine kinase regulator activity; C:nucleus	0	0	0	0
607				Soltu.DM.04G035600.1	66857753	66859916	NmrA-like_negative_transcriptional_regulator_family_protein	Arabidopsis proteome (Lamesch et al., 2012), the PFAM database v32 (El-Gebali et al., 2019), and the Swiss-Prot plant protein database (Universal Protein Resource, ND).	PREDICTED: LOW QUALITY PROTEIN: isoflavone reductase-like protein	2164	20	4.25E-85	49.41	2	P:GO:0009807; F:GO:0050664	P:lignan biosynthetic process; F:oxidoreductase activity, acting on NAD(P)H, oxygen as acceptor	EC:1.6.3	Acting on NADH or NADPH	0	0
608				Soltu.DM.04G035610.1	66877011	66880421	NmrA-like_negative_transcriptional_regulator_family_protein	Arabidopsis proteome (Lamesch et al., 2012), the PFAM database v32 (El-Gebali et al., 2019), and the Swiss-Prot plant protein database (Universal Protein Resource, ND).	PREDICTED: isoflavone reductase-like protein	3411	20	1.14E-64	72.78	2	P:GO:0009807; F:GO:0050664	P:lignan biosynthetic process; F:oxidoreductase activity, acting on NAD(P)H, oxygen as acceptor	EC:1.6.3	Acting on NADH or NADPH	0	0
609				Soltu.DM.04G035630.1	66901703	66904799	NmrA-like_negative_transcriptional_regulator_family_protein	Arabidopsis proteome (Lamesch et al., 2012), the PFAM database v32 (El-Gebali et al., 2019), and the Swiss-Prot plant protein database (Universal Protein Resource, ND).	PREDICTED: isoflavone reductase-like protein	3097	20	2.95E-50	73.6	2	P:GO:0006979; C:GO:0005737	P:response to oxidative stress; C:cytoplasm	0	0	0	0
610				Soltu.DM.04G035640.1	66906800	66907599	NmrA-like_negative_transcriptional_regulator_family_protein	Arabidopsis proteome (Lamesch et al., 2012), the PFAM database v32 (El-Gebali et al., 2019), and the Swiss-Prot plant protein database (Universal Protein Resource, ND).	PREDICTED: isoflavone reductase-like protein	800	15	3.58E-37	97.86	1	F:GO:0016491	F:oxidoreductase activity	EC:1	Oxidoreductases	0	0
611				Soltu.DM.04G035650.1	66908739	66909198	conserved_hypothetical_protein	Arabidopsis proteome (Lamesch et al., 2012), the PFAM database v32 (El-Gebali et al., 2019), and the Swiss-Prot plant protein database (Universal Protein Resource, ND).	-	460	0	0	0	0	0	0	0	0	0	0
612				Soltu.DM.04G035660.1	66910561	66916281	gamma_carbonic_anhydrase	Arabidopsis proteome (Lamesch et al., 2012), the PFAM database v32 (El-Gebali et al., 2019), and the Swiss-Prot plant protein database (Universal Protein Resource, ND).	hypothetical protein KY285_021538	5721	20	1.3E-48	91.43	9	P:GO:0009853; P:GO:0009901; P:GO:0070207; P:GO:2000377; F:GO:0004089; F:GO:0042802; F:GO:0046872; C:GO:0031966; C:GO:0045271	P:photorespiration; P:anther dehiscence; P:protein homotrimerization; P:regulation of reactive oxygen species metabolic process; F:carbonate dehydratase activity; F:identical protein binding; F:metal ion binding; C:mitochondrial membrane; C:respiratory chain complex I	EC:4.2.1.1	carbonic anhydrase	0	0
613				Soltu.DM.04G035670.1	66918777	66922788	pfkB-like_carbohydrate_kinase_family_protein	Arabidopsis proteome (Lamesch et al., 2012), the PFAM database v32 (El-Gebali et al., 2019), and the Swiss-Prot plant protein database (Universal Protein Resource, ND).	hypothetical protein KY289_028818	4012	20	6.57E-61	60.18	1	F:GO:0016301	F:kinase activity	EC:2.7	Transferring phosphorus-containing groups	0	0
614				Soltu.DM.04G035680.1	66923422	66927872	20S_proteasome_alpha_subunit_F2	Arabidopsis proteome (Lamesch et al., 2012), the PFAM database v32 (El-Gebali et al., 2019), and the Swiss-Prot plant protein database (Universal Protein Resource, ND).	hypothetical protein KY284_021671	4451	20	4.6E-92	92.76	5	P:GO:0043161; P:GO:0046685; C:GO:0005634; C:GO:0005737; C:GO:0019773	P:proteasome-mediated ubiquitin-dependent protein catabolic process; P:response to arsenic-containing substance; C:nucleus; C:cytoplasm; C:proteasome core complex, alpha-subunit complex	0	0	0	0
615				Soltu.DM.04G035690.1	66943663	66950412	Chaperone_DnaJ-domain_superfamily_protein	Arabidopsis proteome (Lamesch et al., 2012), the PFAM database v32 (El-Gebali et al., 2019), and the Swiss-Prot plant protein database (Universal Protein Resource, ND).	hypothetical protein KY284_028620	6750	5	0.0	69.53	5	P:GO:0072318; P:GO:0072583; F:GO:0030276; C:GO:0031982; C:GO:0043231	P:clathrin coat disassembly; P:clathrin-dependent endocytosis; F:clathrin binding; C:vesicle; C:intracellular membrane-bounded organelle	0	0	0	0
616				Soltu.DM.04G035700.1	66950427	66953588	ornithine_carbamoyltransferase	Arabidopsis proteome (Lamesch et al., 2012), the PFAM database v32 (El-Gebali et al., 2019), and the Swiss-Prot plant protein database (Universal Protein Resource, ND).	PREDICTED: ornithine carbamoyltransferase, chloroplastic	3162	20	3.41E-126	43.65	10	P:GO:0006526; P:GO:0006591; P:GO:0019240; P:GO:0042450; F:GO:0004585; F:GO:0016597; F:GO:0016740; C:GO:0009507; C:GO:0009570; C:GO:0043231	P:L-arginine biosynthetic process; P:ornithine metabolic process; P:citrulline biosynthetic process; P:L-arginine biosynthetic process via ornithine; F:ornithine carbamoyltransferase activity; F:amino acid binding; F:transferase activity; C:chloroplast; C:chloroplast stroma; C:intracellular membrane-bounded organelle	0	0	0	0
617				Soltu.DM.04G035710.1	66960339	66964339	Glycosyl_hydrolase_superfamily_protein	Arabidopsis proteome (Lamesch et al., 2012), the PFAM database v32 (El-Gebali et al., 2019), and the Swiss-Prot plant protein database (Universal Protein Resource, ND).	hypothetical protein KY289_029638	4001	20	1.97E-77	77.14	10	P:GO:0000272; P:GO:0009828; P:GO:0009845; P:GO:0010047; P:GO:1990059; F:GO:0003723; F:GO:0005525; F:GO:0016985; C:GO:0005576; C:GO:0071944	P:polysaccharide catabolic process; P:plant-type cell wall loosening; P:seed germination; P:fruit dehiscence; P:fruit valve development; F:RNA binding; F:GTP binding; F:mannan endo-1,4-beta-mannosidase activity; C:extracellular region; C:cell periphery	EC:3.2.1.25; EC:3.2.1.78	beta-mannosidase; mannan endo-1,4-beta-mannosidase	0	0
618				Soltu.DM.04G035720.1	66965642	66966394	Ribosomal_protein_L31	Arabidopsis proteome (Lamesch et al., 2012), the PFAM database v32 (El-Gebali et al., 2019), and the Swiss-Prot plant protein database (Universal Protein Resource, ND).	PREDICTED: 50S ribosomal protein L31, chloroplastic	753	6	1.61E-72	83.76	5	P:GO:0006412; F:GO:0003735; C:GO:0005840; C:GO:0009507; C:GO:1990904	P:translation; F:structural constituent of ribosome; C:ribosome; C:chloroplast; C:ribonucleoprotein complex	0	0	0	0
619				Soltu.DM.04G035730.1	66981703	66982506	conserved_hypothetical_protein	Arabidopsis proteome (Lamesch et al., 2012), the PFAM database v32 (El-Gebali et al., 2019), and the Swiss-Prot plant protein database (Universal Protein Resource, ND).	PREDICTED: uncharacterized protein LOC102599230	804	2	6.3E-176	97.75	1	C:GO:0016020	C:membrane	0	0	0	0
620				Soltu.DM.04G035740.1	66992952	66996222	cytochrome_P450,_family_722,_subfamily_A,_polypeptide	Arabidopsis proteome (Lamesch et al., 2012), the PFAM database v32 (El-Gebali et al., 2019), and the Swiss-Prot plant protein database (Universal Protein Resource, ND).	PREDICTED: abscisic acid 8'-hydroxylase 4	3271	2	3.37E-61	66.5	0	0	0	0	0	0	0
621				Soltu.DM.04G035750.1	67001392	67004346	jasmonic_acid_carboxyl_methyltransferase	Arabidopsis proteome (Lamesch et al., 2012), the PFAM database v32 (El-Gebali et al., 2019), and the Swiss-Prot plant protein database (Universal Protein Resource, ND).	hypothetical protein KY289_028825	2955	20	1.71E-70	77.38	6	P:GO:0009611; P:GO:0009694; P:GO:0032259; F:GO:0030795; F:GO:0046872; C:GO:0005737	P:response to wounding; P:jasmonic acid metabolic process; P:methylation; F:methyl jasmonate methylesterase activity; F:metal ion binding; C:cytoplasm	EC:2.1.1.141	jasmonate O-methyltransferase	0	0
622				Soltu.DM.04G035760.1	67011242	67015925	inositol-pentakisphosphate_2-kinase	Arabidopsis proteome (Lamesch et al., 2012), the PFAM database v32 (El-Gebali et al., 2019), and the Swiss-Prot plant protein database (Universal Protein Resource, ND).	PREDICTED: inositol-pentakisphosphate 2-kinase-like isoform X2	4684	20	1.02E-144	61.45	12	P:GO:0010264; P:GO:0030643; P:GO:0042742; P:GO:0048527; P:GO:0050832; P:GO:0051607; F:GO:0005524; F:GO:0032942; F:GO:0035299; F:GO:0102731; C:GO:0005634; C:GO:0005737	P:myo-inositol hexakisphosphate biosynthetic process; P:intracellular phosphate ion homeostasis; P:defense response to bacterium; P:lateral root development; P:defense response to fungus; P:defense response to virus; F:ATP binding; F:inositol-1,4,5,6-tetrakisphosphate 2-kinase activity; F:inositol-1,3,4,5,6-pentakisphosphate 2-kinase activity; F:inositol-1,3,4,6-tetrakisphosphate 2-kinase activit…	EC:2.7.1.158	inositol-pentakisphosphate 2-kinase	0	0
623				Soltu.DM.04G035770.1	67015720	67017815	damaged_DNA_binding_protein_1A	Arabidopsis proteome (Lamesch et al., 2012), the PFAM database v32 (El-Gebali et al., 2019), and the Swiss-Prot plant protein database (Universal Protein Resource, ND).	PREDICTED: DNA damage-binding protein 1-like	2096	1	8.58E-61	100.0	0	0	0	0	0	0	0
624				Soltu.DM.04G035780.1	67028734	67030820	cytochrome_BC1_synthesis	Arabidopsis proteome (Lamesch et al., 2012), the PFAM database v32 (El-Gebali et al., 2019), and the Swiss-Prot plant protein database (Universal Protein Resource, ND).	protein HYPER-SENSITIVITY-RELATED 4-like isoform X2	2087	20	1.11E-215	60.66	7	P:GO:0002237; P:GO:0009411; P:GO:0009626; P:GO:0009651; P:GO:0009863; F:GO:0042802; C:GO:0005741	P:response to molecule of bacterial origin; P:response to UV; P:plant-type hypersensitive response; P:response to salt stress; P:salicylic acid mediated signaling pathway; F:identical protein binding; C:mitochondrial outer membrane	0	0	0	0
625				Soltu.DM.04G035790.3	67030103	67033693	Sec14p-like_phosphatidylinositol_transfer_family_protein	Arabidopsis proteome (Lamesch et al., 2012), the PFAM database v32 (El-Gebali et al., 2019), and the Swiss-Prot plant protein database (Universal Protein Resource, ND).	hypothetical protein KY284_025095	3591	20	9.77E-69	78.78	3	P:GO:0006950; F:GO:0005524; F:GO:0016887	P:response to stress; F:ATP binding; F:ATP hydrolysis activity	EC:3.6.1.15	nucleoside-triphosphate phosphatase	0	0
626				Soltu.DM.04G035800.2	67034454	67038330	Wound-responsive_family_protein	Arabidopsis proteome (Lamesch et al., 2012), the PFAM database v32 (El-Gebali et al., 2019), and the Swiss-Prot plant protein database (Universal Protein Resource, ND).	PREDICTED: bifunctional nuclease 2	3877	4	1.58E-47	99.48	4	P:GO:0016567; F:GO:0004518; C:GO:0005634; C:GO:0030891	P:protein ubiquitination; F:nuclease activity; C:nucleus; C:VCB complex	EC:3.1	Acting on ester bonds	0	0
627				Soltu.DM.04G035810.2	67042168	67047157	basic_helix-loop-helix_(bHLH)_DNA-binding_superfamily_protein	Arabidopsis proteome (Lamesch et al., 2012), the PFAM database v32 (El-Gebali et al., 2019), and the Swiss-Prot plant protein database (Universal Protein Resource, ND).	hypothetical protein KY284_028618	4990	4	2.18E-103	61.03	3	P:GO:0006355; F:GO:0003700; F:GO:0005488	P:regulation of DNA-templated transcription; F:DNA-binding transcription factor activity; F:binding	0	0	0	0
628				Soltu.DM.04G035820.1	67065866	67069278	HXXXD-type_acyl-transferase_family_protein	Arabidopsis proteome (Lamesch et al., 2012), the PFAM database v32 (El-Gebali et al., 2019), and the Swiss-Prot plant protein database (Universal Protein Resource, ND).	PREDICTED: omega-hydroxypalmitate O-feruloyl transferase	3413	20	5.04E-216	70.64	1	F:GO:0016747	F:acyltransferase activity, transferring groups other than amino-acyl groups	EC:2.3.1	Acyltransferases	0	0
629				Soltu.DM.04G035830.1	67074649	67081584	mitogen-activated_protein_kinase	Arabidopsis proteome (Lamesch et al., 2012), the PFAM database v32 (El-Gebali et al., 2019), and the Swiss-Prot plant protein database (Universal Protein Resource, ND).	hypothetical protein KY289_029745	6936	20	6.56E-146	93.07	9	P:GO:0006468; P:GO:0007254; P:GO:0009611; F:GO:0004705; F:GO:0005515; F:GO:0005524; F:GO:0106310; C:GO:0005634; C:GO:0005737	P:protein phosphorylation; P:JNK cascade; P:response to wounding; F:JUN kinase activity; F:protein binding; F:ATP binding; F:protein serine kinase activity; C:nucleus; C:cytoplasm	EC:2.7.11.24	mitogen-activated protein kinase	0	0
630				Soltu.DM.04G035840.1	67095623	67096075	basic_leucine-zipper	Arabidopsis proteome (Lamesch et al., 2012), the PFAM database v32 (El-Gebali et al., 2019), and the Swiss-Prot plant protein database (Universal Protein Resource, ND).	PREDICTED: bZIP transcription factor 53-like	453	20	6.2E-89	73.62	8	P:GO:0009744; P:GO:0009845; P:GO:0045893; P:GO:0080149; F:GO:0000976; F:GO:0003700; F:GO:0046982; C:GO:0005634	P:response to sucrose; P:seed germination; P:positive regulation of DNA-templated transcription; P:sucrose induced translational repression; F:transcription cis-regulatory region binding; F:DNA-binding transcription factor activity; F:protein heterodimerization activity; C:nucleus	0	0	0	0
631				Soltu.DM.04G035850.1	67106211	67108186	TRAM,_LAG1_and_CLN8_(TLC)_lipid-sensing_domain_containing_protein	Arabidopsis proteome (Lamesch et al., 2012), the PFAM database v32 (El-Gebali et al., 2019), and the Swiss-Prot plant protein database (Universal Protein Resource, ND).	PREDICTED: transmembrane protein 136	1976	20	6.68E-67	62.42	1	C:GO:0016020	C:membrane	0	0	0	0
632				Soltu.DM.04G035860.1	67130197	67132441	Peroxidase_superfamily_protein	Arabidopsis proteome (Lamesch et al., 2012), the PFAM database v32 (El-Gebali et al., 2019), and the Swiss-Prot plant protein database (Universal Protein Resource, ND).	hypothetical protein KY290_022782	2245	20	6.34E-122	76.67	8	P:GO:0006979; P:GO:0042744; P:GO:0048658; P:GO:0098869; F:GO:0020037; F:GO:0046872; F:GO:0140825; C:GO:0005576	P:response to oxidative stress; P:hydrogen peroxide catabolic process; P:anther wall tapetum development; P:cellular oxidant detoxification; F:heme binding; F:metal ion binding; F:lactoperoxidase activity; C:extracellular region	EC:1.11.1.7	peroxidase	0	0
633				Soltu.DM.04G035870.2	67133443	67139785	GTP-binding_protein,_HflX	Arabidopsis proteome (Lamesch et al., 2012), the PFAM database v32 (El-Gebali et al., 2019), and the Swiss-Prot plant protein database (Universal Protein Resource, ND).	PREDICTED: GTPase HflX isoform X2	6343	20	1.04E-66	70.96	5	F:GO:0000166; F:GO:0003729; F:GO:0043022; F:GO:0043167; C:GO:0005737	F:nucleotide binding; F:mRNA binding; F:ribosome binding; F:ion binding; C:cytoplasm	0	0	0	0
634				Soltu.DM.04G035880.1	67140192	67142584	BEL1-like_homeodomain	Arabidopsis proteome (Lamesch et al., 2012), the PFAM database v32 (El-Gebali et al., 2019), and the Swiss-Prot plant protein database (Universal Protein Resource, ND).	PREDICTED: BEL1-like homeodomain protein 11 isoform X2	2393	20	1.24E-228	74.62	4	P:GO:0006355; F:GO:0003677; F:GO:0003700; C:GO:0005634	P:regulation of DNA-templated transcription; F:DNA binding; F:DNA-binding transcription factor activity; C:nucleus	0	0	0	0
635				Soltu.DM.04G035890.2	67144808	67149503	BEL1-like_homeodomain	Arabidopsis proteome (Lamesch et al., 2012), the PFAM database v32 (El-Gebali et al., 2019), and the Swiss-Prot plant protein database (Universal Protein Resource, ND).	PREDICTED: BEL1-like homeodomain protein 3	4696	20	3.44E-196	80.67	6	P:GO:0006355; P:GO:0048510; F:GO:0000976; F:GO:0003700; F:GO:0005515; C:GO:0005634	P:regulation of DNA-templated transcription; P:regulation of timing of transition from vegetative to reproductive phase; F:transcription cis-regulatory region binding; F:DNA-binding transcription factor activity; F:protein binding; C:nucleus	0	0	0	0
636				Soltu.DM.04G035900.1	67152286	67158469	Tetrapyrrole_(Corrin/Porphyrin)_Methylases	Arabidopsis proteome (Lamesch et al., 2012), the PFAM database v32 (El-Gebali et al., 2019), and the Swiss-Prot plant protein database (Universal Protein Resource, ND).	PREDICTED: ribosomal RNA small subunit methyltransferase I	6184	4	8.26E-60	97.22	4	P:GO:0006364; P:GO:0032259; F:GO:0008168; C:GO:0005737	P:rRNA processing; P:methylation; F:methyltransferase activity; C:cytoplasm	EC:2.1.1	Transferring one-carbon groups	0	0
637				Soltu.DM.04G035910.1	67159234	67162750	Ubiquitin-conjugating_enzyme_family_protein	Arabidopsis proteome (Lamesch et al., 2012), the PFAM database v32 (El-Gebali et al., 2019), and the Swiss-Prot plant protein database (Universal Protein Resource, ND).	-	3517	0	0	0	0	0	0	0	0	0	0
638				Soltu.DM.04G035920.1	67167591	67173529	cytokinin_oxidase	Arabidopsis proteome (Lamesch et al., 2012), the PFAM database v32 (El-Gebali et al., 2019), and the Swiss-Prot plant protein database (Universal Protein Resource, ND).	cytokinin oxidase/dehydrogenase precursor	5939	20	1.97E-141	57.25	2	P:GO:0009690; F:GO:0016491	P:cytokinin metabolic process; F:oxidoreductase activity	EC:1	Oxidoreductases	0	0
639				Soltu.DM.04G035930.1	67184188	67187794	Pentatricopeptide_repeat_(PPR-like)_superfamily_protein	Arabidopsis proteome (Lamesch et al., 2012), the PFAM database v32 (El-Gebali et al., 2019), and the Swiss-Prot plant protein database (Universal Protein Resource, ND).	PREDICTED: pentatricopeptide repeat-containing protein At1g19720	3607	20	0.0	76.22	2	P:GO:0044238; F:GO:0003729	P:primary metabolic process; F:mRNA binding	0	0	0	0
640				Soltu.DM.04G035940.1	67191265	67195739	beta-galactosidase	Arabidopsis proteome (Lamesch et al., 2012), the PFAM database v32 (El-Gebali et al., 2019), and the Swiss-Prot plant protein database (Universal Protein Resource, ND).	PREDICTED: beta-galactosidase 5	4475	20	1.85E-104	47.48	3	P:GO:0009987; F:GO:0016798; C:GO:0110165	P:cellular process; F:hydrolase activity, acting on glycosyl bonds; C:cellular anatomical structure	EC:3.2	Glycosylases	0	0
641				Soltu.DM.04G035950.1	67195939	67198168	thioredoxin_H-type	Arabidopsis proteome (Lamesch et al., 2012), the PFAM database v32 (El-Gebali et al., 2019), and the Swiss-Prot plant protein database (Universal Protein Resource, ND).	-	2230	0	0	0	0	0	0	0	0	0	0
642				Soltu.DM.04G035960.1	67201655	67202960	ATP-dependent_protease_La_(LON)_domain_protein	Arabidopsis proteome (Lamesch et al., 2012), the PFAM database v32 (El-Gebali et al., 2019), and the Swiss-Prot plant protein database (Universal Protein Resource, ND).	PREDICTED: lon protease 2-like	1306	20	3.95E-201	83.56	3	P:GO:0006508; F:GO:0005515; F:GO:0008233	P:proteolysis; F:protein binding; F:peptidase activity	EC:3.4	Acting on peptide bonds (peptidases)	0	0
643				Soltu.DM.04G035980.1	67205301	67215073	xylem_bark_cysteine_peptidase	Arabidopsis proteome (Lamesch et al., 2012), the PFAM database v32 (El-Gebali et al., 2019), and the Swiss-Prot plant protein database (Universal Protein Resource, ND).	PREDICTED: uncharacterized PKHD-type hydroxylase At1g22950-like	9773	20	1.04E-95	72.8	4	P:GO:0051603; F:GO:0004197; C:GO:0005615; C:GO:0005764	P:proteolysis involved in protein catabolic process; F:cysteine-type endopeptidase activity; C:extracellular space; C:lysosome	EC:3.4.22	Acting on peptide bonds (peptidases)	0	0
644				Soltu.DM.04G035990.3	67230833	67238570	GTP1/OBG_family_protein	Arabidopsis proteome (Lamesch et al., 2012), the PFAM database v32 (El-Gebali et al., 2019), and the Swiss-Prot plant protein database (Universal Protein Resource, ND).	hypothetical protein KY290_022793	7738	20	5.16E-95	77.23	4	P:GO:0042254; F:GO:0003924; F:GO:0005525; C:GO:0005739	P:ribosome biogenesis; F:GTPase activity; F:GTP binding; C:mitochondrion	EC:3.6.1.15	nucleoside-triphosphate phosphatase	0	0
645				Soltu.DM.04G036000.1	67242874	67243662	Integrase-type_DNA-binding_superfamily_protein	Arabidopsis proteome (Lamesch et al., 2012), the PFAM database v32 (El-Gebali et al., 2019), and the Swiss-Prot plant protein database (Universal Protein Resource, ND).	PREDICTED: dehydration-responsive element-binding protein 2A-like	789	20	6.17E-185	84.31	6	P:GO:0010286; P:GO:0045893; F:GO:0000976; F:GO:0003700; F:GO:0005515; C:GO:0005634	P:heat acclimation; P:positive regulation of DNA-templated transcription; F:transcription cis-regulatory region binding; F:DNA-binding transcription factor activity; F:protein binding; C:nucleus	0	0	0	0
646				Soltu.DM.04G036020.1	67254081	67259506	peroxin	Arabidopsis proteome (Lamesch et al., 2012), the PFAM database v32 (El-Gebali et al., 2019), and the Swiss-Prot plant protein database (Universal Protein Resource, ND).	hypothetical protein KY290_022796	5426	5	1.05E-46	64.15	4	P:GO:0007031; P:GO:0015031; C:GO:0005777; C:GO:0016020	P:peroxisome organization; P:protein transport; C:peroxisome; C:membrane	0	0	0	0
647				Soltu.DM.04G036030.1	67273632	67276714	Walls_Are_Thin	Arabidopsis proteome (Lamesch et al., 2012), the PFAM database v32 (El-Gebali et al., 2019), and the Swiss-Prot plant protein database (Universal Protein Resource, ND).	PREDICTED: protein WALLS ARE THIN 1	3083	20	1.95E-135	49.38	4	P:GO:0010817; P:GO:0050794; C:GO:0005773; C:GO:0016020	P:regulation of hormone levels; P:regulation of cellular process; C:vacuole; C:membrane	0	0	0	0
648				Soltu.DM.04G036040.1	67296205	67296543	hypothetical_protein	Arabidopsis proteome (Lamesch et al., 2012), the PFAM database v32 (El-Gebali et al., 2019), and the Swiss-Prot plant protein database (Universal Protein Resource, ND).	hypothetical protein KY284_025098	339	2	4.15E-62	99.0	0	0	0	0	0	0	0
649				Soltu.DM.04G036050.1	67298507	67299750	conserved_hypothetical_protein	Arabidopsis proteome (Lamesch et al., 2012), the PFAM database v32 (El-Gebali et al., 2019), and the Swiss-Prot plant protein database (Universal Protein Resource, ND).	uncharacterized protein LOC125855067	1244	20	2.59E-142	74.67	1	C:GO:0005743	C:mitochondrial inner membrane	0	0	0	0
650				Soltu.DM.04G036060.1	67299910	67301978	hypothetical_protein	Arabidopsis proteome (Lamesch et al., 2012), the PFAM database v32 (El-Gebali et al., 2019), and the Swiss-Prot plant protein database (Universal Protein Resource, ND).	-	2069	0	0	0	0	0	0	0	0	0	0
651				Soltu.DM.04G036070.1	67306677	67309078	Papain_family_cysteine_protease	Arabidopsis proteome (Lamesch et al., 2012), the PFAM database v32 (El-Gebali et al., 2019), and the Swiss-Prot plant protein database (Universal Protein Resource, ND).	hypothetical protein KY284_025100	2402	20	2.87E-114	72.83	4	P:GO:0051603; F:GO:0004197; C:GO:0005615; C:GO:0005764	P:proteolysis involved in protein catabolic process; F:cysteine-type endopeptidase activity; C:extracellular space; C:lysosome	EC:3.4.22	Acting on peptide bonds (peptidases)	0	0
652				Soltu.DM.04G036080.1	67318775	67320938	SHI-related_sequence	Arabidopsis proteome (Lamesch et al., 2012), the PFAM database v32 (El-Gebali et al., 2019), and the Swiss-Prot plant protein database (Universal Protein Resource, ND).	PREDICTED: protein SHI RELATED SEQUENCE 1-like	2164	13	3.67E-111	77.48	7	P:GO:0009555; P:GO:0045893; P:GO:0048653; F:GO:0003677; F:GO:0003700; F:GO:0046982; C:GO:0005634	P:pollen development; P:positive regulation of DNA-templated transcription; P:anther development; F:DNA binding; F:DNA-binding transcription factor activity; F:protein heterodimerization activity; C:nucleus	0	0	0	0
653	NUE Low N	S09_54180237	T/G	Soltu.DM.09G019600.1	53937095	53940999	Plant_protein_of_unknown_function_(DUF828)	Arabidopsis proteome (Lamesch et al., 2012), the PFAM database v32 (El-Gebali et al., 2019), and the Swiss-Prot plant protein database (Universal Protein Resource, ND).	hypothetical protein KY289_012322	5455	20	2.49E-57	74.28	5	P:GO:0009833; P:GO:0030244; F:GO:0016759; C:GO:0005886; C:GO:0012505	P:plant-type primary cell wall biogenesis; P:cellulose biosynthetic process; F:cellulose synthase activity; C:plasma membrane; C:endomembrane system	EC:2.4.1	Glycosyltransferases	0	0
654				Soltu.DM.09G019610.1	53942749	53943252	hypothetical_protein	Arabidopsis proteome (Lamesch et al., 2012), the PFAM database v32 (El-Gebali et al., 2019), and the Swiss-Prot plant protein database (Universal Protein Resource, ND).	hypothetical protein KY289_012322	5455	20	2.49E-57	74.28	5	P:GO:0009833; P:GO:0030244; F:GO:0016759; C:GO:0005886; C:GO:0012505	P:plant-type primary cell wall biogenesis; P:cellulose biosynthetic process; F:cellulose synthase activity; C:plasma membrane; C:endomembrane system	EC:2.4.1	Glycosyltransferases	0	0
655				Soltu.DM.09G019640.1	54048112	54060401	cleavage_stimulating_factor	Arabidopsis proteome (Lamesch et al., 2012), the PFAM database v32 (El-Gebali et al., 2019), and the Swiss-Prot plant protein database (Universal Protein Resource, ND).	hypothetical protein KY289_012322	5455	20	2.49E-57	74.28	5	P:GO:0009833; P:GO:0030244; F:GO:0016759; C:GO:0005886; C:GO:0012505	P:plant-type primary cell wall biogenesis; P:cellulose biosynthetic process; F:cellulose synthase activity; C:plasma membrane; C:endomembrane system	EC:2.4.1	Glycosyltransferases	0	0
656				Soltu.DM.09G019650.1	54049945	54053513	hypothetical_protein	Arabidopsis proteome (Lamesch et al., 2012), the PFAM database v32 (El-Gebali et al., 2019), and the Swiss-Prot plant protein database (Universal Protein Resource, ND).	hypothetical protein KY289_012322	5455	20	2.49E-57	74.28	5	P:GO:0009833; P:GO:0030244; F:GO:0016759; C:GO:0005886; C:GO:0012505	P:plant-type primary cell wall biogenesis; P:cellulose biosynthetic process; F:cellulose synthase activity; C:plasma membrane; C:endomembrane system	EC:2.4.1	Glycosyltransferases	0	0
657				Soltu.DM.09G019660.1	54067304	54075436	basic_helix-loop-helix_(bHLH)_DNA-binding_superfamily_protein	Arabidopsis proteome (Lamesch et al., 2012), the PFAM database v32 (El-Gebali et al., 2019), and the Swiss-Prot plant protein database (Universal Protein Resource, ND).	hypothetical protein KY289_012322	5455	20	2.49E-57	74.28	5	P:GO:0009833; P:GO:0030244; F:GO:0016759; C:GO:0005886; C:GO:0012505	P:plant-type primary cell wall biogenesis; P:cellulose biosynthetic process; F:cellulose synthase activity; C:plasma membrane; C:endomembrane system	EC:2.4.1	Glycosyltransferases	0	0
658				Soltu.DM.09G019670.3	54080653	54088429	conserved_hypothetical_protein	Arabidopsis proteome (Lamesch et al., 2012), the PFAM database v32 (El-Gebali et al., 2019), and the Swiss-Prot plant protein database (Universal Protein Resource, ND).	hypothetical protein KY289_012322	5455	20	2.49E-57	74.28	5	P:GO:0009833; P:GO:0030244; F:GO:0016759; C:GO:0005886; C:GO:0012505	P:plant-type primary cell wall biogenesis; P:cellulose biosynthetic process; F:cellulose synthase activity; C:plasma membrane; C:endomembrane system	EC:2.4.1	Glycosyltransferases	0	0
659				Soltu.DM.09G019680.3	54089658	54100025	SecY_protein_transport_family_protein	Arabidopsis proteome (Lamesch et al., 2012), the PFAM database v32 (El-Gebali et al., 2019), and the Swiss-Prot plant protein database (Universal Protein Resource, ND).	hypothetical protein KY289_012322	5455	20	2.49E-57	74.28	5	P:GO:0009833; P:GO:0030244; F:GO:0016759; C:GO:0005886; C:GO:0012505	P:plant-type primary cell wall biogenesis; P:cellulose biosynthetic process; F:cellulose synthase activity; C:plasma membrane; C:endomembrane system	EC:2.4.1	Glycosyltransferases	0	0
660				Soltu.DM.09G019690.1	54102492	54111265	MIRO-related_GTP-ase	Arabidopsis proteome (Lamesch et al., 2012), the PFAM database v32 (El-Gebali et al., 2019), and the Swiss-Prot plant protein database (Universal Protein Resource, ND).	hypothetical protein KY289_012322	5455	20	2.49E-57	74.28	5	P:GO:0009833; P:GO:0030244; F:GO:0016759; C:GO:0005886; C:GO:0012505	P:plant-type primary cell wall biogenesis; P:cellulose biosynthetic process; F:cellulose synthase activity; C:plasma membrane; C:endomembrane system	EC:2.4.1	Glycosyltransferases	0	0
661				Soltu.DM.09G019700.1	54176244	54177414	Protein_of_unknown_function_(DUF3049)	Arabidopsis proteome (Lamesch et al., 2012), the PFAM database v32 (El-Gebali et al., 2019), and the Swiss-Prot plant protein database (Universal Protein Resource, ND).	hypothetical protein KY289_012322	5455	20	2.49E-57	74.28	5	P:GO:0009833; P:GO:0030244; F:GO:0016759; C:GO:0005886; C:GO:0012505	P:plant-type primary cell wall biogenesis; P:cellulose biosynthetic process; F:cellulose synthase activity; C:plasma membrane; C:endomembrane system	EC:2.4.1	Glycosyltransferases	0	0
662				Soltu.DM.09G019710.1	54179886	54195379	FZO-like	Arabidopsis proteome (Lamesch et al., 2012), the PFAM database v32 (El-Gebali et al., 2019), and the Swiss-Prot plant protein database (Universal Protein Resource, ND).	hypothetical protein KY289_012322	5455	20	2.49E-57	74.28	5	P:GO:0009833; P:GO:0030244; F:GO:0016759; C:GO:0005886; C:GO:0012505	P:plant-type primary cell wall biogenesis; P:cellulose biosynthetic process; F:cellulose synthase activity; C:plasma membrane; C:endomembrane system	EC:2.4.1	Glycosyltransferases	0	0
663				Soltu.DM.09G019730.1	54220281	54223451	chloroplast_stem-loop_binding_protein_of__41_kDa	Arabidopsis proteome (Lamesch et al., 2012), the PFAM database v32 (El-Gebali et al., 2019), and the Swiss-Prot plant protein database (Universal Protein Resource, ND).	hypothetical protein KY289_012322	5455	20	2.49E-57	74.28	5	P:GO:0009833; P:GO:0030244; F:GO:0016759; C:GO:0005886; C:GO:0012505	P:plant-type primary cell wall biogenesis; P:cellulose biosynthetic process; F:cellulose synthase activity; C:plasma membrane; C:endomembrane system	EC:2.4.1	Glycosyltransferases	0	0
664				Soltu.DM.09G019740.1	54223459	54229260	RAN_GTPase_activating_protein	Arabidopsis proteome (Lamesch et al., 2012), the PFAM database v32 (El-Gebali et al., 2019), and the Swiss-Prot plant protein database (Universal Protein Resource, ND).	hypothetical protein KY289_012322	5455	20	2.49E-57	74.28	5	P:GO:0009833; P:GO:0030244; F:GO:0016759; C:GO:0005886; C:GO:0012505	P:plant-type primary cell wall biogenesis; P:cellulose biosynthetic process; F:cellulose synthase activity; C:plasma membrane; C:endomembrane system	EC:2.4.1	Glycosyltransferases	0	0
665				Soltu.DM.09G019770.2	54283754	54287511	"cyclin_p1	Arabidopsis proteome (Lamesch et al., 2012), the PFAM database v32 (El-Gebali et al., 2019), and the Swiss-Prot plant protein database (Universal Protein Resource, ND).	hypothetical protein KY289_012322	5455	20	2.49E-57	74.28	5	P:GO:0009833; P:GO:0030244; F:GO:0016759; C:GO:0005886; C:GO:0012505	P:plant-type primary cell wall biogenesis; P:cellulose biosynthetic process; F:cellulose synthase activity; C:plasma membrane; C:endomembrane system	EC:2.4.1	Glycosyltransferases	0	0
666				Soltu.DM.09G019780.1	54289424	54297721	ARM_repeat_protein_interacting_with__ABF2	Arabidopsis proteome (Lamesch et al., 2012), the PFAM database v32 (El-Gebali et al., 2019), and the Swiss-Prot plant protein database (Universal Protein Resource, ND).	hypothetical protein KY289_012322	5455	20	2.49E-57	74.28	5	P:GO:0009833; P:GO:0030244; F:GO:0016759; C:GO:0005886; C:GO:0012505	P:plant-type primary cell wall biogenesis; P:cellulose biosynthetic process; F:cellulose synthase activity; C:plasma membrane; C:endomembrane system	EC:2.4.1	Glycosyltransferases	0	0
667				Soltu.DM.09G019800.1	54309078	54314373	Terpenoid_cyclases/Protein_prenyltransferases_superfamily_protein	Arabidopsis proteome (Lamesch et al., 2012), the PFAM database v32 (El-Gebali et al., 2019), and the Swiss-Prot plant protein database (Universal Protein Resource, ND).	hypothetical protein KY289_012322	5455	20	2.49E-57	74.28	5	P:GO:0009833; P:GO:0030244; F:GO:0016759; C:GO:0005886; C:GO:0012505	P:plant-type primary cell wall biogenesis; P:cellulose biosynthetic process; F:cellulose synthase activity; C:plasma membrane; C:endomembrane system	EC:2.4.1	Glycosyltransferases	0	0
668				Soltu.DM.09G019820.1	54341785	54343742	PATATIN-like_protein	Arabidopsis proteome (Lamesch et al., 2012), the PFAM database v32 (El-Gebali et al., 2019), and the Swiss-Prot plant protein database (Universal Protein Resource, ND).	hypothetical protein KY289_012322	5455	20	2.49E-57	74.28	5	P:GO:0009833; P:GO:0030244; F:GO:0016759; C:GO:0005886; C:GO:0012505	P:plant-type primary cell wall biogenesis; P:cellulose biosynthetic process; F:cellulose synthase activity; C:plasma membrane; C:endomembrane system	EC:2.4.1	Glycosyltransferases	0	0
669				Soltu.DM.09G019840.1	54354431	54356094	Cupredoxin_superfamily_protein	Arabidopsis proteome (Lamesch et al., 2012), the PFAM database v32 (El-Gebali et al., 2019), and the Swiss-Prot plant protein database (Universal Protein Resource, ND).	hypothetical protein KY289_012322	5455	20	2.49E-57	74.28	5	P:GO:0009833; P:GO:0030244; F:GO:0016759; C:GO:0005886; C:GO:0012505	P:plant-type primary cell wall biogenesis; P:cellulose biosynthetic process; F:cellulose synthase activity; C:plasma membrane; C:endomembrane system	EC:2.4.1	Glycosyltransferases	0	0
670				Soltu.DM.09G019850.1	54358447	54359730	Cupredoxin_superfamily_protein	Arabidopsis proteome (Lamesch et al., 2012), the PFAM database v32 (El-Gebali et al., 2019), and the Swiss-Prot plant protein database (Universal Protein Resource, ND).	hypothetical protein KY289_012322	5455	20	2.49E-57	74.28	5	P:GO:0009833; P:GO:0030244; F:GO:0016759; C:GO:0005886; C:GO:0012505	P:plant-type primary cell wall biogenesis; P:cellulose biosynthetic process; F:cellulose synthase activity; C:plasma membrane; C:endomembrane system	EC:2.4.1	Glycosyltransferases	0	0
671				Soltu.DM.09G019860.1	54396625	54403776	ribosome_recycling_factor,_chloroplast_precursor	Arabidopsis proteome (Lamesch et al., 2012), the PFAM database v32 (El-Gebali et al., 2019), and the Swiss-Prot plant protein database (Universal Protein Resource, ND).	hypothetical protein KY289_012322	5455	20	2.49E-57	74.28	5	P:GO:0009833; P:GO:0030244; F:GO:0016759; C:GO:0005886; C:GO:0012505	P:plant-type primary cell wall biogenesis; P:cellulose biosynthetic process; F:cellulose synthase activity; C:plasma membrane; C:endomembrane system	EC:2.4.1	Glycosyltransferases	0	0
672				Soltu.DM.09G019870.5	54405305	54412691	Transducin/WD40_repeat-like_superfamily_protein	Arabidopsis proteome (Lamesch et al., 2012), the PFAM database v32 (El-Gebali et al., 2019), and the Swiss-Prot plant protein database (Universal Protein Resource, ND).	hypothetical protein KY289_012322	5455	20	2.49E-57	74.28	5	P:GO:0009833; P:GO:0030244; F:GO:0016759; C:GO:0005886; C:GO:0012505	P:plant-type primary cell wall biogenesis; P:cellulose biosynthetic process; F:cellulose synthase activity; C:plasma membrane; C:endomembrane system	EC:2.4.1	Glycosyltransferases	0	0
673				Soltu.DM.09G019880.2	54412901	54418936	conserved_hypothetical_protein	Arabidopsis proteome (Lamesch et al., 2012), the PFAM database v32 (El-Gebali et al., 2019), and the Swiss-Prot plant protein database (Universal Protein Resource, ND).	hypothetical protein KY289_012322	5455	20	2.49E-57	74.28	5	P:GO:0009833; P:GO:0030244; F:GO:0016759; C:GO:0005886; C:GO:0012505	P:plant-type primary cell wall biogenesis; P:cellulose biosynthetic process; F:cellulose synthase activity; C:plasma membrane; C:endomembrane system	EC:2.4.1	Glycosyltransferases	0	0
674	NUE Low N	S10_6745270	A/G	Soltu.DM.10G006250.1	6506794	6507723	cytochrome_P450,_family_72,_subfamily_A,_polypeptide	Arabidopsis proteome (Lamesch et al., 2012), the PFAM database v32 (El-Gebali et al., 2019), and the Swiss-Prot plant protein database (Universal Protein Resource, ND).	hypothetical protein KY290_004948	930	20	4.93E-79	78.96	2	F:GO:0004497; F:GO:0046872	F:monooxygenase activity; F:metal ion binding	EC:1	Oxidoreductases	0	0
675				Soltu.DM.10G006260.1	6509389	6512512	cytochrome_P450,_family_72,_subfamily_A,_polypeptide	Arabidopsis proteome (Lamesch et al., 2012), the PFAM database v32 (El-Gebali et al., 2019), and the Swiss-Prot plant protein database (Universal Protein Resource, ND).	hypothetical protein KY289_005305	3124	20	1.13E-88	68.98	6	F:GO:0004497; F:GO:0005506; F:GO:0016705; F:GO:0020037; F:GO:0046872; C:GO:0016020	F:monooxygenase activity; F:iron ion binding; F:oxidoreductase activity, acting on paired donors, with incorporation or reduction of molecular oxygen; F:heme binding; F:metal ion binding; C:membrane	0	0	0	0
676				Soltu.DM.10G006270.1	6607760	6614388	hypothetical_protein	Arabidopsis proteome (Lamesch et al., 2012), the PFAM database v32 (El-Gebali et al., 2019), and the Swiss-Prot plant protein database (Universal Protein Resource, ND).	hypothetical protein KY284_005069	6629	13	3.61E-51	84.61	0	0	0	0	0	0	0
677				Soltu.DM.10G006290.1	6639688	6642362	Leucine-rich_repeat_protein_kinase_family_protein	Arabidopsis proteome (Lamesch et al., 2012), the PFAM database v32 (El-Gebali et al., 2019), and the Swiss-Prot plant protein database (Universal Protein Resource, ND).	hypothetical protein KY284_006864	2675	20	5.29E-245	76.63	6	P:GO:0050832; F:GO:0004674; F:GO:0005524; F:GO:0140995; F:GO:0140996; C:GO:0005886	P:defense response to fungus; F:protein serine/threonine kinase activity; F:ATP binding; F:histone H2A kinase activity; F:histone H3 kinase activity; C:plasma membrane	EC:2.7.11	Transferring phosphorus-containing groups	0	0
678				Soltu.DM.10G006300.1	6642562	6651260	cysteine_synthase_C1	Arabidopsis proteome (Lamesch et al., 2012), the PFAM database v32 (El-Gebali et al., 2019), and the Swiss-Prot plant protein database (Universal Protein Resource, ND).	hypothetical protein KY284_005071	8699	20	5.89E-46	97.03	7	P:GO:0006535; P:GO:0019499; P:GO:0051410; P:GO:0080147; F:GO:0004124; F:GO:0050017; C:GO:0005739	P:cysteine biosynthetic process from serine; P:cyanide metabolic process; P:detoxification of nitrogen compound; P:root hair cell development; F:cysteine synthase activity; F:L-3-cyanoalanine synthase activity; C:mitochondrion	EC:4.4.1.9; EC:2.5.1.47	L-3-cyanoalanine synthase; cysteine synthase	0	0
679				Soltu.DM.10G006310.1	6657693	6662019	Heavy_metal_transport/detoxification_superfamily_protein_	Arabidopsis proteome (Lamesch et al., 2012), the PFAM database v32 (El-Gebali et al., 2019), and the Swiss-Prot plant protein database (Universal Protein Resource, ND).	PREDICTED: uncharacterized protein LOC102578511	4327	3	1.74E-42	85.25	3	P:GO:0009626; F:GO:0046872; C:GO:0016020	P:plant-type hypersensitive response; F:metal ion binding; C:membrane	0	0	0	0
680				Soltu.DM.10G006350.1	6700079	6702346	conserved_hypothetical_protein	Arabidopsis proteome (Lamesch et al., 2012), the PFAM database v32 (El-Gebali et al., 2019), and the Swiss-Prot plant protein database (Universal Protein Resource, ND).	PREDICTED: uncharacterized protein LOC102604489	2268	3	5.77E-63	95.03	1	P:GO:0006457	P:protein folding	0	0	0	0
681				Soltu.DM.10G006360.1	6702476	6706558	conserved_hypothetical_protein	Arabidopsis proteome (Lamesch et al., 2012), the PFAM database v32 (El-Gebali et al., 2019), and the Swiss-Prot plant protein database (Universal Protein Resource, ND).	hypothetical protein KY285_017659	4083	8	1.2E-27	90.79	4	P:GO:0035493; F:GO:0000149; C:GO:0000323; C:GO:0005768	P:SNARE complex assembly; F:SNARE binding; C:lytic vacuole; C:endosome	0	0	0	0
682				Soltu.DM.10G006370.1	6724274	6728430	conserved_hypothetical_protein	Arabidopsis proteome (Lamesch et al., 2012), the PFAM database v32 (El-Gebali et al., 2019), and the Swiss-Prot plant protein database (Universal Protein Resource, ND).	hypothetical protein KY284_005075	4157	17	1.26E-201	71.67	4	P:GO:0006810; P:GO:0051641; C:GO:0009507; C:GO:0016020	P:transport; P:cellular localization; C:chloroplast; C:membrane	0	0	0	0
683				Soltu.DM.10G006380.1	6738215	6752975	SIGNAL_PEPTIDE_PEPTIDASE-LIKE	Arabidopsis proteome (Lamesch et al., 2012), the PFAM database v32 (El-Gebali et al., 2019), and the Swiss-Prot plant protein database (Universal Protein Resource, ND).	hypothetical protein KY284_010622	14761	20	2.72E-221	65.66	1	F:GO:0003824	F:catalytic activity	0	0	0	0
684				Soltu.DM.10G006390.1	6863354	6863715	isopentenyltransferase	Arabidopsis proteome (Lamesch et al., 2012), the PFAM database v32 (El-Gebali et al., 2019), and the Swiss-Prot plant protein database (Universal Protein Resource, ND).	hypothetical protein KY289_000563	362	14	3.01E-32	95.97	0	0	0	0	0	0	0
685				Soltu.DM.10G006400.1	6865784	6866816	isopentenyltransferase	Arabidopsis proteome (Lamesch et al., 2012), the PFAM database v32 (El-Gebali et al., 2019), and the Swiss-Prot plant protein database (Universal Protein Resource, ND).	hypothetical protein KY284_005077	1033	10	5.33E-69	84.4	1	P:GO:0009691	P:cytokinin biosynthetic process	0	0	0	0
686				Soltu.DM.10G006410.1	6869018	6871730	isopentenyltransferase	Arabidopsis proteome (Lamesch et al., 2012), the PFAM database v32 (El-Gebali et al., 2019), and the Swiss-Prot plant protein database (Universal Protein Resource, ND).	hypothetical protein KY289_006855	2713	17	5.02E-48	66.26	0	0	0	0	0	0	0
687				Soltu.DM.10G006440.1	6875826	6876857	isopentenyltransferase	Arabidopsis proteome (Lamesch et al., 2012), the PFAM database v32 (El-Gebali et al., 2019), and the Swiss-Prot plant protein database (Universal Protein Resource, ND).	adenylate isopentenyltransferase 5, chloroplastic-like	1032	20	8.87E-84	54.21	4	P:GO:0009691; F:GO:0016765; C:GO:0005737; C:GO:0043231	P:cytokinin biosynthetic process; F:transferase activity, transferring alkyl or aryl (other than methyl) groups; C:cytoplasm; C:intracellular membrane-bounded organelle	EC:2.5.1	Transferring alkyl or aryl groups, other than methyl groups	0	0
688				Soltu.DM.10G006450.1	6878233	6881104	isopentenyltransferase	Arabidopsis proteome (Lamesch et al., 2012), the PFAM database v32 (El-Gebali et al., 2019), and the Swiss-Prot plant protein database (Universal Protein Resource, ND).	hypothetical protein KY289_006855	2872	20	1.24E-76	76.44	4	P:GO:0009691; F:GO:0009824; C:GO:0005634; C:GO:0009536	P:cytokinin biosynthetic process; F:AMP dimethylallyltransferase activity; C:nucleus; C:plastid	EC:2.5.1.27	adenylate dimethylallyltransferase (AMP-dependent)	0	0
689				Soltu.DM.10G006470.1	6885549	6886497	isopentenyltransferase	Arabidopsis proteome (Lamesch et al., 2012), the PFAM database v32 (El-Gebali et al., 2019), and the Swiss-Prot plant protein database (Universal Protein Resource, ND).	hypothetical protein KY284_005077	949	18	1.38E-75	85.9	1	P:GO:0009691	P:cytokinin biosynthetic process	0	0	0	0
690				Soltu.DM.10G006490.1	6890351	6891300	isopentenyltransferase	Arabidopsis proteome (Lamesch et al., 2012), the PFAM database v32 (El-Gebali et al., 2019), and the Swiss-Prot plant protein database (Universal Protein Resource, ND).	hypothetical protein KY284_005077	950	16	2.27E-123	74.98	1	P:GO:0009691	P:cytokinin biosynthetic process	0	0	0	0
691				Soltu.DM.10G006500.1	6893078	6893706	isopentenyltransferase	Arabidopsis proteome (Lamesch et al., 2012), the PFAM database v32 (El-Gebali et al., 2019), and the Swiss-Prot plant protein database (Universal Protein Resource, ND).	hypothetical protein KY284_005077	629	9	5.59E-75	88.79	1	P:GO:0009691	P:cytokinin biosynthetic process	0	0	0	0
692				Soltu.DM.10G006520.1	6900797	6901829	isopentenyltransferase	Arabidopsis proteome (Lamesch et al., 2012), the PFAM database v32 (El-Gebali et al., 2019), and the Swiss-Prot plant protein database (Universal Protein Resource, ND).	hypothetical protein KY289_006855	1033	20	7.99E-78	80.19	4	P:GO:0009691; P:GO:0009860; F:GO:0009824; C:GO:0005739	P:cytokinin biosynthetic process; P:pollen tube growth; F:AMP dimethylallyltransferase activity; C:mitochondrion	EC:2.5.1.27	adenylate dimethylallyltransferase (AMP-dependent)	0	0
693				Soltu.DM.10G006530.1	6905009	6905394	isopentenyltransferase	Arabidopsis proteome (Lamesch et al., 2012), the PFAM database v32 (El-Gebali et al., 2019), and the Swiss-Prot plant protein database (Universal Protein Resource, ND).	-	386	0	0	0	0	0	0	0	0	0	0
694				Soltu.DM.10G006540.1	6907097	6908045	isopentenyltransferase	Arabidopsis proteome (Lamesch et al., 2012), the PFAM database v32 (El-Gebali et al., 2019), and the Swiss-Prot plant protein database (Universal Protein Resource, ND).	hypothetical protein KY289_006855	949	17	6.93E-77	86.66	1	P:GO:0009691	P:cytokinin biosynthetic process	0	0	0	0
695				Soltu.DM.10G006550.1	6911981	6912872	isopentenyltransferase	Arabidopsis proteome (Lamesch et al., 2012), the PFAM database v32 (El-Gebali et al., 2019), and the Swiss-Prot plant protein database (Universal Protein Resource, ND).	hypothetical protein KY284_005077	892	18	3.68E-51	88.5	1	P:GO:0009691	P:cytokinin biosynthetic process	0	0	0	0
696				Soltu.DM.10G006560.1	6914390	6917831	tRNAisopentenyltransferase	Arabidopsis proteome (Lamesch et al., 2012), the PFAM database v32 (El-Gebali et al., 2019), and the Swiss-Prot plant protein database (Universal Protein Resource, ND).	hypothetical protein KY284_005077	3442	20	1.15E-117	72.35	3	P:GO:0009691; F:GO:0016765; C:GO:0009536	P:cytokinin biosynthetic process; F:transferase activity, transferring alkyl or aryl (other than methyl) groups; C:plastid	EC:2.5.1	Transferring alkyl or aryl groups, other than methyl groups	0	0
697				Soltu.DM.10G006570.1	6919208	6919928	isopentenyltransferase	Arabidopsis proteome (Lamesch et al., 2012), the PFAM database v32 (El-Gebali et al., 2019), and the Swiss-Prot plant protein database (Universal Protein Resource, ND).	hypothetical protein KY284_006549	721	15	2.93E-52	88.43	0	0	0	0	0	0	0
698				Soltu.DM.10G006580.1	6921605	6922089	ATP/ADP_isopentenyltransferases	Arabidopsis proteome (Lamesch et al., 2012), the PFAM database v32 (El-Gebali et al., 2019), and the Swiss-Prot plant protein database (Universal Protein Resource, ND).	hypothetical protein KY289_000563	485	4	1.43E-28	97.46	0	0	0	0	0	0	0
699				Soltu.DM.10G006590.1	6923258	6924287	isopentenyltransferase	Arabidopsis proteome (Lamesch et al., 2012), the PFAM database v32 (El-Gebali et al., 2019), and the Swiss-Prot plant protein database (Universal Protein Resource, ND).	hypothetical protein KY284_005077	1030	16	6.44E-70	88.86	1	P:GO:0009691	P:cytokinin biosynthetic process	0	0	0	0
700				Soltu.DM.10G006600.1	6925662	6926562	isopentenyltransferase	Arabidopsis proteome (Lamesch et al., 2012), the PFAM database v32 (El-Gebali et al., 2019), and the Swiss-Prot plant protein database (Universal Protein Resource, ND).	hypothetical protein KY284_005077	901	17	1.18E-40	82.79	1	P:GO:0009691	P:cytokinin biosynthetic process	0	0	0	0
701				Soltu.DM.10G006610.1	6927428	6930543	tRNAisopentenyltransferase	Arabidopsis proteome (Lamesch et al., 2012), the PFAM database v32 (El-Gebali et al., 2019), and the Swiss-Prot plant protein database (Universal Protein Resource, ND).	hypothetical protein KY284_005077	3116	16	1.84E-42	86.8	1	P:GO:0009691	P:cytokinin biosynthetic process	0	0	0	0
702				Soltu.DM.10G006620.1	6937855	6938554	isopentenyltransferase	Arabidopsis proteome (Lamesch et al., 2012), the PFAM database v32 (El-Gebali et al., 2019), and the Swiss-Prot plant protein database (Universal Protein Resource, ND).	hypothetical protein KY284_005077	700	15	1.66E-49	88.18	0	0	0	0	0	0	0
703	NUE Low N	S10_18494661	G/A	Soltu.DM.10G008880.1	18538769	18540443	squamosa_promoter_binding_protein-like	Arabidopsis proteome (Lamesch et al., 2012), the PFAM database v32 (El-Gebali et al., 2019), and the Swiss-Prot plant protein database (Universal Protein Resource, ND).	PREDICTED: squamosa promoter-binding-like protein 8 isoform X2	1675	12	1.1E-145	80.53	6	P:GO:0009554; P:GO:0009556; P:GO:0048653; F:GO:0003677; F:GO:0008270; C:GO:0005634	P:megasporogenesis; P:microsporogenesis; P:anther development; F:DNA binding; F:zinc ion binding; C:nucleus	0	0	0	0
704				Soltu.DM.10G008900.1	18669842	18672083	Matrixin_family_protein	Arabidopsis proteome (Lamesch et al., 2012), the PFAM database v32 (El-Gebali et al., 2019), and the Swiss-Prot plant protein database (Universal Protein Resource, ND).	PREDICTED: metalloendoproteinase 4-MMP-like	2242	20	5.32E-129	81.36	8	P:GO:0006508; P:GO:0030198; P:GO:0030574; F:GO:0004222; F:GO:0008270; C:GO:0005886; C:GO:0031012; C:GO:0098552	P:proteolysis; P:extracellular matrix organization; P:collagen catabolic process; F:metalloendopeptidase activity; F:zinc ion binding; C:plasma membrane; C:extracellular matrix; C:side of membrane	EC:3.4.24	Acting on peptide bonds (peptidases)	0	0
705				Soltu.DM.10G008910.1	18675223	18676029	cullin	Arabidopsis proteome (Lamesch et al., 2012), the PFAM database v32 (El-Gebali et al., 2019), and the Swiss-Prot plant protein database (Universal Protein Resource, ND).	PREDICTED: cullin-1-like	807	20	9.38E-86	62.36	1	P:GO:0019538	P:protein metabolic process	0	0	0	0
706	HI Low N	S11_7525121	G/A	Soltu.DM.11G007670.3	7276338	7303031	ubiquitin-specific_protease	Arabidopsis proteome (Lamesch et al., 2012), the PFAM database v32 (El-Gebali et al., 2019), and the Swiss-Prot plant protein database (Universal Protein Resource, ND).	hypothetical protein KY289_005584	26694	20	1.2E-85	62.01	5	P:GO:0016579; P:GO:0031647; F:GO:0004843; C:GO:0005634; C:GO:0005829	P:protein deubiquitination; P:regulation of protein stability; F:cysteine-type deubiquitinase activity; C:nucleus; C:cytosol	0	0	0	0
707				Soltu.DM.11G007680.1	7305870	7309238	gamete_expressed_protein	Arabidopsis proteome (Lamesch et al., 2012), the PFAM database v32 (El-Gebali et al., 2019), and the Swiss-Prot plant protein database (Universal Protein Resource, ND).	PREDICTED: protein GAMETE EXPRESSED 1	3369	17	2.16E-202	47.65	2	P:GO:0007275; F:GO:0005488	P:multicellular organism development; F:binding	0	0	0	0
708				Soltu.DM.11G007690.1	7310475	7312520	3-oxo-5-alpha-steroid_4-dehydrogenase_family_protein	Arabidopsis proteome (Lamesch et al., 2012), the PFAM database v32 (El-Gebali et al., 2019), and the Swiss-Prot plant protein database (Universal Protein Resource, ND).	PREDICTED: very-long-chain enoyl-CoA reductase-like	2046	20	3.24E-133	71.71	3	P:GO:0006629; F:GO:0016627; C:GO:0016020	P:lipid metabolic process; F:oxidoreductase activity, acting on the CH-CH group of donors; C:membrane	EC:1.3	Acting on the CH-CH group of donors	0	0
709				Soltu.DM.11G007700.1	7313565	7315169	3-oxo-5-alpha-steroid_4-dehydrogenase_family_protein	Arabidopsis proteome (Lamesch et al., 2012), the PFAM database v32 (El-Gebali et al., 2019), and the Swiss-Prot plant protein database (Universal Protein Resource, ND).	PREDICTED: steroid 5-alpha-reductase DET2-like	1605	20	1.15E-100	79.76	3	P:GO:0006629; F:GO:0016627; C:GO:0016020	P:lipid metabolic process; F:oxidoreductase activity, acting on the CH-CH group of donors; C:membrane	EC:1.3	Acting on the CH-CH group of donors	0	0
710				Soltu.DM.11G007710.1	7334201	7337481	3-oxo-5-alpha-steroid_4-dehydrogenase_family_protein	Arabidopsis proteome (Lamesch et al., 2012), the PFAM database v32 (El-Gebali et al., 2019), and the Swiss-Prot plant protein database (Universal Protein Resource, ND).	hypothetical protein KY284_007353	3281	20	4.84E-97	74.41	3	P:GO:0006629; F:GO:0016627; C:GO:0016020	P:lipid metabolic process; F:oxidoreductase activity, acting on the CH-CH group of donors; C:membrane	EC:1.3	Acting on the CH-CH group of donors	0	0
711				Soltu.DM.11G007720.1	7346343	7349379	GDSL-like_Lipase/Acylhydrolase_superfamily_protein	Arabidopsis proteome (Lamesch et al., 2012), the PFAM database v32 (El-Gebali et al., 2019), and the Swiss-Prot plant protein database (Universal Protein Resource, ND).	PREDICTED: GDSL esterase/lipase At5g33370-like	3037	20	2.12E-94	71.5	3	P:GO:0006629; P:GO:0042335; F:GO:0016788	P:lipid metabolic process; P:cuticle development; F:hydrolase activity, acting on ester bonds	EC:3.1	Acting on ester bonds	0	0
712				Soltu.DM.11G007730.3	7357218	7360817	zinc_finger_(C2H2_type)_family_protein	Arabidopsis proteome (Lamesch et al., 2012), the PFAM database v32 (El-Gebali et al., 2019), and the Swiss-Prot plant protein database (Universal Protein Resource, ND).	PREDICTED: uncharacterized protein LOC102600262 isoform X1	3600	20	1.02E-246	78.47	5	P:GO:0006355; F:GO:0003700; F:GO:0004540; F:GO:0005515; F:GO:0008270	P:regulation of DNA-templated transcription; F:DNA-binding transcription factor activity; F:RNA nuclease activity; F:protein binding; F:zinc ion binding	EC:3.1	Acting on ester bonds	0	0
713				Soltu.DM.11G007740.1	7366834	7367208	hypothetical_protein	Arabidopsis proteome (Lamesch et al., 2012), the PFAM database v32 (El-Gebali et al., 2019), and the Swiss-Prot plant protein database (Universal Protein Resource, ND).	hypothetical protein KY290_007304	375	3	2.1E-79	98.39	0	0	0	0	0	0	0
714				Soltu.DM.11G007750.3	7380572	7384793	SSXT_family_protein	Arabidopsis proteome (Lamesch et al., 2012), the PFAM database v32 (El-Gebali et al., 2019), and the Swiss-Prot plant protein database (Universal Protein Resource, ND).	PREDICTED: GRF1-interacting factor 1-like isoform X2	4222	6	8.82E-31	99.26	0	0	0	0	0	0	0
715				Soltu.DM.11G007760.1	7398724	7412697	Myosin_family_protein_with_Dil_domain	Arabidopsis proteome (Lamesch et al., 2012), the PFAM database v32 (El-Gebali et al., 2019), and the Swiss-Prot plant protein database (Universal Protein Resource, ND).	hypothetical protein KY290_009472	13974	20	3.73E-98	39.06	8	P:GO:0050794; P:GO:0050896; F:GO:0004674; F:GO:0005488; F:GO:0140996; C:GO:0005737; C:GO:0012505; C:GO:0043231	P:regulation of cellular process; P:response to stimulus; F:protein serine/threonine kinase activity; F:binding; F:histone H3 kinase activity; C:cytoplasm; C:endomembrane system; C:intracellular membrane-bounded organelle	EC:2.7.11	Transferring phosphorus-containing groups	0	0
716				Soltu.DM.11G007770.2	7413799	7425022	Homeodomain-like_transcriptional_regulator	Arabidopsis proteome (Lamesch et al., 2012), the PFAM database v32 (El-Gebali et al., 2019), and the Swiss-Prot plant protein database (Universal Protein Resource, ND).	PREDICTED: uncharacterized protein LOC102601165	11224	20	6.42E-206	62.99	6	P:GO:0006357; F:GO:0000978; F:GO:0000981; F:GO:0003824; C:GO:0005634; C:GO:0005667	P:regulation of transcription by RNA polymerase II; F:RNA polymerase II cis-regulatory region sequence-specific DNA binding; F:DNA-binding transcription factor activity, RNA polymerase II-specific; F:catalytic activity; C:nucleus; C:transcription regulator complex	0	0	0	0
717				Soltu.DM.11G007780.1	7433991	7441699	AT_hook_motif_DNA-binding_family_protein	Arabidopsis proteome (Lamesch et al., 2012), the PFAM database v32 (El-Gebali et al., 2019), and the Swiss-Prot plant protein database (Universal Protein Resource, ND).	PREDICTED: AT-hook motif nuclear-localized protein 14	7709	3	3.07E-55	45.64	3	F:GO:0003677; F:GO:0003680; C:GO:0005634	F:DNA binding; F:minor groove of adenine-thymine-rich DNA binding; C:nucleus	0	0	0	0
718				Soltu.DM.11G007790.1	7445728	7453322	Signal_transduction_histidine_kinase,_hybrid-type,_ethylene_sensor	Arabidopsis proteome (Lamesch et al., 2012), the PFAM database v32 (El-Gebali et al., 2019), and the Swiss-Prot plant protein database (Universal Protein Resource, ND).	PREDICTED: protein EIN4	7595	20	0.0	83.43	9	P:GO:0010105; F:GO:0000155; F:GO:0004674; F:GO:0005515; F:GO:0005524; F:GO:0038199; F:GO:0046872; F:GO:0051740; C:GO:0005789	P:negative regulation of ethylene-activated signaling pathway; F:phosphorelay sensor kinase activity; F:protein serine/threonine kinase activity; F:protein binding; F:ATP binding; F:ethylene receptor activity; F:metal ion binding; F:ethylene binding; C:endoplasmic reticulum membrane	EC:2.7.11; EC:2.7.3; EC:2.7.13.3	Transferring phosphorus-containing groups; Transferring phosphorus-containing groups; histidine kinase	0	0
719				Soltu.DM.11G007800.1	7479540	7481824	Chaperone_DnaJ-domain_superfamily_protein	Arabidopsis proteome (Lamesch et al., 2012), the PFAM database v32 (El-Gebali et al., 2019), and the Swiss-Prot plant protein database (Universal Protein Resource, ND).	PREDICTED: uncharacterized protein LOC107061266	2285	20	0.0	65.58	6	P:GO:0009909; P:GO:0045944; F:GO:0001228; F:GO:0005515; C:GO:0005634; C:GO:0005737	P:regulation of flower development; P:positive regulation of transcription by RNA polymerase II; F:DNA-binding transcription activator activity, RNA polymerase II-specific; F:protein binding; C:nucleus; C:cytoplasm	0	0	0	0
720				Soltu.DM.11G007810.1	7483276	7489910	Signal_transduction_histidine_kinase,_hybrid-type,_ethylene_sensor	Arabidopsis proteome (Lamesch et al., 2012), the PFAM database v32 (El-Gebali et al., 2019), and the Swiss-Prot plant protein database (Universal Protein Resource, ND).	hypothetical protein KY289_030317	6635	20	3.15E-114	62.05	0	0	0	0	0	0	0
721				Soltu.DM.11G007830.1	7498387	7500054	Chaperone_DnaJ-domain_superfamily_protein	Arabidopsis proteome (Lamesch et al., 2012), the PFAM database v32 (El-Gebali et al., 2019), and the Swiss-Prot plant protein database (Universal Protein Resource, ND).	hypothetical protein KY289_007636	1668	20	0.0	61.79	6	P:GO:0009909; P:GO:0045944; F:GO:0001228; F:GO:0005515; C:GO:0005634; C:GO:0005737	P:regulation of flower development; P:positive regulation of transcription by RNA polymerase II; F:DNA-binding transcription activator activity, RNA polymerase II-specific; F:protein binding; C:nucleus; C:cytoplasm	0	0	0	0
722				Soltu.DM.11G007840.1	7500181	7503539	Chaperone_DnaJ-domain_superfamily_protein	Arabidopsis proteome (Lamesch et al., 2012), the PFAM database v32 (El-Gebali et al., 2019), and the Swiss-Prot plant protein database (Universal Protein Resource, ND).	-	3359	0	0	0	0	0	0	0	0	0	0
723				Soltu.DM.11G007850.1	7503943	7508806	Signal_transduction_histidine_kinase,_hybrid-type,_ethylene_sensor	Arabidopsis proteome (Lamesch et al., 2012), the PFAM database v32 (El-Gebali et al., 2019), and the Swiss-Prot plant protein database (Universal Protein Resource, ND).	hypothetical protein KY284_007365	4864	15	1.11E-41	68.4	8	P:GO:0000160; P:GO:0009723; F:GO:0004672; F:GO:0038199; F:GO:0043167; F:GO:0051740; C:GO:0005783; C:GO:0016020	P:phosphorelay signal transduction system; P:response to ethylene; F:protein kinase activity; F:ethylene receptor activity; F:ion binding; F:ethylene binding; C:endoplasmic reticulum; C:membrane	EC:2.7.1	Transferring phosphorus-containing groups	0	0
724				Soltu.DM.11G007860.1	7510242	7524655	Methyltransferase_family_protein	Arabidopsis proteome (Lamesch et al., 2012), the PFAM database v32 (El-Gebali et al., 2019), and the Swiss-Prot plant protein database (Universal Protein Resource, ND).	hypothetical protein KY284_036677	14414	20	2.09E-90	85.44	0	0	0	0	0	0	0
725				Soltu.DM.11G007870.1	7524368	7526386	UDP-Glycosyltransferase_superfamily_protein	Arabidopsis proteome (Lamesch et al., 2012), the PFAM database v32 (El-Gebali et al., 2019), and the Swiss-Prot plant protein database (Universal Protein Resource, ND).	hypothetical protein KY289_007637	2019	20	1.95E-200	80.66	1	F:GO:0035251	F:UDP-glucosyltransferase activity	EC:2.4.1	Glycosyltransferases	0	0
726				Soltu.DM.11G007890.2	7543294	7545328	AT-hook_motif_nuclear-localized_protein	Arabidopsis proteome (Lamesch et al., 2012), the PFAM database v32 (El-Gebali et al., 2019), and the Swiss-Prot plant protein database (Universal Protein Resource, ND).	PREDICTED: AT-hook motif nuclear-localized protein 20-like	2035	20	7.97E-140	47.14	2	P:GO:0050789; F:GO:0003677	P:regulation of biological process; F:DNA binding	0	0	0	0
727				Soltu.DM.11G007900.1	7559462	7566047	conserved_hypothetical_protein	Arabidopsis proteome (Lamesch et al., 2012), the PFAM database v32 (El-Gebali et al., 2019), and the Swiss-Prot plant protein database (Universal Protein Resource, ND).	PREDICTED: uncharacterized protein LOC102604526 isoform X2	6586	20	7.76E-60	91.28	0	0	0	0	0	0	0
728				Soltu.DM.11G007920.1	7568705	7574708	rotamase_cyclophilin	Arabidopsis proteome (Lamesch et al., 2012), the PFAM database v32 (El-Gebali et al., 2019), and the Swiss-Prot plant protein database (Universal Protein Resource, ND).	hypothetical protein KY290_006605	6004	20	1.1E-231	58.17	4	P:GO:0015074; F:GO:0003676; F:GO:0004190; F:GO:0008270	P:DNA integration; F:nucleic acid binding; F:aspartic-type endopeptidase activity; F:zinc ion binding	0	0	0	0
729				Soltu.DM.11G007930.1	7575014	7576629	Rubisco_Assembly_chaperone_C-terminal_domain_containing_protein	Arabidopsis proteome (Lamesch et al., 2012), the PFAM database v32 (El-Gebali et al., 2019), and the Swiss-Prot plant protein database (Universal Protein Resource, ND).	PREDICTED: rubisco accumulation factor 1, chloroplastic	1616	20	0.0	73.0	1	P:GO:0110102	P:ribulose bisphosphate carboxylase complex assembly	0	0	0	0
730				Soltu.DM.11G007940.1	7584307	7584903	ethylene_response_factor	Arabidopsis proteome (Lamesch et al., 2012), the PFAM database v32 (El-Gebali et al., 2019), and the Swiss-Prot plant protein database (Universal Protein Resource, ND).	PREDICTED: ethylene-responsive transcription factor 1B-like	597	20	2.98E-133	73.07	8	P:GO:0006355; P:GO:0006952; P:GO:0009867; P:GO:0009873; F:GO:0000976; F:GO:0003700; F:GO:0005515; C:GO:0005634	P:regulation of DNA-templated transcription; P:defense response; P:jasmonic acid mediated signaling pathway; P:ethylene-activated signaling pathway; F:transcription cis-regulatory region binding; F:DNA-binding transcription factor activity; F:protein binding; C:nucleus	0	0	0	0
731				Soltu.DM.11G007950.1	7593389	7597910	transmembrane_kinase	Arabidopsis proteome (Lamesch et al., 2012), the PFAM database v32 (El-Gebali et al., 2019), and the Swiss-Prot plant protein database (Universal Protein Resource, ND).	PREDICTED: receptor protein kinase TMK1	4522	20	0.0	64.61	6	P:GO:0007178; P:GO:0010928; P:GO:0050832; F:GO:0004675; F:GO:0005524; C:GO:0005886	P:cell surface receptor protein serine/threonine kinase signaling pathway; P:regulation of auxin mediated signaling pathway; P:defense response to fungus; F:transmembrane receptor protein serine/threonine kinase activity; F:ATP binding; C:plasma membrane	EC:2.7.11.30	receptor protein serine/threonine kinase	0	0
732				Soltu.DM.11G007960.1	7604734	7606300	ARM_repeat_superfamily_protein	Arabidopsis proteome (Lamesch et al., 2012), the PFAM database v32 (El-Gebali et al., 2019), and the Swiss-Prot plant protein database (Universal Protein Resource, ND).	U-box domain-containing protein 21-like	1567	20	5.43E-296	73.94	2	P:GO:0016567; F:GO:0061630	P:protein ubiquitination; F:ubiquitin protein ligase activity	EC:2.3.2	Acyltransferases	0	0
733				Soltu.DM.11G007970.1	7613934	7615829	NAD(P)H:plastoquinone_dehydrogenase_complex_subunit_O	Arabidopsis proteome (Lamesch et al., 2012), the PFAM database v32 (El-Gebali et al., 2019), and the Swiss-Prot plant protein database (Universal Protein Resource, ND).	NAD(P)H-quinone oxidoreductase subunit O, chloroplastic isoform X2	1896	2	9.78E-31	77.96	0	0	0	0	0	0	0
734				Soltu.DM.11G007980.2	7616046	7628291	DNA_repair_metallo-beta-lactamase_family_protein	Arabidopsis proteome (Lamesch et al., 2012), the PFAM database v32 (El-Gebali et al., 2019), and the Swiss-Prot plant protein database (Universal Protein Resource, ND).	PREDICTED: 5' exonuclease Apollo	12246	20	2.84E-245	74.83	5	P:GO:0006303; P:GO:0036297; F:GO:0003684; F:GO:0035312; C:GO:0005634	P:double-strand break repair via nonhomologous end joining; P:interstrand cross-link repair; F:damaged DNA binding; F:5'-3' DNA exonuclease activity; C:nucleus	EC:3.1.11; EC:3.1.15	Acting on ester bonds; Acting on ester bonds	0	0
735				Soltu.DM.11G007990.1	7631300	7638391	mitogen-activated_protein_kinase_kinase_kinase	Arabidopsis proteome (Lamesch et al., 2012), the PFAM database v32 (El-Gebali et al., 2019), and the Swiss-Prot plant protein database (Universal Protein Resource, ND).	PREDICTED: mitogen-activated protein kinase kinase kinase YODA	7092	20	6.82E-102	53.36	5	P:GO:0002221; P:GO:1900150; P:GO:1900424; F:GO:0004672; F:GO:0005515	P:pattern recognition receptor signaling pathway; P:regulation of defense response to fungus; P:regulation of defense response to bacterium; F:protein kinase activity; F:protein binding	EC:2.7.1	Transferring phosphorus-containing groups	0	0
736				Soltu.DM.11G008000.1	7649174	7654215	SEUSS_transcriptional_co-regulator	Arabidopsis proteome (Lamesch et al., 2012), the PFAM database v32 (El-Gebali et al., 2019), and the Swiss-Prot plant protein database (Universal Protein Resource, ND).	PREDICTED: transcriptional corepressor SEUSS-like	5042	4	4.42E-220	87.38	5	P:GO:0000122; P:GO:0045944; F:GO:0003712; C:GO:0005634; C:GO:0005667	P:negative regulation of transcription by RNA polymerase II; P:positive regulation of transcription by RNA polymerase II; F:transcription coregulator activity; C:nucleus; C:transcription regulator complex	0	0	0	0
737				Soltu.DM.11G008010.1	7657669	7671376	callose_synthase	Arabidopsis proteome (Lamesch et al., 2012), the PFAM database v32 (El-Gebali et al., 2019), and the Swiss-Prot plant protein database (Universal Protein Resource, ND).	hypothetical protein KY290_009124	13708	20	4.55E-221	59.28	6	P:GO:0006075; P:GO:0009556; P:GO:0009846; P:GO:0010208; P:GO:0080092; F:GO:0016757	P:(1->3)-beta-D-glucan biosynthetic process; P:microsporogenesis; P:pollen germination; P:pollen wall assembly; P:regulation of pollen tube growth; F:glycosyltransferase activity	EC:2.4	Glycosyltransferases	0	0
738				Soltu.DM.11G008020.1	7676040	7678989	Tetratricopeptide_repeat_(TPR)-like_superfamily_protein	Arabidopsis proteome (Lamesch et al., 2012), the PFAM database v32 (El-Gebali et al., 2019), and the Swiss-Prot plant protein database (Universal Protein Resource, ND).	PREDICTED: pentatricopeptide repeat-containing protein At3g24000, mitochondrial	2950	20	0.0	77.76	4	P:GO:0009451; F:GO:0003723; F:GO:0008270; C:GO:0043231	P:RNA modification; F:RNA binding; F:zinc ion binding; C:intracellular membrane-bounded organelle	0	0	0	0
739				Soltu.DM.11G008030.1	7679080	7679806	hypothetical_protein	Arabidopsis proteome (Lamesch et al., 2012), the PFAM database v32 (El-Gebali et al., 2019), and the Swiss-Prot plant protein database (Universal Protein Resource, ND).	-	727	0	0	0	0	0	0	0	0	0	0
740				Soltu.DM.11G008040.1	7680445	7682724	Pentatricopeptide_repeat_(PPR)_superfamily_protein	Arabidopsis proteome (Lamesch et al., 2012), the PFAM database v32 (El-Gebali et al., 2019), and the Swiss-Prot plant protein database (Universal Protein Resource, ND).	PREDICTED: pentatricopeptide repeat-containing protein At1g20230	2280	20	0.0	72.61	3	P:GO:0009451; F:GO:0003723; F:GO:0008270	P:RNA modification; F:RNA binding; F:zinc ion binding	0	0	0	0
741				Soltu.DM.11G008050.1	7684573	7689538	PRLI-interacting_factor,_putative	Arabidopsis proteome (Lamesch et al., 2012), the PFAM database v32 (El-Gebali et al., 2019), and the Swiss-Prot plant protein database (Universal Protein Resource, ND).	PREDICTED: BTB/POZ domain-containing protein At2g13690	4966	20	3.78E-203	80.38	1	P:GO:0016567	P:protein ubiquitination	0	0	0	0
742				Soltu.DM.11G008060.2	7692395	7698507	Tetratricopeptide_repeat_(TPR)-like_superfamily_protein	Arabidopsis proteome (Lamesch et al., 2012), the PFAM database v32 (El-Gebali et al., 2019), and the Swiss-Prot plant protein database (Universal Protein Resource, ND).	PREDICTED: pentatricopeptide repeat-containing protein At4g19440, chloroplastic	6113	12	7.69E-173	79.34	2	F:GO:0003729; C:GO:0009507	F:mRNA binding; C:chloroplast	0	0	0	0
743				Soltu.DM.11G008070.1	7698548	7699050	hypothetical_protein	Arabidopsis proteome (Lamesch et al., 2012), the PFAM database v32 (El-Gebali et al., 2019), and the Swiss-Prot plant protein database (Universal Protein Resource, ND).	-	503	0	0	0	0	0	0	0	0	0	0
744				Soltu.DM.11G008080.1	7700072	7701678	conserved_hypothetical_protein	Arabidopsis proteome (Lamesch et al., 2012), the PFAM database v32 (El-Gebali et al., 2019), and the Swiss-Prot plant protein database (Universal Protein Resource, ND).	-	1607	0	0	0	0	0	0	0	0	0	0
745				Soltu.DM.11G008090.1	7705870	7712477	NAC_domain_containing_protein	Arabidopsis proteome (Lamesch et al., 2012), the PFAM database v32 (El-Gebali et al., 2019), and the Swiss-Prot plant protein database (Universal Protein Resource, ND).	PREDICTED: NAC domain-containing protein 82-like isoform X1	6608	20	2.35E-113	72.11	2	P:GO:0006355; F:GO:0003677	P:regulation of DNA-templated transcription; F:DNA binding	0	0	0	0
746				Soltu.DM.11G008100.1	7718978	7740857	phosphatidylinositol_4-OH_kinase_beta1	Arabidopsis proteome (Lamesch et al., 2012), the PFAM database v32 (El-Gebali et al., 2019), and the Swiss-Prot plant protein database (Universal Protein Resource, ND).	hypothetical protein KY284_007383	21880	20	1.45E-249	80.8	10	P:GO:0009860; P:GO:0046854; P:GO:0048015; P:GO:0048768; F:GO:0004430; F:GO:0031267; F:GO:0043424; C:GO:0005886; C:GO:0030659; C:GO:0035619	P:pollen tube growth; P:phosphatidylinositol phosphate biosynthetic process; P:phosphatidylinositol-mediated signaling; P:root hair cell tip growth; F:1-phosphatidylinositol 4-kinase activity; F:small GTPase binding; F:protein histidine kinase binding; C:plasma membrane; C:cytoplasmic vesicle membrane; C:root hair tip	EC:2.7.1.67	1-phosphatidylinositol 4-kinase	0	0
747				Soltu.DM.11G008110.1	7745022	7746515	P-loop_containing_nucleoside_triphosphate_hydrolases_superfamily_protein	Arabidopsis proteome (Lamesch et al., 2012), the PFAM database v32 (El-Gebali et al., 2019), and the Swiss-Prot plant protein database (Universal Protein Resource, ND).	PREDICTED: guanylate kinase 2, chloroplastic/mitochondrial	1494	20	1.77E-208	89.48	8	P:GO:0046037; P:GO:0046710; P:GO:0048638; F:GO:0004385; F:GO:0005524; F:GO:0016787; C:GO:0005829; C:GO:0009507	P:GMP metabolic process; P:GDP metabolic process; P:regulation of developmental growth; F:guanylate kinase activity; F:ATP binding; F:hydrolase activity; C:cytosol; C:chloroplast	EC:2.7.4.4; EC:2.7.4.8; EC:3	nucleoside-phosphate kinase; guanylate kinase; Hydrolases	0	0
748				Soltu.DM.11G008120.1	7749147	7750179	Glycosyl_hydrolases_family_18_domain_containing_protein	Arabidopsis proteome (Lamesch et al., 2012), the PFAM database v32 (El-Gebali et al., 2019), and the Swiss-Prot plant protein database (Universal Protein Resource, ND).	PREDICTED: chitinase 2-like	1033	9	1.28E-125	76.0	2	P:GO:0005975; F:GO:0004553	P:carbohydrate metabolic process; F:hydrolase activity, hydrolyzing O-glycosyl compounds	EC:3.2.1	Glycosylases	0	0
749				Soltu.DM.11G008130.1	7751451	7756302	NADH-ubiquinone_oxidoreductase-related	Arabidopsis proteome (Lamesch et al., 2012), the PFAM database v32 (El-Gebali et al., 2019), and the Swiss-Prot plant protein database (Universal Protein Resource, ND).	hypothetical protein KY285_009019	4852	4	6.37E-27	100.0	4	P:GO:0032981; C:GO:0005743; C:GO:0005758; C:GO:0045271	P:mitochondrial respiratory chain complex I assembly; C:mitochondrial inner membrane; C:mitochondrial intermembrane space; C:respiratory chain complex I	0	0	0	0
750				Soltu.DM.11G008140.4	7769086	7783856	O-fucosyltransferase_family_protein	Arabidopsis proteome (Lamesch et al., 2012), the PFAM database v32 (El-Gebali et al., 2019), and the Swiss-Prot plant protein database (Universal Protein Resource, ND).	Polyprotein, putative, partial	14771	20	6.72E-191	87.82	2	P:GO:0015074; F:GO:0003676	P:DNA integration; F:nucleic acid binding	0	0	0	0
